# Supplementary material for: Transcriptomic Signature and Growth Factor Regulation of Castration-Tolerant Prostate Luminal Progenitor Cells
Source: Cancers (Basel). 2022 Aug 3;14(15):3775. doi: 10.3390/cancers14153775 (PMC9367377; doi:10.3390/cancers14153775)
Supplement: Supplementary file 1 [file cancers-14-03775-s001.zip]

Archive with 3 entries (3 files):
- Supplemental Figures.pdf
- Supplementary Tables.pdf
- Table S3. Marker gene identification for the mouse luminal progenitor cluster in scRNA-seq studies.xlsx
