# Supplementary material for: Transcriptomic Signature and Growth Factor Regulation of Castration-Tolerant Prostate Luminal Progenitor Cells
Source: Cancers (Basel). 2022 Aug 3;14(15):3775. doi: 10.3390/cancers14153775 (PMC9367377; doi:10.3390/cancers14153775)
Supplement: Supplementary file 1 [file cancers-14-03775-s001.zip › Table S3. Marker gene identification for the mouse luminal progenitor cluster in scRNA-seq studies.xlsx]

## Sheet: joseph
gene	p_val	p_val_adj	avg_log2FC	pct.1	pct.2	cluster
9530053A07Rik	0	0	3.39053	0.984	0.827	0
Tgm4	0	0	3.25509	0.976	0.705	0
Gm5615	0	0	2.7532	0.952	0.445	0
Mt1	0	0	2.64571	0.989	0.865	0
A630095E13Rik	0	0	2.54276	0.91	0.585	0
Gm37223	0	0	2.46872	0.873	0.226	0
Pbsn	0	0	2.36943	0.987	0.884	0
Prdx6	0	0	2.174	0.987	0.865	0
Ren1	0	0	2.12152	0.624	0.191	0
Mt2	0	0	2.07172	0.963	0.67	0
Hspa5	0	0	1.93891	0.985	0.814	0
Mmp7	0	0	1.89713	0.876	0.332	0
Man1a	0	0	1.88904	0.894	0.285	0
Pdia4	0	0	1.84528	0.858	0.345	0
Creld2	0	0	1.75928	0.839	0.308	0
Hsp90b1	0	0	1.75211	0.986	0.854	0
C1rb	0	0	1.74117	0.798	0.133	0
Rnase1	0	0	1.70528	0.905	0.268	0
Mt3	0	0	1.61651	0.616	0.115	0
Dnajc10	0	0	1.59964	0.949	0.517	0
Calr	0	0	1.52121	0.985	0.836	0
Agr2	0	0	1.45888	0.924	0.5	0
Akr1b3	0	0	1.44059	0.874	0.374	0
Manf	0	0	1.43558	0.957	0.664	0
Sdf2l1	0	0	1.40302	0.868	0.368	0
Pdia6	0	0	1.36199	0.959	0.663	0
Dnajc3	0	0	1.34583	0.914	0.529	0
Pgm2l1	0	0	1.32975	0.733	0.121	0
Nkx3-1	0	0	1.32555	0.779	0.214	0
Fgl1	0	0	1.23916	0.639	0.09	0
Rnf149	0	0	1.2153	0.801	0.295	0
Egf	0	0	1.20442	0.75	0.192	0
Herpud1	0	0	1.1589	0.804	0.399	0
Prlr	0	0	1.12843	0.76	0.274	0
Cd24a	0	0	1.11535	0.938	0.615	0
Sec61g	0	0	1.11098	0.989	0.945	0
Gsdma	0	0	1.0362	0.602	0.073	0
9530003J23Rik	0	0	1.03086	0.405	0.1	0
P4hb	0	0	1.01891	0.855	0.46	0
Sec61b	0	0	1.0166	0.987	0.904	0
Tcaf2	0	0	1.00792	0.578	0.107	0
Ssr4	0	0	1.00109	0.978	0.869	0
Fkbp11	0	0	0.991542	0.638	0.189	0
Rps28	0	0	0.990395	0.999	0.997	0
Ms4a5	0	0	0.985564	0.427	0.063	0
Tmed3	0	0	0.966895	0.907	0.597	0
Ift20	0	0	0.961038	0.864	0.52	0
Rpl41	0	0	0.960843	1	1	0
Serp1	0	0	0.959656	0.911	0.574	0
Sel1l	0	0	0.938718	0.69	0.242	0
Hdlbp	0	0	0.933262	0.81	0.409	0
Tm9sf3	0	0	0.93003	0.892	0.59	0
Rpl36	0	0	0.91159	1	0.999	0
Gpt2	0	0	0.900909	0.63	0.133	0
Chka	0	0	0.860482	0.55	0.29	0
Dnajb9	0	0	0.856293	0.665	0.237	0
Rcn1	0	0	0.85443	0.83	0.422	0
Derl3	0	0	0.853704	0.572	0.118	0
Fut9	0	0	0.8536	0.61	0.178	0
Rpl36al	0	0	0.838011	0.983	0.922	0
Rpl10	0	0	0.830781	1	0.999	0
Uqcrq	0	0	0.807004	0.958	0.829	0
Tcaf3	0	0	0.805089	0.387	0.043	0
Pla2g12a	0	0	0.794103	0.644	0.225	0
Krtcap2	0	0	0.785753	0.905	0.716	0
Rps26	0	0	0.778317	0.999	0.996	0
Lmo7	0	0	0.768729	0.605	0.213	0
Rpl37	0	0	0.768522	1	0.999	0
Glb1l3	0	0	0.768099	0.45	0.056	0
Rpl32	0	0	0.758715	1	1	0
Selenos	0	0	0.757037	0.823	0.482	0
C1s2	0	0	0.75689	0.435	0.05	0
Canx	0	0	0.7541	0.84	0.533	0
Cox7c	0	0	0.751961	0.988	0.961	0
Sec61a1	0	0	0.74731	0.7	0.305	0
Man2a1	0	0	0.74343	0.689	0.292	0
Rpl38	0	0	0.734497	0.999	0.999	0
Gata2	0	0	0.717644	0.556	0.153	0
Ace	0	0	0.715344	0.538	0.129	0
Rrbp1	0	0	0.714972	0.802	0.501	0
Rps25	0	0	0.704476	0.999	0.997	0
Uba52	0	0	0.695035	0.964	0.901	0
Atf4	0	0	0.69086	0.625	0.237	0
Magt1	0	0	0.683838	0.667	0.299	0
Pdia3	0	0	0.680286	0.794	0.508	0
Syvn1	0	0	0.676938	0.488	0.119	0
Srp14	0	0	0.668963	0.806	0.546	0
Gfpt1	0	0	0.665535	0.737	0.376	0
Edem1	0	0	0.659194	0.59	0.201	0
Tst	0	0	0.65689	0.706	0.341	0
Serf2	0	0	0.648035	0.997	0.99	0
5330417C22Rik	0	0	0.64679	0.646	0.24	0
Rps29	0	0	0.646296	1	1	0
Ssr3	0	0	0.645606	0.699	0.362	0
Srp9	0	0	0.641906	0.909	0.719	0
Atp6v1c2	0	0	0.637191	0.474	0.101	0
Atp12a	0	0	0.636804	0.446	0.053	0
Ehf	0	0	0.627097	0.823	0.493	0
Slc22a1	0	0	0.624959	0.45	0.08	0
Sel1l3	0	0	0.62238	0.581	0.222	0
Sars	0	0	0.621648	0.634	0.298	0
Eif4g2	0	0	0.6188	0.902	0.712	0
Rpn1	0	0	0.618159	0.731	0.415	0
Cops9	0	0	0.617586	0.883	0.688	0
Cited2	0	0	0.616628	0.568	0.277	0
Usp16	0	0	0.616229	0.549	0.204	0
Fkbp2	0	0	0.612723	0.834	0.594	0
Eif2s2	0	0	0.606261	0.814	0.562	0
Polr2l	0	0	0.603947	0.709	0.397	0
Tmem160	0	0	0.598316	0.695	0.392	0
Hmgn2	0	0	0.596989	0.636	0.321	0
Tmed2	0	0	0.594956	0.902	0.712	0
Rpl13a	0	0	0.593514	0.945	0.855	0
Tspan13	0	0	0.591089	0.695	0.376	0
Cldn8	0	0	0.590229	0.592	0.224	0
Plac8	0	0	0.588606	0.704	0.239	0
H2afj	0	0	0.587245	0.937	0.792	0
Limch1	0	0	0.58712	0.473	0.113	0
Erp29	0	0	0.584423	0.703	0.394	0
Guk1	0	0	0.579327	0.694	0.393	0
Abhd12	0	0	0.572751	0.643	0.335	0
Ndufa2	0	0	0.567639	0.953	0.875	0
Selenok	0	0	0.566608	0.91	0.774	0
Stat5a	0	0	0.566514	0.484	0.139	0
Cox17	0	0	0.565623	0.76	0.48	0
Hyou1	0	0	0.56493	0.431	0.089	0
Uqcr11	0	0	0.56356	0.97	0.915	0
Anxa4	0	0	0.559502	0.67	0.386	0
9530002B09Rik	0	0	0.554744	0.979	0.799	0
Satb1	0	0	0.550595	0.452	0.103	0
Alkbh5	0	0	0.549145	0.555	0.271	0
Gng5	0	0	0.544107	0.989	0.953	0
Gm35363	0	0	0.543833	0.337	0.03	0
Itpk1	0	0	0.543306	0.476	0.136	0
Ppp3ca	0	0	0.530922	0.689	0.392	0
Hspe1	0	0	0.530047	0.85	0.663	0
Prkca	0	0	0.529542	0.408	0.1	0
Tmem258	0	0	0.528659	0.836	0.605	0
Fcgbp	0	0	0.524007	0.379	0.072	0
Mcfd2	0	0	0.523606	0.5	0.173	0
Slc38a10	0	0	0.520824	0.474	0.156	0
Sod1	0	0	0.51658	0.703	0.433	0
Azgp1	0	0	0.516555	0.544	0.228	0
Cltc	0	0	0.513711	0.719	0.443	0
Fau	0	0	0.509195	1	1	0
Rps27a	0	0	0.50751	1	0.999	0
Rpl6	0	0	0.505686	1	0.999	0
Rpl34	0	0	0.504069	0.999	0.999	0
Tmed10	0	0	0.501496	0.865	0.693	0
Rpl35	0	0	0.499236	0.999	0.997	0
Asns	0	0	0.498917	0.401	0.105	0
Ier3ip1	0	0	0.498087	0.703	0.449	0
Ndufa7	0	0	0.493922	0.972	0.921	0
Rpl39	0	0	0.492439	0.999	0.997	0
Col4a6	0	0	0.492359	0.347	0.083	0
Timm8b	0	0	0.491338	0.705	0.453	0
Rab1a	0	0	0.486561	0.679	0.418	0
Smim14	0	0	0.483077	0.877	0.677	0
Tpd52	0	0	0.481653	0.729	0.472	0
Rpl37a	0	0	0.479638	0.999	1	0
Rplp2	0	0	0.479594	0.999	0.998	0
Ndufv3	0	0	0.478981	0.802	0.583	0
Rpl27	0	0	0.478872	0.985	0.967	0
Nars	0	0	0.476759	0.56	0.286	0
Ormdl3	0	0	0.473014	0.463	0.166	0
Wars	0	0	0.470258	0.475	0.195	0
Uso1	0	0	0.468688	0.516	0.226	0
Cystm1	0	0	0.466785	0.815	0.525	0
Rbbp7	0	0	0.459114	0.635	0.408	0
Ndufa1	0	0	0.45824	0.883	0.688	0
Rps21	0	0	0.458094	0.999	0.995	0
Rps17	0	0	0.456756	0.996	0.992	0
Nxpe3	0	0	0.456534	0.353	0.054	0
Gm10076	0	0	0.456312	0.723	0.526	0
Gm11808	0	0	0.45573	0.824	0.618	0
Tmem97	0	0	0.453941	0.329	0.06	0
Atp2a2	0	0	0.453029	0.571	0.31	0
Stxbp6	0	0	0.450325	0.384	0.091	0
Edem2	0	0	0.450242	0.499	0.229	0
Chp1	0	0	0.448606	0.571	0.306	0
Tmem248	0	0	0.445639	0.472	0.19	0
Slc16a7	0	0	0.444866	0.445	0.16	0
Pnliprp1	0	0	0.444372	0.24	0.047	0
Arfgef3	0	0	0.443803	0.408	0.122	0
Ndufa6	0	0	0.441918	0.93	0.844	0
Spcs3	0	0	0.439997	0.503	0.226	0
Ddit3	0	0	0.439871	0.355	0.113	0
Gm5547	0	0	0.438958	0.317	0.054	0
Eef2	0	0	0.438275	0.995	0.979	0
Arf4	0	0	0.436743	0.718	0.494	0
Tmem123	0	0	0.436372	0.633	0.379	0
Copa	0	0	0.435564	0.578	0.329	0
Tspan1	0	0	0.434631	0.846	0.589	0
Tram1	0	0	0.430885	0.749	0.468	0
Minos1	0	0	0.430803	0.856	0.706	0
Atf6	0	0	0.430034	0.359	0.098	0
Vcp	0	0	0.429703	0.711	0.495	0
Pabpc1	0	0	0.429502	0.933	0.825	0
Chid1	0	0	0.429355	0.463	0.198	0
Stt3a	0	0	0.4283	0.534	0.273	0
Hsp90ab1	0	0	0.426241	0.996	0.97	0
Cyb5b	0	0	0.425313	0.598	0.341	0
Lysmd1	0	0	0.421817	0.316	0.053	0
Ezr	0	0	0.419157	0.814	0.579	0
Tceal9	0	0	0.416896	0.832	0.648	0
Fut8	0	0	0.416846	0.392	0.133	0
Nucb1	0	0	0.416817	0.611	0.375	0
Bola2	0	0	0.415945	0.689	0.459	0
Rpl26	0	0	0.415537	1	0.999	0
Gm42418	0	0	0.414868	0.473	0.699	0
Scd2	0	0	0.414794	0.729	0.486	0
Slc7a1	0	0	0.414235	0.397	0.132	0
Surf4	0	0	0.412354	0.521	0.27	0
Gm53	0	0	0.409989	0.297	0.044	0
Man1c1	0	0	0.408196	0.337	0.07	0
2210407C18Rik	0	0	0.406424	0.256	0.025	0
Rpn2	0	0	0.40547	0.655	0.439	0
Chn2	0	0	0.404384	0.285	0.042	0
Tmem167	0	0	0.403989	0.632	0.4	0
Uqcrh	0	0	0.403312	0.982	0.958	0
Lap3	0	0	0.403015	0.382	0.149	0
Os9	0	0	0.402686	0.507	0.297	0
Ibtk	0	0	0.400277	0.416	0.162	0
Rpl36a	0	0	0.399113	0.996	0.99	0
Slc33a1	0	0	0.39745	0.39	0.132	0
Clint1	0	0	0.396237	0.555	0.314	0
Uqcc3	0	0	0.395484	0.628	0.403	0
Dnaja4	0	0	0.39478	0.256	0.061	0
Ufl1	0	0	0.392876	0.399	0.158	0
Rps23	0	0	0.391569	1	0.999	0
Atf5	0	0	0.390906	0.304	0.077	0
Tmem45a	0	0	0.390273	0.334	0.093	0
Ppt1	0	0	0.389645	0.465	0.207	0
Abca5	0	0	0.386629	0.379	0.125	0
Rps18	0	0	0.386045	1	0.999	0
Saraf	0	0	0.385116	0.6	0.373	0
Ost4	0	0	0.384983	0.833	0.678	0
Rpl11	0	0	0.383806	0.999	0.999	0
Eif4a2	0	0	0.382781	0.817	0.65	0
Srpr	0	0	0.382444	0.529	0.321	0
Slc7a5	0	0	0.382301	0.309	0.063	0
Npc2	0	0	0.381023	0.763	0.541	0
Gata3	0	0	0.380667	0.625	0.406	0
Nfib	0	0	0.380094	0.7	0.465	0
Dnajb11	0	0	0.380086	0.476	0.249	0
Sec24d	0	0	0.377146	0.344	0.093	0
Qars	0	0	0.376428	0.469	0.228	0
Snhg9	0	0	0.376094	0.432	0.19	0
Cox8a	0	0	0.373276	0.992	0.978	0
Mia3	0	0	0.373155	0.48	0.244	0
Snhg6	0	0	0.372566	0.334	0.097	0
Gxylt2	0	0	0.371695	0.262	0.037	0
Tmem64	0	0	0.370794	0.428	0.211	0
Creg1	0	0	0.369621	0.458	0.243	0
Rpl23a	0	0	0.368918	0.998	0.997	0
Uba5	0	0	0.368915	0.435	0.206	0
Tgoln1	0	0	0.36877	0.558	0.327	0
Cox6a1	0	0	0.364913	0.882	0.766	0
H13	0	0	0.364585	0.512	0.301	0
Ctns	0	0	0.364552	0.312	0.075	0
Tma7	0	0	0.364549	0.859	0.733	0
2310001H17Rik	0	0	0.364215	0.546	0.285	0
Rpl35a	0	0	0.362898	0.999	0.999	0
Azin1	0	0	0.361226	0.397	0.204	0
Slc30a2	0	0	0.361049	0.274	0.047	0
Rpl18a	0	0	0.358415	1	0.999	0
Gars	0	0	0.356737	0.379	0.15	0
Uggt1	0	0	0.356292	0.393	0.165	0
Eif3j1	0	0	0.356143	0.541	0.318	0
Rps15	0	0	0.355524	0.999	0.997	0
Rps11	0	0	0.355256	0.999	0.998	0
Rpl31	0	0	0.354869	0.995	0.986	0
Ncoa4	0	0	0.35409	0.498	0.259	0
Hoxb9	0	0	0.353446	0.315	0.081	0
Vopp1	0	0	0.352154	0.322	0.102	0
Rps27	0	0	0.35169	0.999	0.999	0
Adipor1	0	0	0.348898	0.591	0.374	0
Trabd	0	0	0.348835	0.458	0.238	0
Adipor2	0	0	0.348617	0.401	0.176	0
Emc6	0	0	0.346383	0.52	0.307	0
Gm9856	0	0	0.339914	0.289	0.082	0
Ufm1	0	0	0.339524	0.557	0.347	0
Zfp697	0	0	0.338877	0.286	0.065	0
Lman2	0	0	0.337452	0.533	0.326	0
Yipf4	0	0	0.337422	0.494	0.274	0
Ints6	0	0	0.33735	0.347	0.161	0
Prom1	0	0	0.336554	0.447	0.175	0
Ddx17	0	0	0.336505	0.542	0.343	0
Cox7a2l	0	0	0.335943	0.945	0.895	0
Rpl28	0	0	0.334545	0.999	0.997	0
Phgdh	0	0	0.334008	0.475	0.248	0
Tob1	0	0	0.333085	0.424	0.209	0
Usmg5	0	0	0.332995	0.793	0.629	0
Ndufa3	0	0	0.332479	0.884	0.766	0
Comt	0	0	0.33227	0.544	0.35	0
Rpl29	0	0	0.331827	0.997	0.993	0
Csde1	0	0	0.331076	0.694	0.496	0
Atp5e	0	0	0.33098	0.979	0.966	0
Ptges3	0	0	0.330548	0.586	0.385	0
Rpl10-ps3	0	0	0.329207	0.496	0.31	0
D17Wsu92e	0	0	0.326782	0.436	0.224	0
Acsl3	0	0	0.325962	0.309	0.111	0
Slc38a1	0	0	0.325958	0.317	0.107	0
Zfhx3	0	0	0.324211	0.562	0.364	0
Sord	0	0	0.323511	0.396	0.175	0
Slc25a36	0	0	0.323366	0.437	0.217	0
Tbx3	0	0	0.323124	0.512	0.318	0
Lman1	0	0	0.322957	0.484	0.292	0
Fut2	0	0	0.321887	0.262	0.048	0
Tes	0	0	0.321397	0.339	0.144	0
Rps14	0	0	0.320761	1	1	0
Degs2	0	0	0.320369	0.288	0.086	0
Psat1	0	0	0.319566	0.294	0.081	0
Plekhs1	0	0	0.319318	0.323	0.11	0
Rbm47	0	0	0.31897	0.446	0.235	0
Stard10	0	0	0.318441	0.56	0.374	0
Nudt4	0	0	0.317236	0.4	0.186	0
Mthfd2	0	0	0.315938	0.412	0.2	0
Kdelr1	0	0	0.315399	0.537	0.346	0
Ddost	0	0	0.313608	0.568	0.382	0
Cobll1	0	0	0.313607	0.358	0.142	0
Pabpc4	0	0	0.313471	0.335	0.13	0
Mapk1	0	0	0.313353	0.517	0.32	0
Sil1	0	0	0.31187	0.346	0.151	0
Mydgf	0	0	0.311594	0.509	0.315	0
Nus1	0	0	0.310356	0.355	0.151	0
Slc39a7	0	0	0.310076	0.418	0.214	0
Atp13a3	0	0	0.310028	0.367	0.159	0
Mme	0	0	0.308711	0.523	0.303	0
Adam10	0	0	0.306943	0.418	0.21	0
Ddx3y	0	0	0.306847	0.37	0.202	0
Ckap4	0	0	0.305954	0.39	0.187	0
Tmod4	0	0	0.305647	0.221	0.025	0
Mrpl57	0	0	0.305485	0.543	0.361	0
Fam174b	0	0	0.305381	0.388	0.188	0
Fam199x	0	0	0.304817	0.292	0.09	0
Pcbp2	0	0	0.303891	0.798	0.654	0
1110065P20Rik	0	0	0.302595	0.405	0.204	0
Rps13	0	0	0.302038	1	0.996	0
Fam46c	0	0	0.300259	0.382	0.178	0
Clptm1l	0	0	0.300023	0.464	0.279	0
Pmm2	0	0	0.29856	0.348	0.164	0
Foxa1	0	0	0.298037	0.578	0.386	0
Srp54a	0	0	0.297603	0.314	0.121	0
App	0	0	0.294388	0.711	0.496	0
Bet1	0	0	0.294287	0.4	0.203	0
Ang	0	0	0.292603	0.245	0.071	0
Rps27l	0	0	0.292393	0.958	0.919	0
Eif2s3x	0	0	0.291542	0.382	0.191	0
Rab26os	0	0	0.291389	0.305	0.117	0
Tle1	0	0	0.291281	0.384	0.194	0
Atox1	0	0	0.29057	0.923	0.857	0
Gm14005	0	0	0.290177	0.218	0.029	0
Arcn1	0	0	0.285596	0.435	0.249	0
Stx3	0	0	0.283529	0.322	0.136	0
Prr15	0	0	0.283261	0.201	0.052	0
Basp1	0	0	0.282781	0.293	0.088	0
Hsph1	0	0	0.282189	0.281	0.107	0
Carhsp1	0	0	0.281359	0.395	0.205	0
Larp4b	0	0	0.280943	0.451	0.268	0
Hook1	0	0	0.280672	0.316	0.126	0
Fndc3b	0	0	0.277292	0.35	0.161	0
Gorasp2	0	0	0.276286	0.407	0.219	0
Prodh	0	0	0.275634	0.267	0.088	0
Msrb1	0	0	0.274836	0.488	0.29	0
Eef1a1	0	0	0.27469	1	0.999	0
Ceacam1	0	0	0.274678	0.603	0.384	0
Suox	0	0	0.273466	0.313	0.127	0
Rpl23	0	0	0.269284	1	0.999	0
Depdc5	0	0	0.268616	0.25	0.077	0
Fam210b	0	0	0.267934	0.307	0.127	0
Hoxb13	0	0	0.266086	0.606	0.33	0
Mgat2	0	0	0.265726	0.396	0.215	0
Fam84b	0	0	0.263772	0.328	0.155	0
Sec16a	0	0	0.263292	0.301	0.125	0
Neu1	0	0	0.263055	0.297	0.125	0
Tnpo2	0	0	0.260423	0.267	0.093	0
Smim26	0	0	0.257733	0.35	0.174	0
Tmed7	0	0	0.257358	0.412	0.234	0
B2m	0	0	0.257259	0.983	0.912	0
Camsap3	0	0	0.256673	0.269	0.1	0
Rps12	0	0	0.256027	0.998	0.985	0
Sms	0	0	0.255857	0.313	0.147	0
Gns	0	0	0.255488	0.357	0.189	0
Prrc1	0	0	0.254706	0.309	0.133	0
Sec23b	0	0	0.25291	0.308	0.142	0
Rab39b	0	0	0.251703	0.235	0.067	0
Adam9	0	0	0.250482	0.286	0.113	0
Syt7	0	0	0.248082	0.218	0.063	0
Tmprss2	0	0	0.245495	0.434	0.241	0
Gramd3	0	0	0.244741	0.241	0.076	0
Bcat2	0	0	0.24319	0.289	0.129	0
Ptgs1	0	0	0.242685	0.28	0.106	0
Desi1	0	0	0.241152	0.302	0.139	0
Gpld1	0	0	0.239572	0.245	0.082	0
Zbtb10	0	0	0.238329	0.233	0.071	0
Hspa13	0	0	0.23599	0.259	0.1	0
Ccdc167	0	0	0.233982	0.267	0.103	0
Rpl27a	0	0	0.233264	1	0.999	0
Hid1	0	0	0.232875	0.252	0.098	0
BC049987	0	0	0.232517	0.262	0.108	0
Myo5c	0	0	0.230976	0.31	0.147	0
Dpp4	0	0	0.229231	0.206	0.053	0
Pck2	0	0	0.228913	0.293	0.142	0
Slc11a2	0	0	0.228783	0.227	0.074	0
Rpl14	0	0	0.225916	0.999	0.999	0
Eef1akmt3	0	0	0.223553	0.2	0.049	0
Nme2	0	0	0.219916	0.294	0.137	0
Klhdc1	0	0	0.218915	0.279	0.129	0
Ago4	0	0	0.218897	0.253	0.109	0
Hdgfl3	0	0	0.217661	0.251	0.105	0
Armcx3	0	0	0.211125	0.255	0.111	0
Wee1	0	0	0.210676	0.211	0.069	0
Ern1	0	0	0.202968	0.225	0.086	0
Syne4	0	0	0.201293	0.234	0.096	0
Cdk2ap2	1.85506e-305	3.67468e-301	0.283424	0.541	0.355	0
Paip2b	5.81289e-304	1.15148e-299	0.212562	0.285	0.137	0
Yipf2	7.7606e-304	1.5373e-299	0.212609	0.282	0.135	0
Fndc3a	8.0145e-304	1.58759e-299	0.249709	0.372	0.206	0
Larp4	3.60836e-302	7.1478e-298	0.245119	0.348	0.188	0
BC005537	4.62138e-302	9.15449e-298	0.292059	0.525	0.34	0
Lrrc59	1.73596e-301	3.43876e-297	0.235688	0.337	0.179	0
Slc35a3	1.76782e-300	3.50188e-296	0.223553	0.32	0.163	0
Mrpl54	1.85649e-294	3.67753e-290	0.302086	0.593	0.424	0
Blnk	2.48961e-294	4.93167e-290	0.219534	0.269	0.127	0
Sec11c	5.54678e-294	1.09876e-289	0.28454	0.83	0.675	0
Rpl22	9.45839e-294	1.87361e-289	0.244078	0.993	0.976	0
Mrps12	1.61508e-292	3.19931e-288	0.287492	0.556	0.38	0
Cks1b	3.82126e-292	7.56953e-288	0.207153	0.292	0.144	0
Sec31a	4.85971e-290	9.62661e-286	0.260613	0.425	0.255	0
Ddx3x	1.75137e-289	3.4693e-285	0.275852	0.537	0.353	0
Scamp1	1.13716e-288	2.2526e-284	0.2309	0.341	0.184	0
Lysmd3	2.25478e-288	4.4665e-284	0.207273	0.256	0.119	0
Lyrm9	2.35657e-288	4.66813e-284	0.205104	0.266	0.126	0
Atp2c1	1.29491e-287	2.56509e-283	0.227968	0.351	0.191	0
Ddb1	1.69731e-287	3.36219e-283	0.267608	0.461	0.29	0
Mlec	4.40649e-287	8.72882e-283	0.267158	0.467	0.293	0
Rnf181	1.35045e-286	2.6751e-282	0.222963	0.331	0.176	0
Stx5a	3.80231e-286	7.53199e-282	0.245324	0.378	0.215	0
Ssr2	4.7908e-286	9.4901e-282	0.291427	0.551	0.375	0
Ss18l2	5.01649e-283	9.93717e-279	0.240754	0.404	0.235	0
Mien1	6.00154e-283	1.18885e-278	0.272776	0.701	0.526	0
Ppib	2.10259e-282	4.16502e-278	0.34142	0.875	0.777	0
Washc2	2.753e-282	5.45342e-278	0.212457	0.27	0.131	0
Epb41l4aos	1.09441e-281	2.16793e-277	0.221178	0.315	0.165	0
Stard7	8.07241e-281	1.59906e-276	0.202864	0.28	0.137	0
Ctsd	8.73134e-280	1.72959e-275	0.307702	0.764	0.591	0
Lsm6	7.10722e-278	1.40787e-273	0.276671	0.567	0.394	0
Stt3b	9.19647e-278	1.82173e-273	0.25069	0.462	0.288	0
Txndc11	2.03168e-274	4.02456e-270	0.200806	0.26	0.125	0
Mrpl30	3.69746e-274	7.3243e-270	0.297704	0.662	0.511	0
Mtus1	6.35372e-273	1.25861e-268	0.207481	0.297	0.152	0
Ssbp3	1.09101e-272	2.16117e-268	0.242242	0.38	0.221	0
Arglu1	8.79639e-272	1.74248e-267	0.35075	0.584	0.411	0
Ppa1	1.73204e-271	3.43099e-267	0.25901	0.382	0.224	0
Ppp1cb	4.71934e-270	9.34855e-266	0.273966	0.618	0.443	0
Dgcr6	5.97511e-270	1.18361e-265	0.265387	0.441	0.278	0
Phyh	1.20282e-269	2.38267e-265	0.292199	0.349	0.2	0
Dynll2	1.44633e-269	2.86503e-265	0.261721	0.465	0.298	0
Rpl17	1.30481e-268	2.5847e-264	0.205771	1	0.998	0
Dph3	2.85698e-268	5.6594e-264	0.24966	0.437	0.272	0
Rnf128	3.42848e-267	6.79147e-263	0.251431	0.473	0.3	0
Ndufaf8	4.00582e-267	7.93514e-263	0.271707	0.562	0.39	0
Erp44	3.72658e-264	7.38198e-260	0.262678	0.518	0.351	0
Kdelr2	6.50829e-264	1.28923e-259	0.251666	0.442	0.274	0
Tmem183a	1.43589e-263	2.84436e-259	0.219007	0.41	0.241	0
Romo1	2.8561e-263	5.65764e-259	0.288733	0.793	0.665	0
Eif4b	5.00894e-263	9.92222e-259	0.267322	0.563	0.391	0
Rab3d	8.48311e-258	1.68042e-253	0.240088	0.435	0.271	0
Srp72	3.25207e-256	6.44203e-252	0.25556	0.445	0.285	0
AI413582	2.17717e-255	4.31276e-251	0.213011	0.331	0.183	0
Asnsd1	3.27526e-254	6.48797e-250	0.218602	0.332	0.186	0
Gm15417	1.10355e-253	2.18602e-249	0.204386	0.303	0.161	0
Bex3	2.1251e-253	4.20961e-249	0.291637	0.53	0.365	0
Fam114a2	2.23514e-253	4.42759e-249	0.25876	0.349	0.203	0
Ube2q2	3.41875e-253	6.7722e-249	0.203297	0.303	0.162	0
Cggbp1	4.17292e-253	8.26613e-249	0.242126	0.481	0.311	0
Copz1	5.70759e-253	1.13062e-248	0.225601	0.361	0.21	0
Psme4	6.32686e-253	1.25329e-248	0.200188	0.288	0.15	0
Tm9sf2	2.68061e-251	5.31001e-247	0.249562	0.482	0.316	0
Rad23b	1.65071e-250	3.26988e-246	0.235575	0.434	0.272	0
Krt18	1.34697e-249	2.66822e-245	0.269873	0.875	0.738	0
Rap1a	7.95064e-249	1.57494e-244	0.23928	0.515	0.345	0
Atp5k	1.09989e-247	2.17877e-243	0.257306	0.85	0.749	0
Rcn2	1.70279e-247	3.37306e-243	0.321584	0.528	0.365	0
Tmem256	5.52272e-247	1.094e-242	0.271616	0.722	0.57	0
Eif3a	2.44957e-244	4.85234e-240	0.292368	0.639	0.477	0
Arf3	3.1666e-244	6.27272e-240	0.225726	0.39	0.236	0
Epb41	1.26163e-242	2.49917e-238	0.234355	0.397	0.242	0
2310039H08Rik	5.32276e-242	1.05439e-237	0.229747	0.42	0.261	0
Pet100	6.82938e-242	1.35283e-237	0.258503	0.526	0.365	0
Clcn3	3.47534e-241	6.88431e-237	0.259242	0.41	0.254	0
Arl8b	7.00539e-238	1.3877e-233	0.213612	0.342	0.198	0
Timm13	2.22256e-237	4.40266e-233	0.273896	0.734	0.603	0
Birc6	2.27876e-236	4.514e-232	0.263242	0.442	0.287	0
Msi2	5.66847e-235	1.12287e-230	0.233962	0.466	0.301	0
Tcf25	2.15194e-234	4.26278e-230	0.308031	0.598	0.438	0
Defb1	1.74652e-232	3.45968e-228	0.258204	0.577	0.411	0
Ormdl2	1.40608e-231	2.7853e-227	0.246495	0.42	0.271	0
Sar1a	5.06031e-231	1.0024e-226	0.232546	0.422	0.27	0
Ubqln1	1.91584e-229	3.79509e-225	0.213042	0.347	0.205	0
Naa38	2.31501e-229	4.5858e-225	0.256261	0.585	0.427	0
Nfia	4.65238e-227	9.21591e-223	0.261438	0.503	0.337	0
Morf4l2	5.21814e-226	1.03366e-221	0.24396	0.527	0.367	0
Snd1	2.63195e-225	5.21362e-221	0.202287	0.326	0.188	0
Usp9x	3.41732e-224	6.76938e-220	0.218702	0.408	0.255	0
G3bp2	2.5455e-221	5.04239e-217	0.247014	0.529	0.374	0
Ap3s1	1.77515e-218	3.5164e-214	0.205706	0.372	0.226	0
Map2k2	4.25016e-218	8.41914e-214	0.237251	0.487	0.335	0
Spcs2	9.08836e-217	1.80031e-212	0.267809	0.764	0.623	0
Bckdha	2.33555e-209	4.62648e-205	0.200403	0.312	0.182	0
Yipf6	5.5407e-209	1.09756e-204	0.201032	0.369	0.227	0
Erlec1	3.49345e-208	6.92017e-204	0.217394	0.327	0.195	0
Cox7b	1.10024e-207	2.17946e-203	0.256078	0.796	0.691	0
Mcee	1.9245e-206	3.81224e-202	0.212646	0.546	0.386	0
Maged1	1.62917e-205	3.22722e-201	0.233961	0.481	0.33	0
Yipf5	4.39482e-205	8.70569e-201	0.202241	0.312	0.184	0
Ssr1	3.67507e-203	7.27994e-199	0.22838	0.465	0.317	0
Tomm7	6.06153e-203	1.20073e-198	0.225092	0.872	0.805	0
Pgk1	9.69848e-202	1.92117e-197	0.210791	0.498	0.343	0
Ubl5	4.46802e-200	8.8507e-196	0.228915	0.877	0.816	0
Ergic1	7.07429e-200	1.40135e-195	0.204147	0.422	0.276	0
Ugp2	2.40236e-198	4.75883e-194	0.201552	0.344	0.211	0
Chmp4b	1.1332e-197	2.24476e-193	0.244461	0.598	0.455	0
Derl1	1.53875e-195	3.04811e-191	0.203534	0.374	0.238	0
Nktr	2.6591e-194	5.26742e-190	0.317566	0.507	0.365	0
Mrps21	3.0194e-194	5.98113e-190	0.231523	0.702	0.562	0
Eif4g1	3.0833e-193	6.10772e-189	0.233458	0.513	0.366	0
Sdf2	4.57718e-193	9.06694e-189	0.200887	0.374	0.238	0
Copb1	6.36936e-191	1.26171e-186	0.201323	0.374	0.24	0
Arfgef1	5.599e-190	1.10911e-185	0.202378	0.43	0.285	0
Rps27rt	3.67998e-186	7.28968e-182	0.201366	0.681	0.522	0
Caprin1	4.02941e-185	7.98187e-181	0.206038	0.434	0.293	0
Ghitm	5.84463e-184	1.15776e-179	0.212873	0.431	0.294	0
Tmed9	1.0834e-179	2.1461e-175	0.243259	0.692	0.558	0
Mia2	8.74119e-175	1.73154e-170	0.201051	0.387	0.257	0
Ostc	1.68531e-172	3.33842e-168	0.211003	0.496	0.359	0
Kcnk1	1.72827e-172	3.42353e-168	0.214465	0.468	0.331	0
Slc1a5	2.63661e-172	5.22286e-168	0.21282	0.466	0.326	0
1810022K09Rik	1.62797e-169	3.22484e-165	0.203677	0.425	0.292	0
Fkbp4	3.74652e-166	7.42148e-162	0.225928	0.586	0.452	0
Hnrnpab	2.22293e-165	4.40339e-161	0.202935	0.534	0.391	0
Tmem234	5.95123e-165	1.17888e-160	0.227403	0.734	0.62	0
Arf1	8.80136e-165	1.74346e-160	0.221038	0.708	0.579	0
Kif5b	9.98187e-157	1.97731e-152	0.204722	0.637	0.496	0
Nhp2	3.97033e-156	7.86483e-152	0.201097	0.502	0.371	0
Polr1d	5.15525e-141	1.0212e-136	0.210003	0.718	0.61	0
Hsp90aa1	1.40962e-130	2.79232e-126	0.280198	0.635	0.521	0
Ndufs6	9.95156e-125	1.9713e-120	0.200536	0.688	0.583	0
Golga4	1.02527e-124	2.03096e-120	0.201043	0.427	0.308	0
Ddx5	6.64522e-110	1.31635e-105	0.208983	0.898	0.837	0
Gm26917	7.04863e-74	1.39626e-69	0.926416	0.271	0.195	0
Snrnp70	7.81715e-59	1.5485e-54	0.234625	0.518	0.439	0
Lgals7	0	0	2.11699	0.61	0.088	1
Apoe	0	0	1.94457	0.718	0.294	1
Krt15	0	0	1.90328	0.945	0.431	1
Krt5	0	0	1.58554	0.623	0.074	1
4631405K08Rik	0	0	1.39744	0.753	0.119	1
Scpep1	0	0	1.38482	0.335	0.047	1
Krt14	0	0	1.27839	0.352	0.032	1
Tmem176b	0	0	1.25007	0.742	0.406	1
Ifitm3	0	0	1.23725	0.738	0.261	1
Tmem176a	0	0	1.14333	0.725	0.376	1
Dcn	0	0	1.1316	0.507	0.15	1
Rbp1	0	0	1.06177	0.548	0.127	1
Pdgfa	0	0	0.976349	0.55	0.103	1
Trp63	0	0	0.974779	0.548	0.052	1
H3f3b	0	0	0.966958	0.998	0.97	1
S100a10	0	0	0.965588	0.726	0.288	1
Myl12a	0	0	0.959724	0.706	0.442	1
Cd9	0	0	0.899381	0.72	0.466	1
Atpif1	0	0	0.891917	0.976	0.813	1
Mgst1	0	0	0.886186	0.621	0.225	1
Sdc1	0	0	0.878988	0.595	0.171	1
Apobec3	0	0	0.875985	0.622	0.246	1
Apoc1	0	0	0.871184	0.314	0.115	1
Perp	0	0	0.869747	0.655	0.329	1
Map1lc3a	0	0	0.855758	0.779	0.516	1
Aldh1a1	0	0	0.853484	0.59	0.234	1
Phlda3	0	0	0.850773	0.52	0.086	1
Ptma	0	0	0.848551	0.999	0.967	1
Dbi	0	0	0.83948	0.692	0.487	1
Ppia	0	0	0.823396	0.995	0.947	1
Rpl3	0	0	0.819897	1	0.996	1
Fxyd3	0	0	0.819557	0.934	0.607	1
Tgm2	0	0	0.80444	0.453	0.095	1
S100a16	0	0	0.777256	0.703	0.338	1
Rpl13	0	0	0.774853	1	1	1
Rps3	0	0	0.772318	1	0.996	1
Gas6	0	0	0.762678	0.522	0.278	1
Rps3a1	0	0	0.752002	1	0.997	1
Atp1a1	0	0	0.741455	0.776	0.489	1
Stmn1	0	0	0.737164	0.462	0.112	1
Rps19	0	0	0.730968	1	0.999	1
Sult5a1	0	0	0.72964	0.309	0.028	1
Ndufa11	0	0	0.726578	0.735	0.531	1
Cp	0	0	0.723173	0.383	0.066	1
Bsg	0	0	0.718063	0.925	0.811	1
Rpl8	0	0	0.71589	1	0.997	1
Ly6a	0	0	0.713347	0.629	0.289	1
Hmgn1	0	0	0.700207	0.92	0.744	1
Csrp1	0	0	0.683487	0.53	0.224	1
Rpl7	0	0	0.673244	1	0.994	1
Ifitm2	0	0	0.669945	0.658	0.345	1
Hmgb1	0	0	0.667114	0.873	0.665	1
Rpl9	0	0	0.666018	1	0.997	1
Rps2	0	0	0.661922	1	0.995	1
Ccnd2	0	0	0.659525	0.493	0.166	1
Il33	0	0	0.658098	0.343	0.04	1
Rps5	0	0	0.657446	1	0.999	1
Rpsa	0	0	0.650355	0.999	0.98	1
Rpl18	0	0	0.645111	1	0.992	1
Serpinb5	0	0	0.639409	0.414	0.061	1
Eef1g	0	0	0.638524	0.981	0.907	1
Rps8	0	0	0.629727	1	0.999	1
Bcam	0	0	0.627525	0.386	0.065	1
Mif	0	0	0.60785	0.62	0.441	1
Itm2b	0	0	0.605922	0.99	0.958	1
Tuba1b	0	0	0.603108	0.623	0.356	1
Dst	0	0	0.600057	0.487	0.239	1
Aldh1a7	0	0	0.596901	0.443	0.137	1
Nop53	0	0	0.587058	0.72	0.518	1
Rps16	0	0	0.586226	1	0.998	1
Igfbp5	0	0	0.585916	0.521	0.254	1
Hspb1	0	0	0.580416	0.706	0.503	1
Ubc	0	0	0.571	0.702	0.558	1
Malat1	0	0	0.562929	1	0.999	1
Rps4x	0	0	0.561285	1	0.998	1
Rpl23a	0	0	0.558234	1	0.997	1
Pdpn	0	0	0.557159	0.323	0.031	1
Rpl4	0	0	0.549603	0.999	0.988	1
Fmo2	0	0	0.548178	0.396	0.093	1
Anxa2	0	0	0.548006	0.691	0.339	1
Rps15a	0	0	0.544109	1	0.998	1
Anxa5	0	0	0.538308	0.521	0.256	1
Igfbp2	0	0	0.537897	0.205	0.043	1
Pik3r1	0	0	0.537572	0.521	0.245	1
Cpe	0	0	0.532966	0.323	0.076	1
Prdx1	0	0	0.532428	0.954	0.866	1
Rpl30	0	0	0.528122	1	0.984	1
Fmod	0	0	0.5277	0.275	0.021	1
Rps15	0	0	0.524273	1	0.997	1
Rps6	0	0	0.523971	1	0.998	1
Mgst3	0	0	0.520013	0.531	0.275	1
Npm1	0	0	0.517189	0.899	0.784	1
Nenf	0	0	0.516904	0.642	0.433	1
Rpl21	0	0	0.515734	1	0.998	1
Rpl10a	0	0	0.515486	1	0.995	1
Txnip	0	0	0.515457	0.71	0.452	1
Rps7	0	0	0.513996	1	0.998	1
Cirbp	0	0	0.512108	0.499	0.249	1
Rps10	0	0	0.512097	1	0.991	1
Rplp0	0	0	0.507865	1	0.999	1
Tpm1	0	0	0.504687	0.493	0.229	1
Mfge8	0	0	0.504438	0.402	0.14	1
Hras	0	0	0.502201	0.483	0.251	1
Siva1	0	0	0.495624	0.458	0.204	1
Glul	0	0	0.495566	0.599	0.459	1
Dhrs3	0	0	0.49312	0.468	0.223	1
Tsc22d3	0	0	0.491903	0.382	0.165	1
S100a11	0	0	0.490718	0.832	0.448	1
Cldn4	0	0	0.489966	0.453	0.234	1
Rps18	0	0	0.487235	1	0.999	1
Cstb	0	0	0.484919	0.68	0.526	1
Rpl18a	0	0	0.484198	1	0.999	1
Sox4	0	0	0.483009	0.372	0.139	1
Sumo2	0	0	0.478888	0.803	0.661	1
Dapl1	0	0	0.478877	0.213	0.04	1
Eif3e	0	0	0.477166	0.747	0.596	1
Tsc22d1	0	0	0.472446	0.509	0.253	1
Nfe2l2	0	0	0.471876	0.436	0.171	1
Id1	0	0	0.469853	0.487	0.281	1
Rps27	0	0	0.461292	1	0.999	1
Nxn	0	0	0.459981	0.366	0.107	1
Snrpf	0	0	0.459107	0.669	0.514	1
Ktn1	0	0	0.457244	0.511	0.272	1
Rpl14	0	0	0.454025	1	0.999	1
Gm20186	0	0	0.453529	0.269	0.093	1
Txn1	0	0	0.453103	0.73	0.612	1
Rpl15	0	0	0.451981	1	0.994	1
Lcn2	0	0	0.44989	0.337	0.101	1
Rps24	0	0	0.449257	1	0.999	1
Rpl31	0	0	0.445538	0.999	0.986	1
Wnt4	0	0	0.443543	0.457	0.237	1
Rps17	0	0	0.443048	0.999	0.992	1
Lamb3	0	0	0.439154	0.29	0.034	1
Cnbp	0	0	0.438922	0.636	0.468	1
Myl6	0	0	0.438881	0.975	0.907	1
Mrps6	0	0	0.438714	0.443	0.237	1
Rpl12	0	0	0.43818	0.998	0.987	1
Capns1	0	0	0.43743	0.632	0.457	1
Aplp2	0	0	0.437018	0.621	0.437	1
Rgs12	0	0	0.436146	0.301	0.038	1
Dlk2	0	0	0.435321	0.255	0.014	1
H3f3a	0	0	0.431908	0.909	0.788	1
Rpl17	0	0	0.428192	1	0.998	1
Nrtn	0	0	0.427195	0.353	0.125	1
Snrpg	0	0	0.425398	0.763	0.612	1
Cebpb	0	0	0.424141	0.394	0.16	1
Eef1d	0	0	0.424045	0.85	0.725	1
Itgb4	0	0	0.42364	0.33	0.102	1
Marcksl1	0	0	0.423509	0.326	0.093	1
Rpl13a	0	0	0.417914	0.951	0.86	1
Rpl19	0	0	0.417488	1	0.999	1
Rps9	0	0	0.416339	1	0.997	1
Nectin1	0	0	0.416149	0.306	0.058	1
Eif3h	0	0	0.415107	0.877	0.763	1
Capg	0	0	0.414169	0.418	0.174	1
Sat1	0	0	0.414166	0.735	0.531	1
Nfix	0	0	0.413427	0.528	0.332	1
1810058I24Rik	0	0	0.41287	0.505	0.306	1
Tpm4	0	0	0.412446	0.392	0.162	1
Laptm4a	0	0	0.411668	0.89	0.826	1
Bcl7c	0	0	0.411056	0.396	0.172	1
Adm	0	0	0.409804	0.215	0.018	1
Slc6a6	0	0	0.409677	0.356	0.124	1
Smarca2	0	0	0.409374	0.413	0.201	1
Zfp36l2	0	0	0.407868	0.362	0.124	1
Arpc2	0	0	0.407184	0.684	0.506	1
Uqcrb	0	0	0.405501	0.825	0.739	1
Selenop	0	0	0.404929	0.506	0.27	1
Pbx1	0	0	0.404429	0.521	0.312	1
Slc25a4	0	0	0.404154	0.527	0.327	1
Krt7	0	0	0.401885	0.471	0.222	1
Rpl27a	0	0	0.401795	1	0.999	1
Ybx3	0	0	0.400808	0.466	0.268	1
Eif3f	0	0	0.397884	0.966	0.883	1
Gstp1	0	0	0.397413	0.393	0.202	1
Ybx1	0	0	0.396537	0.884	0.75	1
Jag2	0	0	0.395237	0.261	0.029	1
Palld	0	0	0.394303	0.267	0.061	1
Slc3a2	0	0	0.390415	0.462	0.283	1
Selenow	0	0	0.387028	0.837	0.72	1
Atp1b3	0	0	0.384281	0.445	0.255	1
Rpl36a	0	0	0.383465	0.999	0.99	1
Snrpb	0	0	0.383312	0.523	0.356	1
Aldh3a1	0	0	0.37987	0.243	0.088	1
Tshz2	0	0	0.379114	0.487	0.243	1
Col18a1	0	0	0.377656	0.26	0.053	1
Gsto1	0	0	0.376531	0.547	0.302	1
Emp2	0	0	0.375471	0.341	0.138	1
Eif3k	0	0	0.373729	0.878	0.776	1
Hint1	0	0	0.371926	0.927	0.851	1
Tns3	0	0	0.370919	0.361	0.147	1
Marcks	0	0	0.368234	0.564	0.371	1
Plek2	0	0	0.366866	0.265	0.046	1
Tnfaip8	0	0	0.366677	0.405	0.184	1
Anp32a	0	0	0.365578	0.549	0.371	1
Hmgb2	0	0	0.365493	0.449	0.247	1
S100a6	0	0	0.365364	0.899	0.487	1
Tspo	0	0	0.364301	0.538	0.321	1
Pfn1	0	0	0.363698	0.913	0.825	1
Naca	0	0	0.36342	0.995	0.969	1
Ptpn14	0	0	0.362968	0.309	0.087	1
Mrpl23	0	0	0.361321	0.525	0.344	1
Eef1b2	0	0	0.35992	0.968	0.911	1
Lmo1	0	0	0.359203	0.229	0.041	1
Rps23	0	0	0.356832	1	0.999	1
Fermt1	0	0	0.354518	0.269	0.053	1
Rps14	0	0	0.354096	1	1	1
Timp3	0	0	0.352459	0.372	0.137	1
Net1	0	0	0.352424	0.359	0.151	1
Cd151	0	0	0.352134	0.37	0.182	1
Rpl24	0	0	0.350041	1	0.998	1
Rplp2	0	0	0.349907	1	0.998	1
Sfr1	0	0	0.34887	0.418	0.227	1
Rpl35a	0	0	0.345821	1	0.999	1
Ahnak	0	0	0.344991	0.533	0.3	1
Ssbp2	0	0	0.343932	0.285	0.077	1
Plec	0	0	0.342859	0.372	0.195	1
Hpgd	0	0	0.342097	0.391	0.214	1
Adgrb1	0	0	0.341896	0.22	0.02	1
Sfn	0	0	0.337063	0.297	0.104	1
Rps13	0	0	0.334353	1	0.996	1
Nrn1	0	0	0.332594	0.216	0.06	1
Rpl22	0	0	0.332326	0.997	0.976	1
Rida	0	0	0.332262	0.284	0.107	1
Plp2	0	0	0.329998	0.338	0.146	1
Rpl23	0	0	0.327631	1	0.999	1
Rpl11	0	0	0.327278	1	0.999	1
Tmsb4x	0	0	0.322026	1	0.994	1
Sbspon	0	0	0.320664	0.291	0.095	1
Rbms3	0	0	0.311346	0.308	0.118	1
Tpm2	0	0	0.306796	0.233	0.049	1
Igsf3	0	0	0.306678	0.216	0.032	1
Scmh1	0	0	0.305852	0.331	0.159	1
Rbpms	0	0	0.304957	0.36	0.163	1
Mast4	0	0	0.304903	0.342	0.173	1
Btf3	0	0	0.304319	0.957	0.89	1
Rps11	0	0	0.303922	1	0.998	1
Rpl28	0	0	0.303761	1	0.997	1
Trim29	0	0	0.303228	0.226	0.051	1
Anxa3	0	0	0.299116	0.446	0.212	1
Pid1	0	0	0.298714	0.434	0.241	1
Ajuba	0	0	0.295836	0.214	0.032	1
Urah	0	0	0.292779	0.316	0.139	1
Pkp3	0	0	0.29139	0.268	0.094	1
Rbms1	0	0	0.29117	0.349	0.165	1
Pard6g	0	0	0.28776	0.237	0.061	1
1700025G04Rik	0	0	0.287719	0.233	0.052	1
Galnt18	0	0	0.28566	0.217	0.08	1
Gm1673	0	0	0.284116	0.2	0.05	1
Ptprs	0	0	0.284095	0.225	0.052	1
Ebpl	0	0	0.280724	0.317	0.15	1
Rpl26	0	0	0.275337	1	0.999	1
Ltbp4	0	0	0.273793	0.315	0.101	1
Cnn2	0	0	0.267127	0.215	0.061	1
Fgfr2	0	0	0.266188	0.261	0.095	1
Aebp1	0	0	0.265724	0.206	0.043	1
Rpl34	0	0	0.26034	1	0.998	1
Agrn	0	0	0.258685	0.226	0.072	1
Pltp	0	0	0.256548	0.215	0.053	1
Reep4	0	0	0.254721	0.227	0.067	1
Kitl	0	0	0.252691	0.243	0.091	1
Sparc	0	0	0.24874	0.325	0.085	1
Bcl2	0	0	0.242875	0.268	0.102	1
Vangl1	0	0	0.241368	0.225	0.075	1
Sox2	0	0	0.239057	0.22	0.074	1
2010007H06Rik	0	0	0.238401	0.238	0.085	1
Slco2a1	0	0	0.238143	0.269	0.099	1
Ly6e	0	0	0.23699	0.939	0.759	1
Cpne8	0	0	0.229203	0.218	0.077	1
Tmsb10	0	0	0.216092	0.591	0.304	1
Sh3bgrl3	0	0	0.206745	0.883	0.669	1
Flna	0	0	0.204076	0.233	0.081	1
Itga6	7.71666e-302	1.52859e-297	0.275023	0.346	0.18	1
Trp53	2.15046e-300	4.25984e-296	0.23322	0.254	0.111	1
Foxp1	1.32288e-295	2.6205e-291	0.334904	0.514	0.332	1
Cct4	3.74556e-292	7.41958e-288	0.369031	0.544	0.384	1
Pdcl3	6.81576e-291	1.35013e-286	0.316247	0.426	0.251	1
Rras	1.7502e-289	3.46697e-285	0.225524	0.243	0.105	1
Gpx8	1.99162e-286	3.94519e-282	0.234742	0.277	0.129	1
U2af1	2.24144e-286	4.44007e-282	0.338554	0.469	0.303	1
Fxyd4	3.36197e-286	6.65972e-282	0.391137	0.315	0.157	1
Pdlim4	1.30508e-283	2.58523e-279	0.297309	0.376	0.21	1
Gadd45a	2.00913e-282	3.97989e-278	0.235334	0.21	0.085	1
Hnrnpa1	2.16279e-281	4.28426e-277	0.34579	0.543	0.38	1
Itm2c	4.40715e-281	8.73013e-277	0.426127	0.491	0.339	1
Cast	6.53088e-280	1.2937e-275	0.355156	0.376	0.216	1
Anp32b	6.39889e-279	1.26756e-274	0.354983	0.541	0.383	1
Rpl6	9.702e-279	1.92187e-274	0.215827	1	0.999	1
Phlda1	3.75603e-278	7.44033e-274	0.286323	0.514	0.313	1
Micall1	1.23055e-276	2.4376e-272	0.228134	0.251	0.113	1
Rps27a	2.76458e-276	5.47635e-272	0.229527	1	0.999	1
Rpl29	4.84603e-275	9.59951e-271	0.241752	0.999	0.993	1
Amotl1	5.80371e-274	1.14966e-269	0.301972	0.381	0.22	1
Rpl37a	3.37594e-273	6.68741e-269	0.24306	1	1	1
Naa20	3.8061e-273	7.53951e-269	0.230257	0.262	0.122	1
Uqcrc1	9.69862e-273	1.9212e-268	0.354111	0.447	0.292	1
Dnajc13	5.20084e-271	1.03024e-266	0.215096	0.213	0.088	1
Cyb5r3	2.30293e-270	4.56187e-266	0.299873	0.457	0.279	1
Fkbp3	5.82736e-270	1.15434e-265	0.312781	0.391	0.232	1
Slc5a3	7.78571e-270	1.54227e-265	0.259835	0.245	0.112	1
Atp5a1	6.58529e-268	1.30448e-263	0.369439	0.705	0.616	1
Tprgl	3.14508e-265	6.2301e-261	0.287312	0.39	0.23	1
Ndrg2	1.19596e-263	2.36908e-259	0.209125	0.252	0.114	1
Atxn7l3b	1.72645e-263	3.41993e-259	0.321967	0.525	0.36	1
Tinagl1	1.46333e-260	2.8987e-256	0.253839	0.254	0.12	1
Fus	9.82821e-259	1.94687e-254	0.299314	0.522	0.354	1
Rassf7	1.57008e-258	3.11018e-254	0.22346	0.265	0.126	1
Gltp	3.3992e-257	6.73348e-253	0.268113	0.378	0.216	1
Lsm3	4.46616e-256	8.84702e-252	0.227868	0.286	0.143	1
Eno1	4.62571e-256	9.16306e-252	0.324071	0.387	0.229	1
Ctsl	1.22054e-251	2.41777e-247	0.319913	0.429	0.265	1
Aldh2	4.95e-248	9.80546e-244	0.507671	0.624	0.522	1
Rpl7a	7.14206e-248	1.41477e-243	0.260586	0.986	0.948	1
Luzp1	1.45165e-246	2.87557e-242	0.228765	0.296	0.152	1
Snrpe	1.73082e-246	3.42857e-242	0.320428	0.597	0.455	1
Rpl22l1	4.92092e-246	9.74785e-242	0.313044	0.973	0.931	1
Prdx4	1.18561e-244	2.34858e-240	0.249934	0.253	0.122	1
Lsm8	1.88368e-244	3.73138e-240	0.265032	0.34	0.192	1
Actg1	4.23103e-244	8.38125e-240	0.349262	0.977	0.912	1
Wls	3.80219e-241	7.53176e-237	0.32003	0.476	0.322	1
2010111I01Rik	1.49412e-239	2.95971e-235	0.263035	0.36	0.208	1
Esd	3.00079e-238	5.94427e-234	0.299629	0.499	0.342	1
Tubb5	3.16849e-238	6.27646e-234	0.343978	0.576	0.43	1
Pard3	2.01852e-237	3.9985e-233	0.25351	0.313	0.171	1
Fam213b	2.10198e-237	4.16381e-233	0.216607	0.221	0.101	1
Cdk4	5.58839e-237	1.107e-232	0.287479	0.363	0.217	1
Oat	9.32625e-237	1.84744e-232	0.670768	0.48	0.379	1
Cd63	1.31278e-232	2.60049e-228	0.338106	0.658	0.529	1
Prmt1	2.23343e-232	4.42419e-228	0.270469	0.338	0.195	1
Cfl1	2.38587e-230	4.72617e-226	0.307693	0.642	0.516	1
Cox4i1	3.18813e-230	6.31536e-226	0.215177	0.999	0.99	1
Arpc1b	8.54968e-230	1.69361e-225	0.231129	0.698	0.533	1
Ncl	4.25085e-228	8.42051e-224	0.347933	0.633	0.51	1
Rbm39	1.20753e-226	2.392e-222	0.280116	0.82	0.727	1
Il6st	2.62531e-225	5.20047e-221	0.20275	0.264	0.133	1
Atp5h	4.27624e-225	8.47081e-221	0.256098	0.91	0.838	1
Rps25	5.53818e-225	1.09706e-220	0.202188	1	0.997	1
Dnajc8	1.00054e-224	1.98198e-220	0.267116	0.397	0.246	1
Auts2	3.36816e-224	6.67198e-220	0.204808	0.221	0.101	1
Pik3ip1	3.42803e-224	6.79059e-220	0.238054	0.299	0.162	1
Syne2	4.03515e-223	7.99324e-219	0.251739	0.297	0.157	1
Rpl27	7.5135e-223	1.48835e-218	0.267659	0.992	0.966	1
Dynlt1f	2.13548e-222	4.23017e-218	0.203238	0.231	0.111	1
Calm2	1.76061e-220	3.48759e-216	0.379654	0.712	0.617	1
Tkt	1.4686e-218	2.90915e-214	0.282981	0.421	0.271	1
Rpl5	2.01446e-218	3.99045e-214	0.269484	0.994	0.969	1
Ndufa5	1.14714e-217	2.27237e-213	0.317412	0.598	0.47	1
Sdc4	8.91041e-217	1.76506e-212	0.336484	0.491	0.344	1
Ctnnal1	2.16637e-216	4.29136e-212	0.206236	0.236	0.116	1
Snrpd1	7.91468e-214	1.56782e-209	0.256113	0.38	0.234	1
Egln2	3.20683e-213	6.35241e-209	0.269079	0.384	0.242	1
Asph	6.82698e-213	1.35236e-208	0.283102	0.348	0.211	1
Tsen34	8.83111e-210	1.74935e-205	0.264798	0.347	0.21	1
Dstn	2.23308e-207	4.42351e-203	0.247608	0.904	0.827	1
Ech1	7.92699e-207	1.57026e-202	0.27232	0.457	0.307	1
Hadh	8.90381e-206	1.76376e-201	0.216619	0.29	0.16	1
Fnta	6.86714e-205	1.36031e-200	0.202406	0.265	0.14	1
Eif4a1	1.0555e-203	2.09084e-199	0.409671	0.676	0.605	1
Sumo1	2.54853e-203	5.04837e-199	0.298685	0.606	0.479	1
Ran	8.79165e-201	1.74154e-196	0.322847	0.497	0.367	1
Cyp2f2	8.09199e-200	1.60294e-195	0.381516	0.423	0.268	1
Nudt14	1.58231e-199	3.13439e-195	0.228039	0.283	0.158	1
Ywhae	8.92679e-198	1.76831e-193	0.301823	0.715	0.64	1
Nfic	3.5187e-197	6.97019e-193	0.225813	0.296	0.167	1
Cxcl15	1.14537e-196	2.26886e-192	0.246745	0.213	0.101	1
Ptms	1.14823e-195	2.27452e-191	0.275801	0.583	0.445	1
Rtraf	1.38e-195	2.73365e-191	0.296482	0.686	0.587	1
Magoh	2.71228e-195	5.37276e-191	0.228388	0.323	0.192	1
Atp5l	3.0744e-195	6.09009e-191	0.267109	0.976	0.946	1
Dek	1.05662e-194	2.09307e-190	0.257829	0.394	0.252	1
Golim4	2.71542e-194	5.37898e-190	0.241533	0.257	0.139	1
Ranbp1	1.34451e-193	2.66334e-189	0.322547	0.467	0.337	1
Rps20	1.37903e-188	2.73172e-184	0.302555	1	0.993	1
Snrpd2	3.33762e-188	6.61149e-184	0.292549	0.653	0.552	1
Mrpl52	2.70312e-187	5.35461e-183	0.262136	0.862	0.785	1
1110004F10Rik	9.09653e-187	1.80193e-182	0.264763	0.423	0.287	1
Impdh2	2.68975e-186	5.32812e-182	0.263595	0.357	0.228	1
Clstn1	7.15407e-186	1.41715e-181	0.272945	0.426	0.294	1
Rpl39	8.42153e-186	1.66822e-181	0.201472	1	0.997	1
Npm3	9.23839e-183	1.83003e-178	0.270601	0.419	0.289	1
Serbp1	8.41963e-182	1.66785e-177	0.271176	0.753	0.678	1
Hcfc1r1	3.49359e-180	6.92046e-176	0.26401	0.532	0.401	1
Atp5b	8.85003e-180	1.7531e-175	0.366402	0.765	0.723	1
Pfdn1	2.43959e-179	4.83259e-175	0.250567	0.457	0.321	1
Rplp1	5.23106e-179	1.03622e-174	0.295433	1	0.999	1
Srsf3	6.9108e-179	1.36896e-174	0.282473	0.575	0.458	1
Cetn3	2.21631e-177	4.39029e-173	0.260576	0.388	0.259	1
Rhoc	6.48178e-177	1.28398e-172	0.220639	0.217	0.111	1
Raly	8.09818e-177	1.60417e-172	0.233548	0.351	0.222	1
Atp5g2	1.84232e-176	3.64946e-172	0.233671	0.896	0.832	1
C1qbp	7.85063e-174	1.55513e-169	0.246033	0.376	0.249	1
Pdcd5	8.06615e-174	1.59782e-169	0.259852	0.484	0.353	1
Cox6c	1.0723e-173	2.12411e-169	0.217686	0.969	0.932	1
Hmgn3	6.2129e-172	1.23071e-167	0.270652	0.508	0.377	1
Slc25a5	1.88269e-171	3.72943e-167	0.493212	0.655	0.589	1
Rpl35	3.47851e-171	6.89059e-167	0.247795	1	0.997	1
Park7	7.22529e-170	1.43126e-165	0.297455	0.716	0.645	1
Ube2i	3.13046e-169	6.20113e-165	0.247129	0.424	0.295	1
Sem1	3.31032e-168	6.55742e-164	0.254896	0.894	0.843	1
Use1	1.26278e-167	2.50143e-163	0.268401	0.664	0.562	1
Dguok	4.04964e-167	8.02193e-163	0.202807	0.321	0.196	1
Crip2	4.98942e-166	9.88353e-162	0.30626	0.577	0.471	1
Nrip1	8.88927e-166	1.76088e-161	0.262007	0.467	0.335	1
Thoc7	1.21381e-164	2.40443e-160	0.239908	0.383	0.258	1
Fbl	2.09551e-164	4.151e-160	0.21599	0.312	0.192	1
Hnrnpr	1.79551e-163	3.55672e-159	0.247589	0.436	0.308	1
Lsm7	4.17331e-163	8.26692e-159	0.259664	0.408	0.287	1
Lsm4	5.1947e-163	1.02902e-158	0.274741	0.489	0.371	1
Oaz1	3.67592e-161	7.28163e-157	0.20818	0.983	0.957	1
Capzb	9.99003e-160	1.97892e-155	0.245337	0.503	0.376	1
G3bp1	4.01589e-158	7.95508e-154	0.248284	0.429	0.306	1
Gstm1	4.49719e-158	8.90847e-154	0.562538	0.593	0.466	1
Wwp1	7.38378e-158	1.46265e-153	0.224911	0.286	0.175	1
Btg2	2.29681e-157	4.54976e-153	0.204707	0.314	0.193	1
Mecom	5.08006e-156	1.00631e-151	0.202959	0.299	0.177	1
Psmb2	5.81761e-156	1.15241e-151	0.281761	0.477	0.36	1
Snrpd3	1.52913e-155	3.02905e-151	0.254961	0.4	0.281	1
Nsa2	4.73483e-154	9.37923e-150	0.284451	0.596	0.494	1
Lsm5	1.14283e-153	2.26384e-149	0.219025	0.322	0.207	1
2810474O19Rik	5.28268e-153	1.04645e-148	0.247257	0.349	0.227	1
Id3	2.13299e-151	4.22523e-147	0.430497	0.523	0.416	1
Rack1	6.52593e-149	1.29272e-144	0.291069	0.984	0.947	1
Meis2	4.7178e-148	9.34549e-144	0.24934	0.306	0.186	1
Junb	6.99957e-148	1.38655e-143	0.218747	0.34	0.219	1
H2afv	1.68558e-147	3.33896e-143	0.244177	0.578	0.47	1
Mdh2	1.26699e-146	2.50979e-142	0.264864	0.457	0.344	1
Cct5	1.8268e-145	3.61872e-141	0.256497	0.503	0.393	1
Erh	1.1188e-144	2.21623e-140	0.256462	0.418	0.305	1
Eci1	1.12776e-144	2.23398e-140	0.223804	0.395	0.274	1
Hnrnpk	2.77129e-143	5.48965e-139	0.283232	0.679	0.618	1
Rrp1	3.21706e-142	6.37266e-138	0.202939	0.366	0.245	1
Psmb6	2.95792e-140	5.85934e-136	0.255842	0.601	0.502	1
Ube2e1	1.09567e-137	2.17042e-133	0.219479	0.361	0.248	1
Rab11b	2.73174e-137	5.41129e-133	0.204879	0.347	0.233	1
Reep5	3.05875e-136	6.05908e-132	0.263695	0.553	0.454	1
Son	1.11344e-134	2.20562e-130	0.207126	0.726	0.641	1
Dsp	5.53012e-133	1.09546e-128	0.252343	0.42	0.308	1
Snu13	1.70973e-130	3.3868e-126	0.241117	0.494	0.39	1
Psma7	2.37801e-130	4.71061e-126	0.239366	0.648	0.556	1
Rps27rt	2.38375e-130	4.72198e-126	0.304442	0.628	0.549	1
Cox5b	6.28626e-128	1.24524e-123	0.235442	0.81	0.767	1
Psma3	6.44113e-128	1.27592e-123	0.232848	0.557	0.453	1
Set	1.69445e-127	3.35653e-123	0.247614	0.588	0.5	1
F11r	4.37238e-127	8.66124e-123	0.204447	0.376	0.265	1
Sf3b6	5.19307e-127	1.0287e-122	0.20671	0.439	0.323	1
Glrx3	3.82767e-126	7.58223e-122	0.209243	0.386	0.275	1
Etfb	3.99186e-126	7.90747e-122	0.244484	0.528	0.427	1
Rps12	2.44491e-124	4.84312e-120	0.307467	0.999	0.986	1
Arf5	1.41432e-123	2.80163e-119	0.232717	0.694	0.634	1
Ndufb4	1.43218e-123	2.83701e-119	0.254587	0.594	0.511	1
Cbx6	4.57981e-123	9.07215e-119	0.204436	0.4	0.285	1
Paip2	4.60808e-123	9.12814e-119	0.229254	0.512	0.409	1
Nedd4	3.58125e-121	7.0941e-117	0.237529	0.535	0.438	1
Rbm4b	3.86012e-120	7.64652e-116	0.214512	0.319	0.217	1
Gapdh	1.01464e-119	2.00991e-115	0.227211	0.671	0.6	1
Psma1	1.58035e-118	3.13051e-114	0.216036	0.431	0.324	1
Tomm7	3.23552e-118	6.40925e-114	0.212782	0.868	0.811	1
Cox6b1	2.32426e-112	4.60412e-108	0.203163	0.927	0.886	1
Psma2	4.40288e-112	8.72167e-108	0.231028	0.486	0.388	1
Myl12b	9.59091e-111	1.89986e-106	0.208676	0.506	0.398	1
Cct8	6.6271e-110	1.31276e-105	0.211534	0.392	0.291	1
Gclm	2.30177e-108	4.55957e-104	0.210962	0.435	0.33	1
Mia	7.16393e-108	1.4191e-103	0.362021	0.261	0.167	1
Srrm1	2.61989e-107	5.18974e-103	0.209265	0.537	0.437	1
Ppp1cc	9.8732e-107	1.95578e-102	0.225839	0.402	0.306	1
Prdx2	1.57996e-106	3.12975e-102	0.21745	0.635	0.555	1
Aldoa	2.18755e-104	4.33332e-100	0.220783	0.652	0.573	1
Ppp1r14b	1.55466e-103	3.07963e-99	0.2636	0.529	0.453	1
Psmb3	2.71101e-99	5.37024e-95	0.220344	0.515	0.427	1
Ppp1ca	1.96706e-91	3.89654e-87	0.212574	0.56	0.484	1
Mrps33	2.18738e-90	4.33297e-86	0.200213	0.478	0.393	1
Gsta4	2.36569e-84	4.68619e-80	0.212991	0.347	0.251	1
Atp5o.1	7.27306e-83	1.44072e-78	0.209209	0.59	0.526	1
Eif3g	1.58703e-82	3.14375e-78	0.207051	0.439	0.359	1
Ndufa12	2.01783e-81	3.99711e-77	0.204351	0.571	0.505	1
Eif5a	1.98247e-79	3.92707e-75	0.204138	0.747	0.722	1
Krt4	3.67895e-67	7.28764e-63	0.200621	0.305	0.221	1
H1f0	1.68492e-62	3.33765e-58	0.213002	0.286	0.217	1
Gnb1	1.21886e-47	2.41444e-43	0.213772	0.569	0.527	1
Sbp	0	0	4.64292	0.899	0.738	2
Spink1	0	0	4.4083	0.905	0.749	2
5430419D17Rik	0	0	2.83189	0.772	0.186	2
Spink5	0	0	2.46718	0.359	0.113	2
Mat2a	0	0	2.04459	0.792	0.436	2
9530002B09Rik	0	0	2.03534	0.922	0.838	2
Nupr1	0	0	1.95058	0.842	0.373	2
Slc12a2	0	0	1.66037	0.919	0.425	2
Pigr	0	0	1.39121	0.619	0.131	2
BB123696	0	0	1.12443	0.461	0.064	2
Abo	0	0	1.11079	0.593	0.072	2
Papss2	0	0	1.10674	0.585	0.13	2
Kcnk3	0	0	0.978434	0.351	0.024	2
Dcaf12l1	0	0	0.97829	0.414	0.057	2
Fam25c	0	0	0.871195	0.491	0.082	2
Pgap2	0	0	0.870781	0.77	0.469	2
Cystm1	0	0	0.864554	0.804	0.573	2
Timp4	0	0	0.771241	0.515	0.119	2
Asrgl1	0	0	0.738473	0.428	0.057	2
Cldn10	0	0	0.713965	0.486	0.116	2
Eif4ebp1	0	0	0.706336	0.676	0.381	2
Hoxb13	0	0	0.704416	0.646	0.368	2
Copz2	0	0	0.688904	0.685	0.354	2
Tram1	0	0	0.673169	0.8	0.505	2
Crabp1	0	0	0.652899	0.374	0.02	2
Sec11c	0	0	0.635728	0.886	0.69	2
Azgp1	0	0	0.62844	0.595	0.27	2
Dcxr	0	0	0.52926	0.599	0.38	2
Gne	0	0	0.520807	0.392	0.122	2
Gchfr	0	0	0.516293	0.393	0.079	2
5330417C22Rik	0	0	0.515473	0.648	0.304	2
Nucb2	0	0	0.500257	0.713	0.307	2
Scd2	0	0	0.485388	0.74	0.523	2
Mlph	0	0	0.482459	0.517	0.26	2
Slc26a4	0	0	0.442298	0.284	0.014	2
Bhlha15	0	0	0.429261	0.399	0.15	2
Acrbp	0	0	0.422441	0.363	0.152	2
Oit1	0	0	0.418924	0.647	0.363	2
Csta1	0	0	0.418838	0.239	0.015	2
Tmem238	0	0	0.41275	0.542	0.289	2
Prom2	0	0	0.405974	0.37	0.11	2
Bmpr1b	0	0	0.400442	0.397	0.142	2
Cmas	0	0	0.39836	0.392	0.154	2
Tmem183a	0	0	0.39182	0.498	0.253	2
Slc9a2	0	0	0.382245	0.333	0.084	2
Adk	0	0	0.371077	0.435	0.199	2
Amd1	0	0	0.370946	0.468	0.244	2
Trpv6	0	0	0.370891	0.27	0.039	2
Sgpp1	0	0	0.366896	0.486	0.269	2
Mme	0	0	0.34982	0.615	0.322	2
Adi1	0	0	0.34737	0.342	0.125	2
Scd1	0	0	0.33654	0.382	0.164	2
B4galt6	0	0	0.325052	0.308	0.092	2
Wfdc3	0	0	0.320736	0.355	0.157	2
Spin2e	0	0	0.320502	0.202	0.006	2
Svip	0	0	0.317799	0.343	0.136	2
Rnf130	0	0	0.316488	0.343	0.154	2
Slc5a8	0	0	0.310802	0.221	0.013	2
Hdac9	0	0	0.300142	0.214	0.012	2
Myo5c	0	0	0.291134	0.361	0.165	2
Itpripl2	0	0	0.262704	0.203	0.056	2
Gjb2	0	0	0.245568	0.212	0.042	2
Cbr2	0	0	0.2271	0.716	0.42	2
Odc1	4.5003e-308	8.91465e-304	0.408374	0.497	0.284	2
Hk2	4.61764e-305	9.14708e-301	0.234611	0.235	0.083	2
Cab39l	7.58295e-304	1.50211e-299	0.344795	0.456	0.246	2
Rgs2	4.37346e-300	8.66339e-296	0.543079	0.355	0.17	2
Smco4	4.04839e-290	8.01945e-286	0.368521	0.501	0.284	2
Smim14	1.12269e-258	2.22395e-254	0.401878	0.854	0.713	2
Lrrc26	1.77413e-258	3.51436e-254	0.264051	0.425	0.212	2
Yeats2	7.59457e-255	1.50441e-250	0.27265	0.294	0.133	2
mt-Co1	1.17068e-238	2.31901e-234	0.294181	0.989	0.999	2
Cd164	6.24408e-226	1.23689e-221	0.315259	0.527	0.332	2
Slc45a3	1.326e-217	2.62667e-213	0.234936	0.293	0.141	2
Npdc1	1.08864e-212	2.15648e-208	0.290075	0.497	0.311	2
Cmtm8	2.00325e-212	3.96825e-208	0.208494	0.253	0.113	2
Cited4	5.65963e-211	1.12112e-206	0.268781	0.288	0.138	2
Hacd2	6.77569e-203	1.3422e-198	0.338755	0.395	0.233	2
Ank	1.54415e-202	3.0588e-198	0.212617	0.201	0.082	2
Mapk13	1.62413e-202	3.21723e-198	0.24264	0.344	0.182	2
H2afj	1.24797e-189	2.4721e-185	0.27987	0.922	0.818	2
Fam174b	1.25394e-185	2.48393e-181	0.221385	0.387	0.22	2
Arpp19	1.95006e-182	3.86287e-178	0.328303	0.755	0.63	2
Tpd52	2.12468e-170	4.20877e-166	0.285009	0.692	0.519	2
Fam84a	4.68659e-169	9.28366e-165	0.202084	0.277	0.141	2
Gstt3	4.32972e-166	8.57675e-162	0.212924	0.328	0.183	2
Tspan13	1.54904e-165	3.06849e-161	0.236028	0.637	0.437	2
Rps27l	9.90642e-164	1.96236e-159	0.306818	0.957	0.926	2
Rmnd5a	1.71869e-160	3.40455e-156	0.205063	0.31	0.171	2
Jtb	1.24922e-155	2.47457e-151	0.255241	0.524	0.361	2
Ubl4a	1.42439e-152	2.82158e-148	0.22202	0.415	0.261	2
BC049987	3.43674e-149	6.80785e-145	0.201677	0.257	0.134	2
Rab3d	1.62256e-148	3.21414e-144	0.234473	0.451	0.294	2
Ap3s1	3.39367e-147	6.72252e-143	0.212242	0.396	0.245	2
Neat1	9.34427e-135	1.85101e-130	0.27837	0.734	0.604	2
Serinc3	3.80199e-134	7.53137e-130	0.255826	0.787	0.642	2
Rcn2	2.49583e-133	4.944e-129	0.210347	0.553	0.387	2
Gfpt1	9.47092e-133	1.87609e-128	0.24392	0.627	0.453	2
Trp53bp2	6.18175e-130	1.22454e-125	0.205223	0.238	0.128	2
Prol1	9.55087e-123	1.89193e-118	3.66931	0.204	0.408	2
Acaa2	4.51525e-122	8.94425e-118	0.20197	0.41	0.265	2
Rexo2	1.10072e-112	2.18042e-108	0.213208	0.419	0.287	2
Pgp	1.18615e-111	2.34964e-107	0.219169	0.418	0.285	2
Serf2	5.53194e-108	1.09582e-103	0.243549	0.997	0.991	2
Chpt1	4.23621e-99	8.39151e-95	0.271943	0.338	0.225	2
2310057J18Rik	5.82329e-87	1.15354e-82	2.9247	0.195	0.362	2
Pam	2.89597e-60	5.73662e-56	0.215416	0.282	0.195	2
Pip	7.81662e-18	1.54839e-13	2.54338	0.143	0.208	2
Psca	0	0	3.78557	0.891	0.219	3
Wfdc2	0	0	2.5949	0.883	0.197	3
S100a6	0	0	2.54722	0.962	0.518	3
Anxa1	0	0	2.37188	0.899	0.28	3
Ly6d	0	0	2.36104	0.581	0.139	3
Krt4	0	0	2.21503	0.815	0.148	3
Cyp2f2	0	0	2.15738	0.886	0.209	3
Gsta4	0	0	2.12835	0.768	0.194	3
Lgals3	0	0	2.03744	0.802	0.205	3
Upk1a	0	0	2.01108	0.792	0.228	3
Krt19	0	0	1.9551	0.939	0.617	3
Sprr1a	0	0	1.94313	0.447	0.085	3
Cbr2	0	0	1.9397	0.805	0.409	3
Krt7	0	0	1.91693	0.806	0.193	3
S100a11	0	0	1.87403	0.962	0.465	3
Gsto1	0	0	1.82791	0.761	0.292	3
Gstm1	0	0	1.79488	0.723	0.458	3
Anxa2	0	0	1.71976	0.842	0.35	3
2200002D01Rik	0	0	1.56876	0.737	0.112	3
Krt15	0	0	1.54485	0.906	0.489	3
Klf5	0	0	1.47205	0.823	0.178	3
Tspan8	0	0	1.4508	0.799	0.267	3
Gsdmc2	0	0	1.43995	0.663	0.107	3
Krt8	0	0	1.433	0.801	0.505	3
Txnip	0	0	1.39251	0.932	0.442	3
Clu	0	0	1.36442	0.766	0.361	3
Ahnak	0	0	1.34912	0.847	0.273	3
Mal	0	0	1.34526	0.564	0.134	3
Lmo4	0	0	1.33492	0.886	0.367	3
Zfp36l1	0	0	1.33481	0.907	0.409	3
Wnt4	0	0	1.33162	0.717	0.217	3
Foxq1	0	0	1.32971	0.662	0.134	3
Myof	0	0	1.29375	0.652	0.143	3
Tacstd2	0	0	1.24849	0.64	0.127	3
Atp1b1	0	0	1.23958	0.929	0.652	3
mt-Nd2	0	0	1.23397	0.999	0.98	3
Gsdmc3	0	0	1.22196	0.581	0.073	3
Anxa3	0	0	1.202	0.7	0.195	3
Ppp1r1b	0	0	1.17478	0.599	0.101	3
Ly6a	0	0	1.16553	0.76	0.302	3
Cxcl17	0	0	1.15865	0.424	0.049	3
Meis2	0	0	1.1431	0.685	0.137	3
mt-Nd3	0	0	1.08486	0.864	0.762	3
Lrrc26	0	0	1.08391	0.647	0.178	3
Phlda1	0	0	1.08358	0.762	0.293	3
Alcam	0	0	1.07537	0.778	0.34	3
Prdx5	0	0	1.07433	0.814	0.506	3
Nr2f2	0	0	1.048	0.767	0.298	3
Ermp1	0	0	1.03664	0.673	0.144	3
S100a14	0	0	1.03168	0.582	0.115	3
S100a1	0	0	1.02914	0.699	0.311	3
Slc12a2	0	0	1.00408	0.858	0.44	3
mt-Co2	0	0	0.996698	1	0.996	3
Hspb1	0	0	0.966216	0.755	0.515	3
Tpt1	0	0	0.964746	1	0.998	3
Hes1	0	0	0.963253	0.767	0.432	3
Igfbp7	0	0	0.946403	0.717	0.219	3
Bace2	0	0	0.945865	0.603	0.124	3
Tubb4b	0	0	0.942343	0.649	0.432	3
Smim6	0	0	0.938221	0.59	0.104	3
Tfcp2l1	0	0	0.930446	0.558	0.124	3
Ctnnb1	0	0	0.902652	0.801	0.463	3
Cdh1	0	0	0.894062	0.758	0.338	3
Rplp1	0	0	0.883759	1	0.999	3
AY036118	0	0	0.877743	0.42	0.2	3
mt-Nd4	0	0	0.871902	1	0.994	3
Elf3	0	0	0.870039	0.543	0.116	3
Clic1	0	0	0.869672	0.762	0.458	3
Upk1b	0	0	0.869187	0.617	0.25	3
Dhrs3	0	0	0.865948	0.658	0.217	3
Rab25	0	0	0.837919	0.675	0.358	3
Gm42418	0	0	0.837358	0.822	0.605	3
Sat1	0	0	0.831037	0.845	0.533	3
Epcam	0	0	0.830737	0.852	0.636	3
Runx1	0	0	0.813396	0.571	0.104	3
Barx2	0	0	0.813033	0.548	0.086	3
Cd2ap	0	0	0.807051	0.693	0.332	3
Spint1	0	0	0.805169	0.545	0.149	3
Cldn7	0	0	0.790261	0.633	0.296	3
Ctsh	0	0	0.78907	0.581	0.196	3
Tspo	0	0	0.7858	0.638	0.326	3
Cyb5a	0	0	0.78418	0.798	0.567	3
Cxcl15	0	0	0.783358	0.429	0.078	3
Cd9	0	0	0.780958	0.786	0.481	3
Trim2	0	0	0.779094	0.724	0.381	3
Atp1a1	0	0	0.771139	0.834	0.508	3
Ceacam1	0	0	0.770868	0.701	0.405	3
Tmem45b	0	0	0.768354	0.446	0.085	3
Adh1	0	0	0.764423	0.604	0.239	3
Mecom	0	0	0.757017	0.593	0.142	3
Akap13	0	0	0.751195	0.651	0.267	3
Ano1	0	0	0.743651	0.632	0.224	3
Gsta3	0	0	0.741611	0.455	0.113	3
Pdlim1	0	0	0.738642	0.54	0.176	3
Fxyd3	0	0	0.729171	0.963	0.635	3
Clca1	0	0	0.728567	0.269	0.018	3
Alox12	0	0	0.727626	0.407	0.072	3
Pbx1	0	0	0.721282	0.706	0.304	3
Klf3	0	0	0.719614	0.606	0.219	3
S100a16	0	0	0.718316	0.718	0.372	3
Aldoa	0	0	0.715382	0.773	0.561	3
Mgst3	0	0	0.712586	0.602	0.29	3
Sdc4	0	0	0.711886	0.694	0.326	3
Bri3	0	0	0.702073	0.782	0.488	3
Epb41l4b	0	0	0.692852	0.502	0.135	3
Aldh3a1	0	0	0.688977	0.32	0.091	3
Tnfaip8	0	0	0.688668	0.568	0.18	3
Gpx2	0	0	0.687172	0.36	0.071	3
mt-Atp6	0	0	0.684179	1	0.998	3
Oit1	0	0	0.682216	0.692	0.359	3
Rpsa	0	0	0.676113	0.999	0.982	3
Rassf9	0	0	0.672377	0.509	0.115	3
9530034E10Rik	0	0	0.668433	0.347	0.048	3
Upk2	0	0	0.664456	0.292	0.027	3
Fmo5	0	0	0.657884	0.212	0.047	3
Ppl	0	0	0.656004	0.462	0.098	3
Prr15l	0	0	0.651193	0.538	0.173	3
Aspa	0	0	0.650713	0.371	0.03	3
Nupr1	0	0	0.648119	0.697	0.401	3
Lima1	0	0	0.646526	0.649	0.329	3
Naip5	0	0	0.645735	0.391	0.049	3
Cyb5r3	0	0	0.645048	0.632	0.269	3
Ccnd2	0	0	0.642091	0.448	0.206	3
Pebp1	0	0	0.641994	0.849	0.712	3
Aplp2	0	0	0.638797	0.74	0.436	3
Ckmt1	0	0	0.635621	0.428	0.069	3
Ikzf2	0	0	0.629879	0.562	0.185	3
Atrn	0	0	0.62773	0.464	0.128	3
Fth1	0	0	0.624994	1	0.997	3
Serpinb1a	0	0	0.622445	0.334	0.075	3
Gmds	0	0	0.616905	0.506	0.213	3
Ctnna1	0	0	0.614703	0.682	0.385	3
Hjurp	0	0	0.613203	0.461	0.119	3
Cdc42ep5	0	0	0.612417	0.531	0.187	3
Ptp4a2	0	0	0.610381	0.704	0.427	3
AA986860	0	0	0.609633	0.432	0.064	3
Rab27b	0	0	0.609558	0.6	0.258	3
Myh14	0	0	0.609333	0.421	0.065	3
Cbx6	0	0	0.608589	0.601	0.264	3
Tsc22d4	0	0	0.608327	0.615	0.269	3
Tspan1	9.0207e-185	1.78691e-180	0.606692	0.732	0.651	3
mt-Nd5	0	0	0.606159	0.838	0.687	3
Arpc2	0	0	0.603492	0.759	0.512	3
Rpl30	0	0	0.602873	0.999	0.986	3
Ivns1abp	9.42142e-182	1.86629e-177	0.602825	0.572	0.465	3
mt-Cytb	0	0	0.602584	1	0.996	3
Slc39a8	0	0	0.596603	0.46	0.195	3
Pygb	0	0	0.595846	0.531	0.188	3
Ociad2	0	0	0.586941	0.342	0.065	3
Lrrfip1	0	0	0.586309	0.504	0.176	3
Afdn	0	0	0.585487	0.524	0.189	3
Capns1	0	0	0.585	0.721	0.46	3
Malat1	0	0	0.584246	1	0.999	3
Rps10	0	0	0.580568	0.999	0.992	3
Mgat3	0	0	0.578609	0.402	0.036	3
Ybx1	0	0	0.578332	0.935	0.756	3
Gdpd1	0	0	0.575614	0.472	0.15	3
Vamp5	0	0	0.57303	0.462	0.121	3
Scnn1a	0	0	0.571811	0.379	0.04	3
Rpl7	0	0	0.570202	1	0.995	3
Tnfaip2	0	0	0.569656	0.246	0.029	3
Pglyrp1	0	0	0.566707	0.322	0.065	3
Zfand5	0	0	0.566043	0.561	0.252	3
Sdc1	0	0	0.565642	0.537	0.222	3
Tst	2.55245e-152	5.05615e-148	0.564306	0.553	0.427	3
Syne2	0	0	0.563921	0.476	0.142	3
Wwc1	0	0	0.556887	0.473	0.153	3
Dstn	0	0	0.55247	0.948	0.827	3
Sptssa	0	0	0.551465	0.763	0.569	3
Tmprss2	0	0	0.550695	0.561	0.253	3
Fgfr3	0	0	0.550596	0.43	0.071	3
mt-Co3	0	0	0.549944	1	0.998	3
Slk	0	0	0.547437	0.471	0.142	3
Arl6ip1	0	0	0.547253	0.63	0.343	3
Cenpb	0	0	0.546239	0.534	0.233	3
Tacc1	0	0	0.543257	0.45	0.127	3
Eif3c	0	0	0.54308	0.592	0.369	3
H3f3a	0	0	0.541491	0.937	0.796	3
Srrm1	0	0	0.54115	0.691	0.422	3
Add3	0	0	0.54054	0.495	0.16	3
Hopx	0	0	0.540007	0.324	0.067	3
Sox9	0	0	0.537645	0.531	0.316	3
Mgat4a	0	0	0.534606	0.416	0.079	3
Aldh3b2	0	0	0.533326	0.331	0.039	3
Nbea	0	0	0.532774	0.442	0.128	3
Capsl	0	0	0.531128	0.363	0.044	3
Slc4a7	0	0	0.530084	0.393	0.105	3
Metap2	0	0	0.5296	0.712	0.476	3
Meis1	0	0	0.526357	0.463	0.13	3
Rps20	0	0	0.524191	1	0.994	3
Cpd	0	0	0.523956	0.521	0.229	3
Myl12b	0	0	0.523734	0.626	0.389	3
Foxp1	0	0	0.522905	0.632	0.331	3
Lpp	0	0	0.519996	0.539	0.231	3
Mprip	0	0	0.517681	0.53	0.222	3
Emp2	0	0	0.516629	0.458	0.139	3
Eps8	0	0	0.516348	0.452	0.137	3
Iqgap1	0	0	0.515839	0.546	0.25	3
Pllp	0	0	0.515234	0.422	0.107	3
Psme1	0	0	0.515043	0.548	0.265	3
Arpc1b	0	0	0.512423	0.808	0.532	3
Gm16136	0	0	0.511286	0.641	0.381	3
Pdcl3	0	0	0.505806	0.541	0.25	3
Ar	0	0	0.504102	0.667	0.413	3
Rps12	0	0	0.503698	1	0.987	3
Cdc42bpa	0	0	0.50359	0.409	0.103	3
Chd3	0	0	0.503575	0.554	0.277	3
Lypd2	0	0	0.50259	0.265	0.035	3
Cracr2b	0	0	0.50155	0.463	0.181	3
Tmem176a	1.97142e-236	3.90519e-232	0.500484	0.63	0.426	3
Efnb2	0	0	0.499335	0.44	0.137	3
Tjp3	0	0	0.497984	0.397	0.082	3
Taldo1	1.04758e-304	2.07514e-300	0.496466	0.631	0.457	3
Ptprf	0	0	0.495086	0.595	0.319	3
Ly6e	0	0	0.494534	0.957	0.774	3
Tpr	0	0	0.493763	0.547	0.294	3
Cdk6	0	0	0.486997	0.388	0.09	3
Cox4i1	0	0	0.486663	0.999	0.991	3
Ubc	4.23567e-302	8.39045e-298	0.486525	0.728	0.568	3
Hebp2	0	0	0.485631	0.416	0.114	3
Ccdc12	0	0	0.484897	0.655	0.398	3
Por	0	0	0.481977	0.455	0.189	3
S100a10	0	0	0.480319	0.662	0.342	3
Foxc1	0	0	0.479134	0.37	0.08	3
Vamp8	0	0	0.478016	0.889	0.766	3
Ehf	0	0	0.477488	0.787	0.554	3
Tmc4	0	0	0.476505	0.486	0.205	3
Uqcr10	0	0	0.475587	0.977	0.897	3
Timp2	0	0	0.473688	0.565	0.261	3
2810474O19Rik	0	0	0.469618	0.499	0.215	3
Ppdpf	0	0	0.469582	0.58	0.307	3
Tmsb4x	0	0	0.468315	0.999	0.995	3
Ptgr1	0	0	0.467983	0.387	0.118	3
Cpne3	0	0	0.466465	0.513	0.228	3
Rbpms	0	0	0.466165	0.464	0.166	3
Reep3	0	0	0.465747	0.585	0.334	3
Aes	0	0	0.465458	0.705	0.523	3
Golgb1	0	0	0.46438	0.636	0.429	3
Far1	0	0	0.464209	0.559	0.295	3
Rack1	0	0	0.463992	0.986	0.95	3
Selenbp1	0	0	0.462894	0.416	0.148	3
Calm1	0	0	0.461174	0.899	0.795	3
Cast	0	0	0.460915	0.496	0.213	3
Arhgap5	0	0	0.460913	0.569	0.31	3
Anxa11	0	0	0.459354	0.443	0.155	3
H3f3b	0	0	0.458027	0.998	0.972	3
Rhov	0	0	0.457357	0.312	0.039	3
Krt18	2.13712e-198	4.23342e-194	0.45548	0.841	0.767	3
Arpc1a	0	0	0.455229	0.671	0.468	3
Atp5a1	0	0	0.453775	0.754	0.617	3
Ezr	1.09837e-299	2.17577e-295	0.453385	0.775	0.624	3
Acadl	0	0	0.453063	0.442	0.172	3
Mpzl2	0	0	0.452805	0.386	0.093	3
Dsp	0	0	0.451347	0.551	0.299	3
Rpl9	0	0	0.449645	1	0.998	3
Sgk1	0	0	0.448308	0.652	0.419	3
Gm10073	0	0	0.448151	0.417	0.155	3
Hacd4	0	0	0.447329	0.393	0.109	3
Pkm	6.52274e-283	1.29209e-278	0.445425	0.618	0.428	3
Mylip	0	0	0.444452	0.434	0.167	3
mt-Nd4l	4.0613e-264	8.04502e-260	0.442063	0.664	0.496	3
Car2	1.61669e-295	3.2025e-291	0.441494	0.448	0.242	3
Pura	0	0	0.441309	0.569	0.345	3
Sorbs2	0	0	0.441261	0.457	0.198	3
Ppfibp2	0	0	0.439235	0.386	0.112	3
Nrip1	0	0	0.438473	0.573	0.332	3
Spint2	0	0	0.43846	0.952	0.845	3
Ccnd1	2.80844e-211	5.56323e-207	0.437721	0.44	0.266	3
Cldn10	3.39939e-99	6.73386e-95	0.437434	0.256	0.157	3
Parm1	0	0	0.436829	0.345	0.072	3
Grb7	0	0	0.434405	0.395	0.109	3
Ndufa4	0	0	0.434213	0.921	0.851	3
Mocs2	0	0	0.433424	0.394	0.156	3
Prdx2	0	0	0.432651	0.721	0.549	3
Enpp5	0	0	0.432174	0.448	0.179	3
1810037I17Rik	0	0	0.431511	0.752	0.549	3
Mknk2	0	0	0.431107	0.47	0.196	3
Srrm2	0	0	0.431012	0.747	0.577	3
Slc25a48	0	0	0.430487	0.307	0.035	3
Snx31	0	0	0.43038	0.25	0.019	3
Sorl1	0	0	0.428456	0.468	0.209	3
Bag1	0	0	0.42781	0.727	0.538	3
Adh7	0	0	0.426666	0.241	0.041	3
Tax1bp1	2.26512e-305	4.48698e-301	0.425639	0.62	0.414	3
Akap9	0	0	0.423997	0.533	0.299	3
Acadm	0	0	0.419828	0.435	0.174	3
Abcc3	0	0	0.418693	0.428	0.16	3
Dag1	0	0	0.418232	0.459	0.195	3
Gltp	0	0	0.417055	0.472	0.217	3
8430408G22Rik	0	0	0.416646	0.252	0.029	3
Tstd1	0	0	0.415949	0.229	0.058	3
Ddx6	0	0	0.415074	0.543	0.309	3
Gapdh	1.23822e-270	2.45278e-266	0.413993	0.738	0.596	3
Plec	0	0	0.412789	0.472	0.197	3
Syt8	0	0	0.412441	0.29	0.032	3
Npepps	0	0	0.411983	0.432	0.175	3
Plxnb2	0	0	0.411156	0.405	0.133	3
Id1	1.81127e-185	3.58795e-181	0.411133	0.479	0.302	3
Acsm3	0	0	0.409961	0.265	0.028	3
Eif4ebp2	1.3347e-289	2.64392e-285	0.409376	0.564	0.362	3
Rbms1	0	0	0.405822	0.451	0.167	3
Rp9	0	0	0.405071	0.611	0.397	3
Tnfrsf21	0	0	0.405043	0.471	0.211	3
Pkp4	0	0	0.404408	0.493	0.256	3
Etl4	0	0	0.402184	0.38	0.113	3
Hsp90ab1	0	0	0.402097	0.995	0.975	3
Mpp7	0	0	0.401783	0.358	0.108	3
Nek7	0	0	0.40165	0.417	0.174	3
Atpif1	0	0	0.399385	0.959	0.832	3
Rpl8	0	0	0.399181	1	0.997	3
Acaa2	0	0	0.399037	0.483	0.255	3
Igfbp3	0	0	0.398688	0.266	0.045	3
Ybx3	0	0	0.396732	0.532	0.277	3
Tmem176b	6.79132e-139	1.34529e-134	0.395996	0.61	0.46	3
Jup	0	0	0.395628	0.475	0.233	3
Ypel3	0	0	0.394248	0.592	0.363	3
Cldn3	5.86837e-210	1.16247e-205	0.393994	0.491	0.323	3
Tmod3	0	0	0.393442	0.423	0.166	3
Il17re	0	0	0.390823	0.431	0.169	3
Ralgapa2	0	0	0.39072	0.35	0.108	3
Kctd1	0	0	0.389277	0.369	0.115	3
Zfp467	0	0	0.389032	0.349	0.085	3
Ptpn13	0	0	0.388692	0.355	0.099	3
Cspg5	0	0	0.388501	0.246	0.02	3
Rpl19	0	0	0.386885	1	0.999	3
Atp10b	0	0	0.386183	0.292	0.037	3
Ttc3	0	0	0.385533	0.45	0.209	3
Ech1	5.16681e-305	1.02349e-300	0.385322	0.533	0.31	3
Mgst1	0	0	0.383283	0.565	0.273	3
Ctdspl	0	0	0.383151	0.39	0.13	3
Rab11fip1	0	0	0.382929	0.403	0.158	3
Anp32a	1.65695e-300	3.28225e-296	0.382755	0.606	0.38	3
Vsig10	0	0	0.381742	0.343	0.085	3
Gmpr	0	0	0.381481	0.317	0.08	3
Avpi1	0	0	0.381439	0.433	0.193	3
Ubxn1	1.76968e-250	3.50556e-246	0.379682	0.574	0.385	3
Tmbim6	3.57224e-301	7.07625e-297	0.378758	0.899	0.81	3
Eci1	1.61943e-306	3.20793e-302	0.378612	0.487	0.271	3
Rnh1	4.3126e-258	8.54282e-254	0.377634	0.523	0.329	3
Net1	0	0	0.377551	0.413	0.163	3
Ptpn18	0	0	0.376802	0.407	0.128	3
Rab15	0	0	0.376687	0.471	0.243	3
Rpl5	3.99125e-307	7.90626e-303	0.376617	0.996	0.971	3
Pfdn5	0	0	0.375808	0.998	0.981	3
Cttn	0	0	0.375035	0.426	0.185	3
Sri	0	0	0.374526	0.517	0.284	3
Hmgb1	0	0	0.374488	0.866	0.687	3
Fam107b	0	0	0.374385	0.346	0.094	3
Proser2	0	0	0.37358	0.325	0.074	3
Slc25a3	8.42607e-196	1.66912e-191	0.373281	0.73	0.63	3
Lasp1	0	0	0.372084	0.461	0.246	3
Arpc3	7.20276e-228	1.42679e-223	0.369922	0.62	0.456	3
Nbeal1	0	0	0.368794	0.452	0.229	3
Ugt2b34	0	0	0.368688	0.22	0.023	3
Gnai2	2.92525e-271	5.79462e-267	0.366547	0.635	0.437	3
Evpl	0	0	0.365681	0.264	0.039	3
Sptlc3	0	0	0.365054	0.275	0.033	3
Liph	0	0	0.364592	0.329	0.092	3
Pdzk1ip1	0	0	0.364038	0.579	0.298	3
Fxyd4	0	0	0.363974	0.393	0.16	3
Pmm1	0	0	0.363345	0.34	0.108	3
Chchd10	4.46108e-87	8.83696e-83	0.3633	0.51	0.405	3
Alas1	0	0	0.362534	0.32	0.089	3
Ash1l	3.68982e-307	7.30916e-303	0.36238	0.497	0.277	3
Pgd	0	0	0.362077	0.408	0.176	3
Ahr	0	0	0.360993	0.378	0.132	3
Fer1l4	0	0	0.360414	0.248	0.021	3
Mbnl2	1.76352e-263	3.49336e-259	0.359005	0.539	0.335	3
Gde1	0	0	0.358508	0.37	0.127	3
Cyba	0	0	0.357839	0.515	0.167	3
Vars	0	0	0.357528	0.44	0.22	3
Filip1l	0	0	0.35735	0.316	0.077	3
Rpl28	0	0	0.35668	1	0.997	3
Vps28	2.42595e-266	4.80557e-262	0.356372	0.531	0.325	3
Mboat1	0	0	0.35604	0.357	0.122	3
Plekhb2	0	0	0.355918	0.355	0.114	3
Tpm3	2.61133e-289	5.17277e-285	0.355286	0.537	0.317	3
Pdcd6ip	1.06244e-298	2.10459e-294	0.354601	0.477	0.264	3
Bex1	0	0	0.354525	0.225	0.052	3
Eif3h	1.87851e-291	3.72115e-287	0.354384	0.89	0.773	3
R3hdm4	0	0	0.35403	0.451	0.235	3
Kmt2e	1.01513e-292	2.01088e-288	0.353486	0.505	0.285	3
Arhgap32	0	0	0.353183	0.378	0.143	3
Rab14	4.77405e-245	9.45692e-241	0.352836	0.632	0.445	3
Tagln2	5.09649e-296	1.00956e-291	0.352755	0.499	0.278	3
Stk39	0	0	0.352688	0.381	0.155	3
Baiap2	0	0	0.35226	0.428	0.202	3
Rab4a	0	0	0.351908	0.353	0.125	3
AI661453	0	0	0.351549	0.312	0.078	3
Osr1	0	0	0.351469	0.371	0.095	3
Rpl27a	0	0	0.351411	1	0.999	3
Junb	0	0	0.350961	0.445	0.214	3
Eml4	0	0	0.350847	0.358	0.128	3
Ralbp1	3.72829e-220	7.38536e-216	0.350823	0.635	0.469	3
Pkn2	1.32321e-286	2.62115e-282	0.350589	0.48	0.269	3
Clmn	0	0	0.350472	0.295	0.062	3
1700020I14Rik	0	0	0.350431	0.465	0.24	3
Fam129b	0	0	0.349425	0.331	0.099	3
Scaf11	1.40867e-299	2.79044e-295	0.349236	0.467	0.252	3
AC149090.1	0	0	0.349163	0.473	0.245	3
Rassf7	0	0	0.348338	0.364	0.124	3
Gm20186	0	0	0.348254	0.296	0.107	3
Crip2	2.69028e-228	5.32917e-224	0.346829	0.652	0.47	3
Arid5b	0	0	0.346519	0.401	0.169	3
Dynll1	1.05177e-242	2.08345e-238	0.346164	0.904	0.817	3
Prdx1	1.35371e-306	2.68157e-302	0.345652	0.956	0.874	3
Nfe2l3	0	0	0.3456	0.269	0.048	3
Atp5h	7.99928e-267	1.58458e-262	0.345363	0.914	0.844	3
Coa3	3.40792e-226	6.75075e-222	0.345258	0.728	0.562	3
Cobl	0	0	0.344481	0.291	0.053	3
S100a13	0	0	0.344393	0.373	0.156	3
Pbxip1	0	0	0.34356	0.399	0.179	3
Chmp2b	0	0	0.34295	0.41	0.188	3
Nap1l1	2.24275e-287	4.44267e-283	0.342814	0.497	0.279	3
Tmem205	8.06594e-235	1.59778e-230	0.342716	0.474	0.288	3
Sf3b6	9.35988e-243	1.8541e-238	0.342618	0.515	0.322	3
Rpl12	1.54608e-260	3.06263e-256	0.34238	1	0.988	3
Fam84a	0	0	0.342259	0.349	0.131	3
Esd	9.48718e-235	1.87932e-230	0.34214	0.549	0.35	3
Rhou	0	0	0.341455	0.337	0.112	3
Vdac2	7.55378e-220	1.49633e-215	0.34116	0.569	0.39	3
Nans	7.37333e-167	1.46058e-162	0.340812	0.468	0.319	3
Sfn	0	0	0.340472	0.307	0.122	3
Ripply3	0	0	0.340126	0.238	0.022	3
Nectin4	0	0	0.338879	0.285	0.06	3
mt-Co1	0	0	0.337932	1	0.997	3
Zbtb7a	3.67077e-248	7.27142e-244	0.337837	0.495	0.299	3
Fdx1	1.30272e-283	2.58056e-279	0.337486	0.467	0.259	3
Mapk13	0	0	0.337313	0.394	0.176	3
Cat	0	0	0.337073	0.329	0.118	3
Kdm5b	0	0	0.336714	0.36	0.14	3
Atxn7l3b	1.71806e-252	3.4033e-248	0.336499	0.574	0.368	3
Rps3a1	0	0	0.335968	1	0.998	3
Jade1	1.46768e-301	2.90732e-297	0.335849	0.4	0.197	3
Polr2f	3.17427e-212	6.2879e-208	0.335318	0.619	0.453	3
Cd63	3.31932e-264	6.57525e-260	0.334803	0.727	0.531	3
Chchd2	0	0	0.33401	0.985	0.956	3
Ppp1r14b	6.30611e-154	1.24918e-149	0.333363	0.585	0.452	3
Eef1d	1.37302e-239	2.71981e-235	0.332779	0.849	0.738	3
Rbms3	0	0	0.332236	0.357	0.129	3
Phip	2.06746e-288	4.09544e-284	0.33131	0.451	0.239	3
Capn5	0	0	0.330684	0.28	0.086	3
Cbr1	8.24758e-248	1.63376e-243	0.330677	0.429	0.242	3
Msi2	2.48982e-240	4.93208e-236	0.330632	0.519	0.32	3
Hmgn3	1.50585e-191	2.98293e-187	0.330272	0.56	0.382	3
Elf1	0	0	0.330173	0.436	0.216	3
Ppp1r9a	0	0	0.329884	0.298	0.074	3
Cgn	0	0	0.328676	0.335	0.118	3
Tecr	1.64614e-196	3.26083e-192	0.328209	0.525	0.354	3
Pigp	8.02101e-271	1.58888e-266	0.328025	0.447	0.244	3
Rrp1	6.37004e-285	1.26184e-280	0.32722	0.453	0.244	3
Prrc2c	2.47424e-231	4.90122e-227	0.326645	0.522	0.326	3
Rps24	0	0	0.326568	1	0.999	3
Lad1	0	0	0.326472	0.311	0.092	3
Mmp15	0	0	0.325871	0.314	0.112	3
Plpp2	0	0	0.325801	0.374	0.159	3
Tanc1	0	0	0.325214	0.319	0.098	3
Vill	0	0	0.325115	0.265	0.041	3
Pafah1b3	0	0	0.324866	0.375	0.167	3
Add1	0	0	0.324451	0.387	0.177	3
Idh1	3.65569e-284	7.24156e-280	0.324185	0.371	0.18	3
Arhgap42	0	0	0.323973	0.278	0.064	3
Celf2	1.99881e-237	3.95944e-233	0.323695	0.43	0.243	3
Mbd2	0	0	0.322057	0.395	0.184	3
Psmc5	2.24266e-247	4.44249e-243	0.32203	0.475	0.278	3
Rab11a	7.49964e-194	1.4856e-189	0.321424	0.561	0.393	3
Wasf2	2.04693e-286	4.05477e-282	0.321081	0.453	0.241	3
Gprc5a	0	0	0.320937	0.236	0.019	3
Gtf2i	8.59098e-258	1.70179e-253	0.320832	0.443	0.246	3
Mal2	0	0	0.320772	0.294	0.081	3
Neat1	6.83945e-258	1.35483e-253	0.320403	0.775	0.599	3
Bzw2	0	0	0.320332	0.36	0.162	3
Prr13	5.91816e-208	1.17233e-203	0.319979	0.597	0.406	3
Kif1c	0	0	0.319775	0.35	0.141	3
Bcap31	8.19364e-190	1.62308e-185	0.318254	0.522	0.353	3
Limk2	2.39848e-307	4.75115e-303	0.318024	0.368	0.171	3
Naxe	2.02749e-235	4.01626e-231	0.317678	0.472	0.279	3
Nccrp1	0	0	0.317509	0.206	0.029	3
Atp5c1	2.43681e-186	4.82707e-182	0.316764	0.739	0.609	3
4930402H24Rik	0	0	0.315632	0.324	0.105	3
Bclaf1	2.97851e-229	5.90014e-225	0.315614	0.513	0.32	3
Atp5j	8.95881e-176	1.77465e-171	0.315513	0.91	0.833	3
Ftl1	0	0	0.315298	1	0.996	3
Ndrg2	0	0	0.314751	0.327	0.116	3
Cd55	0	0	0.313861	0.287	0.068	3
Sbds	0	0	0.313382	0.409	0.199	3
Pag1	0	0	0.312677	0.247	0.038	3
Ptbp3	7.78041e-224	1.54122e-219	0.311314	0.479	0.291	3
Chd4	6.05105e-216	1.19865e-211	0.310964	0.484	0.299	3
Kcnn4	0	0	0.310685	0.278	0.101	3
Bmp2	0	0	0.31023	0.224	0.028	3
Thra	0	0	0.309476	0.339	0.119	3
Tkt	8.62925e-232	1.70937e-227	0.30923	0.473	0.278	3
Nipbl	3.14195e-246	6.2239e-242	0.30889	0.429	0.237	3
Nagk	6.92999e-267	1.37276e-262	0.308881	0.41	0.215	3
Rps21	4.72625e-209	9.36222e-205	0.308871	1	0.996	3
Bcl2l1	0	0	0.308114	0.322	0.127	3
Mxd4	6.20559e-183	1.22927e-178	0.307209	0.57	0.403	3
Capg	2.57713e-297	5.10504e-293	0.307192	0.414	0.199	3
Rbm5	5.34691e-251	1.05917e-246	0.306695	0.451	0.252	3
Mark2	8.68073e-264	1.71957e-259	0.30653	0.414	0.219	3
Abcc5	0	0	0.306432	0.27	0.059	3
Sf3b2	1.62426e-199	3.21749e-195	0.306159	0.519	0.34	3
Erbin	3.77385e-226	7.47561e-222	0.305944	0.433	0.249	3
Rac3	0	0	0.304939	0.298	0.102	3
Myo6	0	0	0.304917	0.357	0.151	3
Lynx1	0	0	0.304901	0.261	0.048	3
Paqr5	0	0	0.304488	0.254	0.07	3
Ahnak2	0	0	0.303304	0.213	0.049	3
Morf4l1	1.90515e-211	3.77391e-207	0.303286	0.842	0.721	3
Rab27a	0	0	0.303056	0.238	0.041	3
Reps2	0	0	0.302873	0.304	0.1	3
Acsl5	0	0	0.302607	0.344	0.149	3
Zfp750	0	0	0.302344	0.233	0.034	3
Klhl24	2.54047e-227	5.03242e-223	0.301773	0.418	0.235	3
Mvp	0	0	0.301714	0.337	0.127	3
Prpf4b	1.39049e-195	2.75441e-191	0.30169	0.516	0.339	3
Atrx	7.76306e-195	1.53778e-190	0.301652	0.515	0.335	3
Hmgn1	7.48642e-216	1.48299e-211	0.301091	0.894	0.765	3
mt-Nd1	0	0	0.300091	1	0.994	3
Eef1b2	1.21197e-177	2.40079e-173	0.299569	0.96	0.918	3
Mrpl14	3.70605e-171	7.34131e-167	0.299216	0.613	0.455	3
Coq7	0	0	0.298904	0.309	0.103	3
Ppp2r3a	0	0	0.298894	0.305	0.099	3
Cdk19	2.50468e-289	4.96152e-285	0.298459	0.356	0.166	3
Clta	1.83993e-163	3.64473e-159	0.297896	0.703	0.584	3
Gipc1	0	0	0.297673	0.35	0.151	3
Slc16a11	0	0	0.297426	0.231	0.039	3
Dram2	5.47474e-302	1.08449e-297	0.297069	0.345	0.155	3
Nsa2	1.18027e-172	2.338e-168	0.296767	0.654	0.495	3
Atp6ap2	1.08574e-202	2.15075e-198	0.296754	0.425	0.25	3
Dab2ip	0	0	0.296746	0.298	0.088	3
Ppia	9.59433e-269	1.90054e-264	0.295994	0.991	0.953	3
Eef1a1	6.20644e-233	1.22943e-228	0.295398	1	0.999	3
Naip6	0	0	0.29523	0.216	0.034	3
Rpl18	6.80005e-231	1.34702e-226	0.295026	0.999	0.993	3
Gipc2	0	0	0.294657	0.242	0.046	3
C77080	0	0	0.294644	0.296	0.096	3
Tcim	0	0	0.294586	0.297	0.096	3
Psmd4	4.38671e-207	8.68964e-203	0.294204	0.5	0.315	3
Serpinb6a	6.2342e-202	1.23493e-197	0.294017	0.502	0.318	3
Enpp4	0	0	0.29365	0.294	0.095	3
Epha4	0	0	0.293404	0.241	0.043	3
Uhrf1bp1l	0	0	0.292951	0.329	0.137	3
Mindy2	7.85129e-291	1.55526e-286	0.292902	0.364	0.171	3
Mpped2	1.14983e-293	2.2777e-289	0.292509	0.352	0.16	3
Arap2	0	0	0.292395	0.286	0.086	3
Myl6	0	0	0.292132	0.974	0.914	3
Pla2g16	5.54083e-272	1.09758e-267	0.291683	0.387	0.193	3
Slc25a24	0	0	0.291667	0.263	0.062	3
Eif3f	4.32192e-217	8.56129e-213	0.291567	0.96	0.892	3
Pitpna	7.14601e-191	1.41555e-186	0.291167	0.474	0.303	3
Smim5	0	0	0.290417	0.284	0.097	3
Tmem30b	2.68688e-266	5.32244e-262	0.290331	0.362	0.177	3
Errfi1	0	0	0.289797	0.312	0.122	3
Atp2b1	2.90359e-208	5.75172e-204	0.289572	0.493	0.304	3
Capn15	0	0	0.289449	0.312	0.11	3
Capn2	0	0	0.288571	0.289	0.084	3
Sh3glb1	5.55444e-193	1.10028e-188	0.288099	0.51	0.331	3
Scp2	4.48695e-160	8.8882e-156	0.288092	0.659	0.519	3
Wasl	2.20575e-253	4.36937e-249	0.286879	0.391	0.203	3
Sh3pxd2a	0	0	0.286632	0.248	0.052	3
Dnm2	3.30604e-295	6.54893e-291	0.28641	0.355	0.163	3
Dusp16	0	0	0.285956	0.256	0.08	3
Rabgap1l	0	0	0.285644	0.335	0.145	3
Hnrnpu	4.29962e-152	8.51711e-148	0.284973	0.647	0.502	3
Sox2	0	0	0.284514	0.281	0.079	3
Btg1	2.74918e-154	5.44585e-150	0.28436	0.78	0.637	3
Nfe2l1	1.41309e-171	2.7992e-167	0.283958	0.506	0.339	3
Eif5	5.06429e-160	1.00318e-155	0.283828	0.681	0.544	3
Csnk1a1	2.87891e-156	5.70284e-152	0.283806	0.647	0.507	3
Eif1	9.28868e-251	1.83999e-246	0.283672	0.999	0.989	3
Runx2	0	0	0.283643	0.213	0.03	3
Lama5	0	0	0.283526	0.301	0.107	3
Tmem123	2.00966e-152	3.98093e-148	0.283368	0.591	0.428	3
Dock7	0	0	0.283294	0.301	0.108	3
Fndc5	0	0	0.283157	0.232	0.063	3
Diaph1	0	0	0.282617	0.33	0.136	3
Emb	0	0	0.282264	0.297	0.106	3
Ehd4	0	0	0.282112	0.326	0.136	3
Sestd1	0	0	0.282065	0.214	0.031	3
Slc27a4	0	0	0.282016	0.25	0.064	3
Actn4	4.10362e-174	8.12886e-170	0.281554	0.507	0.338	3
Fabp6	0	0	0.281261	0.238	0.057	3
Park7	4.94085e-164	9.78732e-160	0.281238	0.756	0.646	3
Purb	4.01882e-176	7.96089e-172	0.281137	0.511	0.339	3
Anxa7	4.05364e-196	8.02986e-192	0.280289	0.444	0.271	3
Parva	0	0	0.280038	0.3	0.114	3
Golga4	4.8828e-180	9.67234e-176	0.279921	0.488	0.319	3
Arrdc1	4.3712e-258	8.65891e-254	0.279619	0.362	0.179	3
Tsn	1.6899e-199	3.34752e-195	0.279247	0.448	0.272	3
Ahcyl2	3.02279e-264	5.98784e-260	0.279211	0.365	0.178	3
Adgrg6	0	0	0.279037	0.319	0.132	3
Clip1	1.29825e-209	2.5717e-205	0.278671	0.379	0.208	3
Txn1	4.70173e-118	9.31366e-114	0.278587	0.707	0.627	3
Casz1	1.62796e-195	3.22483e-191	0.278276	0.42	0.247	3
Rhoa	2.50353e-149	4.95925e-145	0.277772	0.677	0.545	3
Paqr8	0	0	0.27678	0.221	0.034	3
Klf10	0	0	0.276395	0.284	0.099	3
Abcc4	0	0	0.276303	0.252	0.07	3
Snw1	4.09373e-222	8.10926e-218	0.275786	0.41	0.227	3
Klf6	3.10797e-215	6.15658e-211	0.275623	0.434	0.249	3
Senp6	4.80351e-230	9.51527e-226	0.27544	0.397	0.214	3
Gsk3b	1.80958e-157	3.58459e-153	0.274972	0.549	0.381	3
Psma7	1.18146e-152	2.34034e-148	0.274869	0.691	0.559	3
Metrnl	0	0	0.274786	0.248	0.059	3
Ildr1	0	0	0.274725	0.314	0.128	3
Cblc	0	0	0.274672	0.266	0.072	3
Kctd12b	0	0	0.274236	0.208	0.031	3
Crybg1	0	0	0.273268	0.297	0.111	3
Prrc2b	9.19494e-214	1.82142e-209	0.273212	0.389	0.214	3
Gclm	4.00705e-164	7.93756e-160	0.273114	0.497	0.331	3
Zfp664	1.08787e-256	2.15496e-252	0.273088	0.335	0.159	3
Chmp2a	5.3309e-141	1.056e-136	0.273087	0.618	0.485	3
Nr2f6	1.09989e-233	2.17878e-229	0.272919	0.388	0.207	3
Zmat5	2.51931e-279	4.99051e-275	0.272787	0.339	0.154	3
Itgb4	3.00211e-299	5.94689e-295	0.27252	0.312	0.127	3
Hoxa7	0	0	0.272389	0.265	0.077	3
Klhdc7a	0	0	0.271687	0.256	0.084	3
Fus	2.54518e-204	5.04175e-200	0.271621	0.563	0.365	3
Pfdn1	4.48011e-174	8.87466e-170	0.271433	0.5	0.328	3
Chmp3	4.5465e-189	9.00616e-185	0.271218	0.449	0.276	3
Myh9	1.8182e-180	3.60167e-176	0.27058	0.4	0.237	3
Bptf	8.84822e-197	1.75274e-192	0.270359	0.424	0.248	3
Bod1l	4.67868e-266	9.26801e-262	0.270342	0.35	0.165	3
Smc1a	9.70251e-269	1.92197e-264	0.270289	0.357	0.168	3
Hilpda	0	0	0.270091	0.223	0.07	3
Sh2d4a	0	0	0.269396	0.3	0.109	3
Ccser2	6.67496e-210	1.32224e-205	0.26857	0.404	0.225	3
Cdcp1	0	0	0.268482	0.308	0.118	3
Vps13d	0	0	0.268392	0.266	0.082	3
Erbb2	0	0	0.268359	0.26	0.075	3
Hnrnpa0	1.1238e-171	2.22614e-167	0.268289	0.487	0.318	3
Mtss1	0	0	0.268285	0.257	0.069	3
Smco4	1.18746e-131	2.35224e-127	0.268043	0.439	0.296	3
Sdha	8.53324e-170	1.69035e-165	0.26804	0.466	0.303	3
Phf20l1	1.67164e-233	3.31136e-229	0.267969	0.37	0.19	3
Pgp	3.19675e-142	6.33245e-138	0.267839	0.43	0.284	3
Dync1i2	7.22436e-176	1.43107e-171	0.267632	0.487	0.315	3
Hnrnpul2	4.13808e-178	8.19712e-174	0.267306	0.437	0.271	3
Psmb10	0	0	0.266906	0.311	0.124	3
Galnt7	0	0	0.266633	0.235	0.053	3
Rarg	0	0	0.266297	0.282	0.091	3
Atp5d	5.47431e-131	1.08441e-126	0.265957	0.811	0.727	3
Tbrg1	4.20464e-158	8.32898e-154	0.265952	0.449	0.293	3
Pdxdc1	1.61596e-250	3.20105e-246	0.265206	0.327	0.155	3
Lamc2	0	0	0.265002	0.27	0.094	3
Adh5	5.13828e-227	1.01784e-222	0.264607	0.381	0.199	3
Sbspon	2.83452e-146	5.61489e-142	0.264481	0.243	0.122	3
Fosl2	0	0	0.264444	0.272	0.098	3
Ide	2.95284e-215	5.84928e-211	0.264096	0.377	0.204	3
Gpi1	1.4331e-143	2.83884e-139	0.263107	0.518	0.368	3
Flii	5.06929e-300	1.00418e-295	0.262281	0.308	0.128	3
Sod2	8.23612e-122	1.63149e-117	0.262162	0.505	0.368	3
H2afy	1.77096e-208	3.50809e-204	0.262048	0.437	0.253	3
Acss1	3.34422e-242	6.62456e-238	0.26188	0.316	0.15	3
Dek	1.43607e-204	2.84472e-200	0.26175	0.444	0.258	3
Cldn4	7.79599e-232	1.54431e-227	0.261747	0.458	0.255	3
Pdcd6	3.98784e-170	7.89951e-166	0.261473	0.442	0.279	3
Pon3	0	0	0.261347	0.248	0.068	3
Pts	4.04702e-212	8.01674e-208	0.261113	0.388	0.212	3
Rpl21	3.70479e-212	7.33881e-208	0.261054	1	0.998	3
Arfgef1	2.18164e-147	4.3216e-143	0.261027	0.457	0.305	3
Sh3yl1	0	0	0.260851	0.296	0.118	3
Ralgps2	0	0	0.260407	0.279	0.092	3
Endod1	3.59173e-270	7.11485e-266	0.260033	0.299	0.13	3
Klf7	0	0	0.259968	0.27	0.09	3
Phactr2	0	0	0.259494	0.256	0.072	3
Mllt3	0	0	0.259158	0.264	0.087	3
Pof1b	0	0	0.25897	0.233	0.055	3
Epn3	1.63899e-307	3.24667e-303	0.258553	0.297	0.12	3
Vat1	1.51533e-225	3.00171e-221	0.258457	0.348	0.178	3
Blvrb	4.38428e-231	8.68481e-227	0.258274	0.387	0.202	3
Ywhab	3.39249e-154	6.72018e-150	0.257651	0.509	0.346	3
Agfg2	0	0	0.257593	0.263	0.088	3
Ptges	3.81411e-188	7.55537e-184	0.257511	0.383	0.217	3
Acin1	8.19134e-186	1.62262e-181	0.257259	0.415	0.245	3
Tnrc18	0	0	0.257245	0.289	0.111	3
Wls	1.79447e-161	3.55467e-157	0.257233	0.504	0.333	3
Dnase1l2	3.26149e-245	6.46068e-241	0.257127	0.322	0.152	3
Me1	0	0	0.256863	0.256	0.077	3
Taok3	9.46551e-247	1.87502e-242	0.256629	0.324	0.153	3
Cab39	1.25996e-165	2.49585e-161	0.256478	0.412	0.254	3
Lpgat1	0	0	0.256315	0.24	0.068	3
Pik3r1	5.94938e-185	1.17851e-180	0.256027	0.466	0.281	3
Snx6	3.82552e-214	7.57796e-210	0.255961	0.369	0.196	3
Foxa1	1.13553e-119	2.24937e-115	0.255818	0.568	0.42	3
Mrpl23	8.45969e-161	1.67578e-156	0.254964	0.532	0.361	3
Ddi2	4.00856e-192	7.94055e-188	0.254354	0.377	0.212	3
Pgrmc1	5.6141e-171	1.1121e-166	0.253317	0.489	0.323	3
Hnrnpd	8.98005e-214	1.77886e-209	0.253004	0.373	0.198	3
Col4a3bp	1.52857e-289	3.02794e-285	0.252646	0.292	0.12	3
Mpc2	4.12219e-117	8.16565e-113	0.252458	0.488	0.352	3
Pdxk	1.63445e-288	3.23769e-284	0.252155	0.256	0.097	3
Pdlim2	2.89729e-130	5.73925e-126	0.251872	0.434	0.292	3
Sf3b1	4.19435e-154	8.30859e-150	0.251571	0.506	0.343	3
Sema3c	6.95749e-211	1.37821e-206	0.251264	0.334	0.168	3
Hint2	1.13167e-133	2.24173e-129	0.251255	0.551	0.402	3
Hnrnpa2b1	9.02826e-148	1.78841e-143	0.251072	0.79	0.679	3
Pcm1	1.63057e-228	3.23e-224	0.250975	0.352	0.177	3
Rab10	4.74269e-133	9.39479e-129	0.250271	0.539	0.393	3
Ddah2	2.02627e-286	4.01383e-282	0.250029	0.26	0.099	3
Psmb4	6.38036e-114	1.26389e-109	0.249895	0.534	0.409	3
Acer3	0	0	0.249623	0.257	0.086	3
Zfp950	2.96115e-210	5.86574e-206	0.249513	0.35	0.183	3
Tra2a	4.61486e-166	9.14158e-162	0.248785	0.496	0.324	3
Tpi1	6.9666e-115	1.38001e-110	0.248263	0.515	0.386	3
Mtch1	7.28568e-155	1.44322e-150	0.248257	0.439	0.282	3
Vcl	0	0	0.247705	0.29	0.112	3
Fem1c	0	0	0.247596	0.244	0.078	3
Spen	0	0	0.247377	0.278	0.106	3
Eif3k	5.90941e-150	1.17059e-145	0.247289	0.872	0.787	3
Rps9	1.19059e-250	2.35844e-246	0.24675	1	0.997	3
Abhd14b	3.37643e-198	6.68836e-194	0.246582	0.343	0.183	3
Pomp	1.55488e-116	3.08006e-112	0.24641	0.721	0.625	3
Etfa	2.99915e-175	5.94101e-171	0.246361	0.381	0.221	3
Pdlim4	1.25354e-105	2.48314e-101	0.246256	0.351	0.23	3
Son	7.73001e-160	1.53124e-155	0.246056	0.768	0.643	3
Pnn	2.79348e-158	5.5336e-154	0.246053	0.473	0.307	3
Luc7l2	1.4083e-131	2.7897e-127	0.245351	0.614	0.474	3
Smarca5	2.43622e-159	4.8259e-155	0.245055	0.407	0.251	3
Tyro3	0	0	0.244601	0.212	0.044	3
Bik	0	0	0.244507	0.274	0.098	3
Rbm25	1.20904e-135	2.39498e-131	0.244433	0.541	0.391	3
Trim56	0	0	0.244368	0.272	0.101	3
4930523C07Rik	0	0	0.244204	0.268	0.093	3
Gabarapl2	3.01946e-119	5.98125e-115	0.244126	0.555	0.42	3
AU022754	0	0	0.24409	0.239	0.077	3
Ei24	1.06822e-190	2.11604e-186	0.24408	0.386	0.217	3
Cltb	5.8104e-149	1.15098e-144	0.243931	0.439	0.285	3
Smarca4	8.12944e-181	1.61036e-176	0.242746	0.362	0.204	3
Ubxn2a	2.16609e-276	4.29081e-272	0.242639	0.297	0.126	3
Ptpru	0	0	0.242521	0.218	0.049	3
Stk38	3.43212e-251	6.79868e-247	0.242511	0.31	0.14	3
Scamp2	4.3266e-269	8.57056e-265	0.242366	0.315	0.139	3
Auts2	8.73704e-282	1.73072e-277	0.242305	0.27	0.105	3
Camk2d	5.67604e-202	1.12437e-197	0.242239	0.354	0.187	3
Smim22	2.71965e-103	5.38735e-99	0.24202	0.513	0.389	3
Dguok	1.45393e-201	2.8801e-197	0.241941	0.37	0.201	3
Nfe2l2	3.77986e-203	7.48753e-199	0.241831	0.385	0.206	3
Wipf2	5.04782e-290	9.99922e-286	0.241798	0.278	0.11	3
Lamp1	2.55043e-125	5.05214e-121	0.241238	0.727	0.616	3
Luzp1	5.88073e-235	1.16491e-230	0.241092	0.334	0.161	3
Amn1	1.10037e-193	2.17971e-189	0.241059	0.348	0.186	3
Nebl	0	0	0.24055	0.217	0.054	3
Rps3	5.88828e-269	1.16641e-264	0.240456	1	0.997	3
Tmpo	2.10254e-217	4.16493e-213	0.24023	0.332	0.165	3
Ndufa12	1.81951e-109	3.60427e-105	0.240096	0.627	0.503	3
Ppig	6.84547e-134	1.35602e-129	0.240088	0.464	0.315	3
Cnih4	4.64283e-191	9.19698e-187	0.240008	0.35	0.188	3
Arl4a	4.10261e-259	8.12685e-255	0.239862	0.27	0.111	3
Atp9a	6.44192e-250	1.27608e-245	0.239501	0.3	0.135	3
Ier2	9.29655e-194	1.84155e-189	0.238901	0.357	0.192	3
App	9.35152e-126	1.85244e-121	0.238891	0.694	0.535	3
Nedd4l	0	0	0.238877	0.241	0.07	3
Tns3	2.10374e-214	4.1673e-210	0.238784	0.341	0.171	3
Plscr3	0	0	0.238559	0.252	0.084	3
Aldh1a7	4.17568e-210	8.27161e-206	0.238384	0.357	0.181	3
Slc44a1	5.10103e-200	1.01046e-195	0.238002	0.313	0.159	3
Bicdl2	0	0	0.237929	0.208	0.041	3
Hmgb2	3.43966e-222	6.81362e-218	0.237252	0.463	0.265	3
Ppp1r11	3.23683e-139	6.41183e-135	0.237235	0.45	0.3	3
Nudc	4.39098e-129	8.69809e-125	0.237181	0.462	0.319	3
Atp8b1	1.48808e-217	2.94775e-213	0.236864	0.309	0.15	3
Mier1	1.12412e-183	2.22677e-179	0.23677	0.387	0.221	3
Mbp	0	0	0.236665	0.243	0.076	3
Top1	7.83109e-111	1.55126e-106	0.236653	0.523	0.393	3
Mdfic	0	0	0.236533	0.235	0.069	3
Rxra	0	0	0.236355	0.239	0.074	3
Fbxo31	3.4569e-304	6.84777e-300	0.23632	0.26	0.097	3
Psmc2	2.20505e-188	4.36799e-184	0.236223	0.362	0.199	3
Tspan12	2.45401e-188	4.86116e-184	0.236186	0.297	0.15	3
Ap3b1	6.39659e-230	1.2671e-225	0.235673	0.311	0.147	3
Pttg1ip	7.37104e-178	1.46013e-173	0.235536	0.329	0.178	3
Pttg1	4.68177e-214	9.27412e-210	0.235042	0.324	0.161	3
Psma3	1.19814e-118	2.3734e-114	0.23497	0.593	0.457	3
Hnrnph1	2.78792e-133	5.52259e-129	0.234847	0.439	0.29	3
Phf14	6.9179e-235	1.37037e-230	0.234762	0.301	0.138	3
Thoc2	7.9001e-131	1.56493e-126	0.23473	0.423	0.28	3
Rab3ip	5.97139e-286	1.18287e-281	0.234685	0.258	0.099	3
Gnb2	3.68578e-108	7.30116e-104	0.234572	0.631	0.515	3
Ddx24	1.52381e-149	3.01851e-145	0.234543	0.438	0.28	3
Baiap2l1	0	0	0.234449	0.218	0.056	3
Hoxd13	0	0	0.234207	0.241	0.082	3
Tjp1	5.76563e-203	1.14211e-198	0.234017	0.329	0.169	3
Srsf5	2.70766e-118	5.36361e-114	0.233829	0.66	0.535	3
Tmem40	0	0	0.233808	0.207	0.043	3
Pdcd10	6.22715e-170	1.23354e-165	0.23379	0.37	0.214	3
Tmco1	6.00232e-124	1.189e-119	0.233372	0.49	0.349	3
Upf3b	1.05309e-174	2.08606e-170	0.232999	0.366	0.208	3
Pfkl	6.10621e-282	1.20958e-277	0.232824	0.269	0.106	3
Bcl2	5.79692e-223	1.14831e-218	0.232727	0.268	0.118	3
Mfge8	2.43307e-250	4.81967e-246	0.232341	0.364	0.172	3
Rpl22	3.18493e-182	6.30902e-178	0.232314	0.998	0.978	3
Aig1	8.58934e-157	1.70146e-152	0.23228	0.379	0.227	3
Gpx8	7.6762e-258	1.52058e-253	0.232132	0.313	0.138	3
Csde1	1.30766e-103	2.59035e-99	0.231862	0.658	0.536	3
Irf2bp2	5.48406e-127	1.08634e-122	0.231854	0.308	0.184	3
Tmbim1	2.56307e-192	5.07719e-188	0.231331	0.356	0.191	3
Alad	1.55032e-211	3.07102e-207	0.231053	0.315	0.155	3
Crebbp	5.91397e-181	1.1715e-176	0.230981	0.342	0.186	3
Asah1	1.00377e-182	1.98836e-178	0.230684	0.346	0.188	3
Irf2bpl	3.62516e-163	7.18108e-159	0.230622	0.364	0.211	3
Plscr1	9.20729e-166	1.82387e-161	0.230604	0.3	0.161	3
Cdc42	4.62587e-133	9.16338e-129	0.230527	0.647	0.502	3
Psme2	4.58524e-146	9.08291e-142	0.230066	0.44	0.283	3
Slc12a6	2.13459e-239	4.22842e-235	0.230052	0.283	0.125	3
Vps37b	0	0	0.229901	0.252	0.082	3
Smagp	1.75149e-146	3.46952e-142	0.229898	0.386	0.238	3
Numa1	1.71799e-185	3.40318e-181	0.229597	0.346	0.187	3
Synj2bp	1.8589e-167	3.6823e-163	0.229478	0.358	0.205	3
Ndufv1	2.13363e-162	4.22651e-158	0.229259	0.362	0.209	3
Tapbp	3.87137e-147	7.66881e-143	0.229066	0.412	0.258	3
Mpst	2.14394e-137	4.24694e-133	0.228863	0.39	0.247	3
Ephx1	1.98879e-240	3.93959e-236	0.22871	0.269	0.115	3
Pak2	1.66014e-140	3.28858e-136	0.228543	0.427	0.277	3
Rpl23	3.57766e-161	7.08699e-157	0.228539	1	0.999	3
Rps4x	1.1906e-211	2.35847e-207	0.228244	1	0.999	3
Stard10	4.27031e-95	8.45906e-91	0.228145	0.528	0.41	3
Chd6	6.91207e-211	1.36921e-206	0.228026	0.343	0.174	3
Micu1	0	0	0.227989	0.238	0.079	3
Bcl9l	2.72873e-262	5.40535e-258	0.227885	0.263	0.107	3
Slc44a2	1.27075e-191	2.51723e-187	0.227767	0.316	0.162	3
Pptc7	2.24304e-304	4.44323e-300	0.227692	0.241	0.085	3
Srsf3	8.02199e-114	1.58908e-109	0.227646	0.602	0.465	3
Stard3	1.40945e-262	2.79198e-258	0.227597	0.248	0.098	3
Hp1bp3	4.08893e-145	8.09976e-141	0.227588	0.413	0.26	3
Arhgap12	3.46287e-233	6.8596e-229	0.227504	0.278	0.123	3
Zmym5	4.02953e-183	7.98209e-179	0.227284	0.34	0.184	3
Hebp1	0	0	0.226821	0.209	0.051	3
Atp5g3	1.44236e-69	2.85718e-65	0.226597	0.623	0.544	3
Utrn	7.14284e-211	1.41493e-206	0.226299	0.335	0.168	3
Jpt1	2.42858e-167	4.81078e-163	0.225558	0.398	0.236	3
Patj	1.29721e-268	2.56965e-264	0.225156	0.254	0.1	3
Erbb3	3.26299e-242	6.46365e-238	0.224976	0.264	0.112	3
G6pdx	1.21102e-274	2.3989e-270	0.224927	0.25	0.096	3
Nr1d1	0	0	0.224639	0.203	0.058	3
Bnip3l	1.07938e-115	2.13815e-111	0.22461	0.505	0.366	3
Zfp644	8.55898e-209	1.69545e-204	0.224014	0.336	0.169	3
Bsg	1.24019e-200	2.45669e-196	0.22393	0.92	0.823	3
Jak1	1.42742e-162	2.82757e-158	0.223731	0.374	0.217	3
Stk24	9.16816e-213	1.81612e-208	0.223705	0.3	0.144	3
Gcc2	3.0185e-163	5.97934e-159	0.223671	0.352	0.201	3
Rbm6	1.80771e-173	3.58089e-169	0.22365	0.333	0.182	3
Abcd3	2.95815e-131	5.8598e-127	0.223644	0.402	0.259	3
Serbp1	1.88654e-110	3.73706e-106	0.223475	0.771	0.683	3
Luc7l3	8.84352e-124	1.75181e-119	0.22344	0.472	0.325	3
Itpripl1	1.10542e-231	2.18973e-227	0.223399	0.247	0.102	3
Taok1	2.56147e-161	5.07402e-157	0.223298	0.347	0.198	3
Srgap2	0	0	0.222918	0.229	0.076	3
Cxadr	5.47108e-252	1.08377e-247	0.222753	0.255	0.104	3
Hip1r	2.08706e-258	4.13427e-254	0.222594	0.266	0.109	3
Ndufc2	3.39672e-79	6.72856e-75	0.222556	0.58	0.479	3
Ccnt2	6.75541e-116	1.33818e-111	0.222407	0.443	0.305	3
Jmjd1c	1.38263e-159	2.73886e-155	0.222398	0.349	0.2	3
Grhl2	5.73012e-213	1.13508e-208	0.222229	0.278	0.129	3
Pon2	7.4244e-133	1.4707e-128	0.222078	0.405	0.261	3
Brd1	8.53665e-213	1.69103e-208	0.221881	0.31	0.151	3
Sh3gl2	3.17317e-255	6.28574e-251	0.221728	0.2	0.07	3
[truncated: 2,555 more rows]

## Sheet: karthaus
gene	p_val	p_val_adj	avg_log2FC	pct.1	pct.2	cluster
Krt15	0	0	4.42	0.997	0.307	Epi_Basal
Sfn	0	0	3.50687	0.946	0.134	Epi_Basal
Lgals7	0	0	3.21849	0.931	0.11	Epi_Basal
Krt14	0	0	3.10352	0.827	0.086	Epi_Basal
1600014C10Rik	0	0	3.09102	0.974	0.16	Epi_Basal
Cldn4	0	0	2.97604	0.962	0.443	Epi_Basal
Fxyd3	0	0	2.74795	1	0.25	Epi_Basal
Cbr2	0	0	2.27352	0.983	0.139	Epi_Basal
Cyr61	0	0	2.25358	0.939	0.474	Epi_Basal
Krt5	0	0	2.24054	0.882	0.062	Epi_Basal
Perp	0	0	2.2316	0.981	0.191	Epi_Basal
Apoe	0	0	2.09263	0.999	0.854	Epi_Basal
Errfi1	0	0	1.96918	0.919	0.52	Epi_Basal
Hspb1	0	0	1.94771	1	0.781	Epi_Basal
Atf3	0	0	1.93469	0.97	0.834	Epi_Basal
Phlda1	0	0	1.87578	0.947	0.359	Epi_Basal
Sult5a1	0	0	1.83919	0.913	0.138	Epi_Basal
Arc	0	0	1.77222	0.645	0.091	Epi_Basal
Ier3	0	0	1.72426	0.927	0.605	Epi_Basal
Tmem176b	0	0	1.71576	0.997	0.655	Epi_Basal
Tmem176a	0	0	1.69438	0.99	0.578	Epi_Basal
Atp1a1	0	0	1.66439	0.991	0.518	Epi_Basal
Btg2	0	0	1.60496	0.995	0.892	Epi_Basal
Sdc1	0	0	1.60389	0.916	0.229	Epi_Basal
Mgst1	0	0	1.56154	0.968	0.397	Epi_Basal
Tuba1c	0	0	1.53872	0.893	0.489	Epi_Basal
Bcam	0	0	1.53061	0.878	0.177	Epi_Basal
Aldh1a7	0	0	1.52822	0.759	0.051	Epi_Basal
Actg1	0	0	1.52199	1	0.997	Epi_Basal
Defb1	0	0	1.5069	0.988	0.426	Epi_Basal
Tpm1	0	0	1.4189	0.94	0.507	Epi_Basal
Defb50	0	0	1.40308	0.832	0.465	Epi_Basal
Glul	0	0	1.36663	0.993	0.775	Epi_Basal
Fmod	0	0	1.35343	0.763	0.075	Epi_Basal
H3f3b	0	0	1.32325	1	0.999	Epi_Basal
Serpinb5	0	0	1.32245	0.765	0.036	Epi_Basal
Pdgfa	0	0	1.30508	0.785	0.151	Epi_Basal
Cpe	0	0	1.29459	0.775	0.217	Epi_Basal
Dst	0	0	1.26872	0.775	0.264	Epi_Basal
Lcn2	0	0	1.26267	0.848	0.162	Epi_Basal
Bsg	0	0	1.2511	1	0.97	Epi_Basal
Dlk2	0	0	1.24983	0.714	0.038	Epi_Basal
Map1lc3a	0	0	1.24835	0.994	0.83	Epi_Basal
Mrps6	0	0	1.2263	0.926	0.429	Epi_Basal
Oat	0	0	1.20286	0.969	0.724	Epi_Basal
Hpgd	0	0	1.17465	0.824	0.33	Epi_Basal
Inmt	0	0	1.15149	0.933	0.283	Epi_Basal
Myl12a	0	0	1.14347	0.998	0.958	Epi_Basal
Tuft1	0	0	1.10487	0.7	0.121	Epi_Basal
Hmgb2	0	0	1.05744	0.912	0.413	Epi_Basal
Adgrb1	0	0	1.03783	0.665	0.036	Epi_Basal
Nrtn	0	0	1.03685	0.653	0.089	Epi_Basal
Padi3	0	0	1.00993	0.574	0.034	Epi_Basal
Stmn1	0	0	0.994055	0.768	0.183	Epi_Basal
Lamb3	0	0	0.990898	0.626	0.035	Epi_Basal
Col18a1	0	0	0.980178	0.742	0.213	Epi_Basal
Mgst3	0	0	0.975993	0.827	0.336	Epi_Basal
Nfix	0	0	0.969548	0.896	0.482	Epi_Basal
Trp63	0	0	0.95883	0.593	0.045	Epi_Basal
F11r	0	0	0.950493	0.782	0.301	Epi_Basal
Papss2	0	0	0.940946	0.64	0.12	Epi_Basal
Urah	0	0	0.92747	0.603	0.079	Epi_Basal
Sbspon	0	0	0.918317	0.737	0.228	Epi_Basal
Galnt18	0	0	0.862442	0.692	0.2	Epi_Basal
Fermt1	0	0	0.849772	0.559	0.033	Epi_Basal
Col17a1	0	0	0.848399	0.536	0.033	Epi_Basal
Ly6e	0	0	0.825671	0.996	0.907	Epi_Basal
Rpl13	0	0	0.809536	1	1	Epi_Basal
Ptpn14	0	0	0.807716	0.583	0.1	Epi_Basal
Plek2	0	0	0.790444	0.534	0.052	Epi_Basal
Ptma	0	0	0.771392	1	1	Epi_Basal
Rpl3	0	0	0.740744	1	1	Epi_Basal
Rps3a1	0	0	0.727394	1	1	Epi_Basal
Rpl7	0	0	0.720103	1	1	Epi_Basal
Rps19	0	0	0.716722	1	1	Epi_Basal
Rpl8	0	0	0.690699	1	1	Epi_Basal
Rps3	0	0	0.664272	1	1	Epi_Basal
Rps8	0	0	0.650351	1	1	Epi_Basal
Gm8730	0	0	0.602023	1	1	Epi_Basal
Rpl31	0	0	0.578308	1	1	Epi_Basal
Rpl18	0	0	0.563454	1	1	Epi_Basal
Rpl4	0	0	0.534235	1	1	Epi_Basal
Rps6	0	0	0.53352	1	1	Epi_Basal
Rpl21	0	0	0.512184	1	1	Epi_Basal
Slco4a1	2.05212e-303	3.42233e-299	0.790779	0.526	0.063	Epi_Basal
Atpif1	1.76525e-297	2.9439e-293	0.797669	0.995	0.906	Epi_Basal
Hbegf	1.22083e-295	2.03598e-291	1.98999	0.699	0.244	Epi_Basal
Rpl10a	1.98414e-295	3.30895e-291	0.589186	1	1	Epi_Basal
Rps7	7.06919e-294	1.17893e-289	0.521701	1	1	Epi_Basal
Anxa3	7.52976e-293	1.25574e-288	0.955636	0.723	0.203	Epi_Basal
Rps5	5.42426e-292	9.04603e-288	0.463473	1	1	Epi_Basal
Slc25a5	3.84856e-284	6.41825e-280	0.868929	0.99	0.93	Epi_Basal
Dstn	1.63528e-282	2.72716e-278	0.879795	0.997	0.942	Epi_Basal
Rpl14	9.37674e-282	1.56376e-277	0.438431	1	1	Epi_Basal
Apoc1	1.27532e-280	2.12685e-276	1.7756	0.556	0.114	Epi_Basal
Hras	2.28966e-280	3.81847e-276	0.898022	0.815	0.42	Epi_Basal
Pkp3	3.67142e-279	6.12282e-275	0.698171	0.542	0.093	Epi_Basal
Ces2e	5.2238e-278	8.71173e-274	0.724576	0.46	0.039	Epi_Basal
Agtr1a	7.68269e-276	1.28124e-271	0.71357	0.498	0.068	Epi_Basal
Rps15a	2.76051e-275	4.60369e-271	0.482273	1	1	Epi_Basal
Gm10260	9.72326e-275	1.62155e-270	0.871368	0.999	0.965	Epi_Basal
Palld	2.01874e-272	3.36666e-268	0.982585	0.644	0.182	Epi_Basal
Itgb4	5.44134e-270	9.07452e-266	0.661765	0.496	0.067	Epi_Basal
Ier2	3.78712e-269	6.31578e-265	0.995576	0.992	0.922	Epi_Basal
Rplp0	6.32103e-266	1.05416e-261	0.542456	1	1	Epi_Basal
Cyp2f2	1.59991e-265	2.66817e-261	1.05382	0.44	0.038	Epi_Basal
Gltscr2	2.88162e-265	4.80567e-261	0.780505	0.97	0.856	Epi_Basal
Rpsa	6.8478e-264	1.14201e-259	0.570293	1	1	Epi_Basal
Unc45a	5.65676e-263	9.43377e-259	0.879112	0.616	0.175	Epi_Basal
Foxa1	8.05111e-262	1.34268e-257	0.948343	0.73	0.273	Epi_Basal
Aldh1a1	1.64699e-261	2.74669e-257	0.795637	0.969	0.441	Epi_Basal
Ddx5	1.43469e-258	2.39263e-254	0.790582	1	0.991	Epi_Basal
4631405K08Rik	1.67268e-257	2.78953e-253	0.619833	0.395	0.02	Epi_Basal
Nr4a1	6.17629e-254	1.03002e-249	1.16971	0.943	0.762	Epi_Basal
Tacstd2	6.70688e-253	1.11851e-248	1.04989	0.426	0.036	Epi_Basal
Cldn1	3.06888e-252	5.11797e-248	0.670318	0.435	0.043	Epi_Basal
Sertad1	3.37271e-252	5.62466e-248	0.920257	0.862	0.495	Epi_Basal
Dnajb1	4.41564e-251	7.36397e-247	1.22514	0.93	0.696	Epi_Basal
Il33	3.66719e-250	6.11577e-246	0.801655	0.657	0.184	Epi_Basal
Eef1g	1.54807e-247	2.58172e-243	0.629216	0.998	0.991	Epi_Basal
Pdpn	1.64519e-246	2.74368e-242	0.721327	0.622	0.165	Epi_Basal
Maff	5.50115e-240	9.17426e-236	1.66969	0.756	0.35	Epi_Basal
Slc5a3	6.44759e-239	1.07526e-234	0.815595	0.668	0.243	Epi_Basal
Mif	3.41063e-235	5.6879e-231	0.808616	0.938	0.732	Epi_Basal
Ndufa11	5.46991e-235	9.12216e-231	0.738847	0.964	0.867	Epi_Basal
Fgfr2	3.75203e-234	6.25726e-230	0.67777	0.523	0.115	Epi_Basal
Ubc	1.233e-233	2.05628e-229	0.869848	1	0.994	Epi_Basal
Pnrc1	1.2236e-232	2.0406e-228	0.858058	0.958	0.827	Epi_Basal
Pdcl3	5.50421e-231	9.17937e-227	0.855851	0.784	0.422	Epi_Basal
Rpl27a	2.91345e-230	4.85876e-226	0.471871	1	1	Epi_Basal
Rpl17	5.38715e-230	8.98415e-226	0.420871	1	1	Epi_Basal
Hmgn1	2.87716e-227	4.79824e-223	0.663583	0.983	0.915	Epi_Basal
Dusp6	4.25898e-227	7.10271e-223	1.18856	0.498	0.105	Epi_Basal
Edaradd	3.63324e-226	6.05915e-222	0.541478	0.374	0.026	Epi_Basal
S100a16	1.94936e-222	3.25094e-218	0.754188	0.917	0.551	Epi_Basal
Bcl11a	1.71833e-221	2.86566e-217	0.5624	0.384	0.036	Epi_Basal
Timp3	5.40276e-221	9.01019e-217	0.911801	0.895	0.457	Epi_Basal
Sdc4	1.73265e-220	2.88955e-216	1.05173	0.841	0.471	Epi_Basal
Cp	2.16636e-220	3.61284e-216	0.868785	0.81	0.361	Epi_Basal
Rps15	4.28548e-219	7.1469e-215	0.454172	1	1	Epi_Basal
Krt17	1.82586e-216	3.04498e-212	1.82852	0.375	0.036	Epi_Basal
Tinagl1	1.51746e-215	2.53066e-211	0.813605	0.662	0.251	Epi_Basal
Cav2	1.79003e-214	2.98524e-210	0.683082	0.656	0.242	Epi_Basal
Gadd45a	3.97856e-214	6.63505e-210	0.830975	0.561	0.159	Epi_Basal
Atp1b1	7.07254e-214	1.17949e-209	0.778893	0.93	0.497	Epi_Basal
Lamc2	3.0824e-213	5.14052e-209	0.723403	0.464	0.092	Epi_Basal
Slco2a1	5.49762e-212	9.16838e-208	0.614308	0.585	0.151	Epi_Basal
Igsf3	1.35418e-211	2.25837e-207	0.585175	0.421	0.063	Epi_Basal
Ly6d	4.84592e-209	8.08155e-205	1.08237	0.411	0.056	Epi_Basal
Aldh6a1	4.08828e-208	6.81802e-204	0.744638	0.733	0.344	Epi_Basal
Rgs12	5.16878e-208	8.61997e-204	0.561942	0.414	0.061	Epi_Basal
Foxp1	1.45093e-205	2.41972e-201	0.706741	0.758	0.369	Epi_Basal
Hoxb13	5.35112e-205	8.92406e-201	0.736335	0.838	0.368	Epi_Basal
Nxn	1.82812e-204	3.04876e-200	0.662941	0.677	0.264	Epi_Basal
Rpl13a	8.1709e-203	1.36266e-198	0.404766	1	1	Epi_Basal
Ctnnal1	1.08981e-202	1.81748e-198	0.641037	0.572	0.185	Epi_Basal
Zfand5	4.41489e-199	7.36272e-195	0.866293	0.85	0.549	Epi_Basal
Klf5	1.57028e-197	2.61876e-193	0.612306	0.434	0.077	Epi_Basal
Rps16	1.84263e-196	3.07295e-192	0.360808	1	1	Epi_Basal
Fmo2	3.39221e-196	5.65719e-192	0.53852	0.804	0.35	Epi_Basal
Gsta3	3.18831e-195	5.31715e-191	0.687429	0.505	0.126	Epi_Basal
Eif4a1	8.5683e-195	1.42894e-190	0.824821	0.994	0.965	Epi_Basal
Net1	1.85716e-194	3.09719e-190	0.684112	0.625	0.225	Epi_Basal
Fmo3	2.60838e-194	4.35e-190	0.523949	0.291	0.008	Epi_Basal
Gm20186	9.70063e-194	1.61777e-189	0.786944	0.446	0.091	Epi_Basal
Anxa2	1.0702e-192	1.78477e-188	0.577149	0.967	0.546	Epi_Basal
Tnfrsf21	3.2402e-191	5.40369e-187	0.645683	0.641	0.247	Epi_Basal
Kitl	4.53053e-191	7.55556e-187	0.576132	0.508	0.13	Epi_Basal
S100a14	2.3928e-188	3.99047e-184	0.544679	0.356	0.04	Epi_Basal
Itm2b	1.92495e-187	3.21024e-183	0.496792	1	1	Epi_Basal
Bcl10	3.22933e-187	5.38555e-183	0.816737	0.733	0.395	Epi_Basal
Rps17	2.14757e-186	3.5815e-182	0.401521	1	1	Epi_Basal
Ptpn1	4.49049e-186	7.48879e-182	0.732303	0.743	0.395	Epi_Basal
H3f3a	2.96024e-185	4.9368e-181	0.500816	0.998	0.987	Epi_Basal
F2rl1	1.17572e-184	1.96075e-180	0.641566	0.363	0.047	Epi_Basal
Wls	2.7253e-184	4.54499e-180	0.737283	0.801	0.482	Epi_Basal
Btg1	9.80909e-183	1.63586e-178	0.585506	0.963	0.78	Epi_Basal
Ackr4	6.61915e-182	1.10388e-177	0.452889	0.289	0.013	Epi_Basal
Junb	6.26441e-181	1.04472e-176	0.715524	0.999	0.952	Epi_Basal
Cbs	1.19445e-178	1.99198e-174	0.499126	0.338	0.038	Epi_Basal
Nfe2l2	1.89718e-175	3.16393e-171	0.650315	0.805	0.443	Epi_Basal
Rps18-ps3	2.64619e-175	4.41306e-171	1.112	0.908	0.746	Epi_Basal
Tgif1	3.73897e-175	6.23548e-171	0.93378	0.612	0.264	Epi_Basal
Smco4	5.98677e-175	9.98413e-171	0.634658	0.67	0.312	Epi_Basal
Tnfrsf12a	2.33667e-174	3.89686e-170	1.28383	0.599	0.262	Epi_Basal
Rpl18a	3.58736e-174	5.98264e-170	0.372587	1	1	Epi_Basal
Klf6	1.84226e-173	3.07234e-169	1.0312	0.92	0.751	Epi_Basal
Adh7	9.04535e-173	1.50849e-168	0.53348	0.331	0.037	Epi_Basal
Fosl1	2.54016e-172	4.23622e-168	0.945926	0.328	0.039	Epi_Basal
Hmgcs2	4.33078e-172	7.22244e-168	0.846605	0.717	0.336	Epi_Basal
Moxd1	7.16068e-172	1.19419e-167	0.516998	0.447	0.104	Epi_Basal
Agrn	7.78849e-172	1.29889e-167	0.542938	0.472	0.13	Epi_Basal
Col16a1	9.99654e-172	1.66712e-167	0.621332	0.538	0.181	Epi_Basal
Lsr	1.422e-171	2.37146e-167	0.616535	0.711	0.35	Epi_Basal
Mfap3l	1.89854e-171	3.16619e-167	0.479435	0.374	0.063	Epi_Basal
Atp5a1	6.26503e-170	1.04482e-165	0.568949	0.972	0.903	Epi_Basal
Rps24	3.02006e-169	5.03655e-165	0.391851	1	1	Epi_Basal
Rpl11	7.97543e-169	1.33006e-164	0.385707	1	1	Epi_Basal
Fhl2	8.7232e-168	1.45477e-163	0.792536	0.559	0.202	Epi_Basal
Egln2	4.8375e-167	8.0675e-163	0.688108	0.72	0.411	Epi_Basal
Clstn1	2.51379e-166	4.19224e-162	0.610936	0.703	0.368	Epi_Basal
Pvrl1	6.7953e-166	1.13325e-161	0.471242	0.381	0.071	Epi_Basal
Defb2	1.06976e-165	1.78403e-161	0.488396	0.279	0.018	Epi_Basal
Emd	1.78434e-165	2.97575e-161	0.868659	0.709	0.397	Epi_Basal
Krt7	3.13767e-164	5.23269e-160	0.522961	0.358	0.053	Epi_Basal
Rps4x	2.44809e-163	4.08268e-159	0.332453	1	1	Epi_Basal
Pkp1	1.62676e-162	2.71294e-158	0.396149	0.277	0.018	Epi_Basal
Sdk1	4.15101e-162	6.92263e-158	0.467719	0.381	0.074	Epi_Basal
Gyltl1b	1.32309e-161	2.20651e-157	0.528655	0.474	0.141	Epi_Basal
Epha2	1.34187e-161	2.23784e-157	0.520657	0.304	0.032	Epi_Basal
Dcn	1.36043e-161	2.2688e-157	0.321104	0.994	0.594	Epi_Basal
Cxadr	1.38575e-161	2.31101e-157	0.519743	0.394	0.085	Epi_Basal
Rps10	2.93402e-161	4.89307e-157	0.431092	1	1	Epi_Basal
Lbp	3.94137e-161	6.57302e-157	0.600379	0.642	0.257	Epi_Basal
Ripk4	9.66717e-161	1.61219e-156	0.519646	0.436	0.112	Epi_Basal
Hrsp12	6.43064e-160	1.07244e-155	0.599563	0.615	0.28	Epi_Basal
Ube2b	1.70939e-159	2.85075e-155	0.632846	0.915	0.755	Epi_Basal
Mpzl2	5.99564e-157	9.99892e-153	0.460318	0.358	0.063	Epi_Basal
Ifitm10	9.91492e-157	1.65351e-152	0.453163	0.355	0.063	Epi_Basal
Camk4	2.14654e-155	3.57978e-151	0.453885	0.398	0.087	Epi_Basal
Rpl9	1.42372e-154	2.37434e-150	0.416631	0.996	0.999	Epi_Basal
Tenm2	8.62035e-154	1.43762e-149	0.367637	0.26	0.016	Epi_Basal
Eps8l2	1.3924e-152	2.3221e-148	0.514438	0.445	0.129	Epi_Basal
Vdr	6.06523e-152	1.0115e-147	0.364798	0.26	0.017	Epi_Basal
Klc3	8.777e-152	1.46374e-147	0.390362	0.295	0.033	Epi_Basal
Rpl24	7.3037e-151	1.21804e-146	0.323164	1	1	Epi_Basal
Jun	9.651e-151	1.6095e-146	0.727881	0.993	0.944	Epi_Basal
Pard3	4.51394e-150	7.5279e-146	0.551143	0.533	0.208	Epi_Basal
Emp2	6.53543e-150	1.08991e-145	0.523945	0.612	0.244	Epi_Basal
Siva1	1.2709e-148	2.11948e-144	0.602846	0.693	0.381	Epi_Basal
Dsp	1.35686e-148	2.26284e-144	0.582189	0.547	0.217	Epi_Basal
Ets2	1.51839e-148	2.53221e-144	0.630993	0.661	0.329	Epi_Basal
Krt8	8.3617e-148	1.39448e-143	0.786765	0.875	0.482	Epi_Basal
Rasl11b	1.90056e-147	3.16956e-143	0.581286	0.366	0.077	Epi_Basal
Scmh1	1.99476e-147	3.32666e-143	0.563572	0.571	0.25	Epi_Basal
Reep4	2.83565e-147	4.72902e-143	0.44693	0.387	0.09	Epi_Basal
Rps27rt	9.94614e-146	1.65872e-141	0.507167	0.983	0.917	Epi_Basal
Rheb	1.31753e-145	2.19724e-141	0.921649	0.923	0.787	Epi_Basal
Lpar6	7.38054e-145	1.23085e-140	0.599373	0.458	0.145	Epi_Basal
Kcnk1	7.46133e-144	1.24433e-139	0.641254	0.688	0.339	Epi_Basal
Rpl19	3.14473e-142	5.24447e-138	0.317434	1	1	Epi_Basal
Shh	6.30154e-142	1.05091e-137	0.366417	0.239	0.014	Epi_Basal
Paqr7	1.37111e-141	2.2866e-137	0.501552	0.438	0.13	Epi_Basal
Mknk2	1.68393e-140	2.80829e-136	0.611474	0.662	0.356	Epi_Basal
Trim29	3.08593e-139	5.14641e-135	0.360054	0.239	0.015	Epi_Basal
Dbi	3.55226e-139	5.9241e-135	0.689029	0.932	0.859	Epi_Basal
Ppp2r2b	7.90565e-139	1.31842e-134	0.394156	0.31	0.049	Epi_Basal
Mia	1.27064e-138	2.11904e-134	0.321158	0.344	0.066	Epi_Basal
Itga6	1.70829e-138	2.84891e-134	0.535719	0.557	0.229	Epi_Basal
Gng12	1.84597e-138	3.07853e-134	0.578075	0.712	0.42	Epi_Basal
Tmed5	2.03561e-138	3.39479e-134	0.747492	0.709	0.434	Epi_Basal
Ptprf	2.44901e-138	4.08422e-134	0.556822	0.648	0.323	Epi_Basal
Cdc42ep3	1.23767e-137	2.06407e-133	0.597556	0.405	0.104	Epi_Basal
Ly6a	2.20081e-137	3.67029e-133	0.26379	0.948	0.52	Epi_Basal
Pard6g	4.39767e-137	7.334e-133	0.392064	0.374	0.088	Epi_Basal
Dhrs3	1.14593e-136	1.91107e-132	0.521398	0.528	0.204	Epi_Basal
Lancl1	5.51761e-135	9.20172e-131	0.51832	0.493	0.188	Epi_Basal
Rps13	2.91474e-134	4.8609e-130	0.319792	1	1	Epi_Basal
Ncam1	1.60246e-133	2.67243e-129	0.511662	0.499	0.182	Epi_Basal
Fibin	4.54806e-132	7.5848e-128	0.3594	0.267	0.031	Epi_Basal
Cdh1	2.4641e-131	4.10938e-127	0.550119	0.601	0.272	Epi_Basal
Acaa2	1.48043e-130	2.46891e-126	0.563335	0.749	0.444	Epi_Basal
Rpl13-ps3	2.17732e-130	3.63111e-126	0.646016	0.718	0.455	Epi_Basal
Rpl26	2.88446e-130	4.81041e-126	0.307994	1	1	Epi_Basal
Coq10b	3.25566e-130	5.42946e-126	0.690026	0.67	0.379	Epi_Basal
Stard5	3.89872e-130	6.50189e-126	0.517084	0.45	0.158	Epi_Basal
Pdlim5	4.51216e-130	7.52493e-126	0.548007	0.581	0.281	Epi_Basal
Pim3	9.82561e-130	1.63862e-125	0.586207	0.776	0.508	Epi_Basal
Gsto1	9.64456e-129	1.60842e-124	0.536908	0.54	0.237	Epi_Basal
Aplp2	9.78227e-128	1.63139e-123	0.518688	0.868	0.614	Epi_Basal
Sox9	1.13283e-127	1.88922e-123	0.511839	0.48	0.171	Epi_Basal
Rsrp1	2.14975e-127	3.58514e-123	0.545881	0.977	0.91	Epi_Basal
Gclm	2.17618e-127	3.62921e-123	0.581005	0.757	0.483	Epi_Basal
Rpl35a	4.41194e-127	7.35779e-123	0.294428	1	1	Epi_Basal
Fam107b	7.70376e-127	1.28476e-122	0.60395	0.353	0.086	Epi_Basal
Tgif2	1.36668e-126	2.27921e-122	0.441962	0.301	0.055	Epi_Basal
Rnd3	3.27516e-126	5.46198e-122	0.546423	0.431	0.142	Epi_Basal
Rps27	5.39908e-125	9.00405e-121	0.332286	0.976	0.998	Epi_Basal
Ces2g	9.31333e-125	1.55318e-120	0.361627	0.302	0.055	Epi_Basal
Ube2d3	1.08261e-124	1.80547e-120	0.546845	0.969	0.92	Epi_Basal
Slc6a6	1.20245e-124	2.00533e-120	0.492015	0.557	0.236	Epi_Basal
Rpa1	1.52425e-124	2.54199e-120	0.528914	0.476	0.187	Epi_Basal
Rpl12	1.6325e-124	2.72252e-120	0.422319	1	1	Epi_Basal
Eif3e	1.3874e-123	2.31377e-119	0.508869	0.945	0.829	Epi_Basal
Tns3	6.02839e-123	1.00535e-118	0.504959	0.513	0.217	Epi_Basal
Cers5	1.379e-122	2.29976e-118	0.48092	0.509	0.209	Epi_Basal
Dnajb4	5.20855e-121	8.6863e-117	0.602201	0.645	0.359	Epi_Basal
Csrp1	9.23834e-121	1.54068e-116	0.719023	0.928	0.64	Epi_Basal
Cct4	2.20698e-120	3.68058e-116	0.5396	0.854	0.657	Epi_Basal
Hmgn3	2.52386e-120	4.20904e-116	0.534125	0.648	0.356	Epi_Basal
Cebpa	4.93008e-120	8.22189e-116	0.416437	0.395	0.116	Epi_Basal
Marcksl1	2.49808e-119	4.16605e-115	0.208446	0.776	0.419	Epi_Basal
Rps18	2.90999e-119	4.85299e-115	0.42257	1	1	Epi_Basal
Irx5	6.04795e-119	1.00862e-114	0.360757	0.257	0.037	Epi_Basal
Ccdc3	6.27593e-119	1.04664e-114	0.318185	0.26	0.036	Epi_Basal
Sox6	5.09078e-118	8.4899e-114	0.292272	0.211	0.015	Epi_Basal
Sox4	6.06096e-118	1.01079e-113	0.627944	0.604	0.305	Epi_Basal
Eva1a	1.38283e-117	2.30614e-113	0.333605	0.242	0.03	Epi_Basal
Rpl9-ps6	2.35603e-117	3.92916e-113	0.540469	0.785	0.549	Epi_Basal
Cib2	3.42263e-117	5.70792e-113	0.387519	0.339	0.085	Epi_Basal
Eci2	4.41998e-117	7.3712e-113	0.53661	0.664	0.388	Epi_Basal
Actb	4.72033e-117	7.8721e-113	0.71039	0.999	0.997	Epi_Basal
Cyp2s1	8.39926e-117	1.40075e-112	0.293691	0.201	0.012	Epi_Basal
Ssbp2	1.26707e-116	2.11309e-112	0.44977	0.467	0.18	Epi_Basal
Ephb6	1.45815e-116	2.43175e-112	0.318565	0.256	0.037	Epi_Basal
Tgm2	2.77075e-116	4.62078e-112	0.578085	0.706	0.369	Epi_Basal
Lama5	1.08213e-115	1.80466e-111	0.370804	0.314	0.071	Epi_Basal
Ube2s	2.11093e-115	3.5204e-111	0.561271	0.881	0.727	Epi_Basal
Srsf3	3.08261e-115	5.14086e-111	0.552298	0.929	0.793	Epi_Basal
Pak6	8.98064e-115	1.4977e-110	0.283617	0.205	0.015	Epi_Basal
Rpl34	2.23244e-114	3.72304e-110	0.306983	1	1	Epi_Basal
Ndrg1	6.1829e-114	1.03112e-109	0.436828	0.604	0.278	Epi_Basal
Cebpb	2.27744e-113	3.79808e-109	0.30699	0.95	0.693	Epi_Basal
Tns4	4.48303e-113	7.47635e-109	0.298397	0.208	0.017	Epi_Basal
Arpc2	7.82335e-113	1.3047e-108	0.427097	0.969	0.887	Epi_Basal
Aebp2	2.35881e-112	3.93379e-108	0.673891	0.514	0.248	Epi_Basal
Rpl30	2.42273e-112	4.04038e-108	0.331119	1	0.999	Epi_Basal
Ktn1	8.24972e-112	1.37581e-107	0.536814	0.72	0.471	Epi_Basal
Tra2b	2.03203e-111	3.38882e-107	0.539087	0.879	0.746	Epi_Basal
Sfpq	2.17282e-111	3.62361e-107	0.532124	0.837	0.663	Epi_Basal
Ccnl1	3.90357e-111	6.50998e-107	0.545746	0.904	0.71	Epi_Basal
Por	9.79732e-111	1.6339e-106	0.598544	0.679	0.399	Epi_Basal
Itpkc	1.34374e-110	2.24096e-106	0.501606	0.341	0.096	Epi_Basal
Lsm8	6.24906e-110	1.04216e-105	0.52178	0.705	0.435	Epi_Basal
Lgr4	4.01419e-108	6.69446e-104	0.411227	0.336	0.092	Epi_Basal
Ajuba	4.64148e-108	7.74059e-104	0.304661	0.218	0.024	Epi_Basal
Angptl4	9.6402e-108	1.6077e-103	0.6597	0.454	0.185	Epi_Basal
Ppia	3.96292e-107	6.60896e-103	0.336561	1	1	Epi_Basal
Fkbp5	7.41709e-107	1.23695e-102	0.498796	0.632	0.351	Epi_Basal
Adh1	1.62332e-106	2.70721e-102	0.454757	0.622	0.315	Epi_Basal
Elovl7	4.69226e-106	7.82528e-102	0.386422	0.351	0.105	Epi_Basal
Hnrnpa1	5.12222e-106	8.54233e-102	0.511591	0.849	0.648	Epi_Basal
Cracr2b	1.87456e-105	3.12621e-101	0.426265	0.515	0.229	Epi_Basal
St3gal4	2.93345e-105	4.89211e-101	0.392711	0.402	0.138	Epi_Basal
Slc25a25	3.18352e-105	5.30916e-101	0.567133	0.412	0.158	Epi_Basal
Npm1	1.57668e-103	2.62944e-99	0.427344	0.986	0.957	Epi_Basal
Fam110c	2.883e-103	4.80798e-99	0.519245	0.27	0.058	Epi_Basal
Pef1	6.09961e-103	1.01723e-98	0.456844	0.556	0.293	Epi_Basal
Clic4	1.80628e-102	3.01234e-98	0.621321	0.632	0.358	Epi_Basal
Cdh3	3.01836e-102	5.03372e-98	0.274977	0.211	0.025	Epi_Basal
Rpl23	4.37633e-102	7.29841e-98	0.296026	1	1	Epi_Basal
Syne2	7.55072e-102	1.25923e-97	0.406649	0.402	0.144	Epi_Basal
Ccbe1	1.1172e-101	1.86315e-97	0.322533	0.277	0.059	Epi_Basal
Csrnp1	1.67175e-101	2.78798e-97	0.731142	0.631	0.381	Epi_Basal
Rps14	2.94776e-101	4.91598e-97	0.26374	1	1	Epi_Basal
Tpbg	2.95886e-101	4.93449e-97	0.436862	0.488	0.209	Epi_Basal
Acpp	3.17067e-101	5.28772e-97	0.281862	0.222	0.031	Epi_Basal
Cd151	3.29476e-101	5.49467e-97	0.462744	0.718	0.458	Epi_Basal
Cnbp	3.49495e-101	5.82853e-97	0.43477	0.962	0.865	Epi_Basal
Parm1	8.63581e-101	1.44019e-96	0.263518	0.207	0.023	Epi_Basal
Il1rap	1.01139e-100	1.68669e-96	0.343042	0.291	0.07	Epi_Basal
Hspb8	1.08907e-100	1.81623e-96	0.488285	0.506	0.228	Epi_Basal
Col7a1	1.32499e-100	2.20969e-96	0.32302	0.287	0.067	Epi_Basal
Prdx1	3.03365e-100	5.05922e-96	0.376544	0.998	0.982	Epi_Basal
Plch2	2.32539e-99	3.87805e-95	0.288101	0.233	0.038	Epi_Basal
Ifrd1	5.96138e-99	9.94179e-95	0.91518	0.792	0.624	Epi_Basal
Fus	6.38723e-98	1.0652e-93	0.495242	0.894	0.749	Epi_Basal
Lima1	1.1122e-97	1.85481e-93	0.497906	0.684	0.431	Epi_Basal
Mast4	3.16579e-96	5.27959e-92	0.461216	0.516	0.254	Epi_Basal
Ces1d	2.0745e-93	3.45965e-89	0.377699	0.349	0.108	Epi_Basal
Spred2	1.05713e-92	1.76298e-88	0.383248	0.385	0.145	Epi_Basal
Zfp36l1	2.96237e-92	4.94035e-88	0.542281	0.911	0.698	Epi_Basal
Ptprd	7.90212e-92	1.31784e-87	0.347673	0.327	0.101	Epi_Basal
Epha1	1.50324e-91	2.50695e-87	0.259756	0.213	0.033	Epi_Basal
Limk2	1.65347e-91	2.7575e-87	0.370562	0.395	0.152	Epi_Basal
Hnrnpf	1.7637e-91	2.94132e-87	0.459381	0.922	0.804	Epi_Basal
Pltp	3.19303e-91	5.32501e-87	0.328241	0.716	0.398	Epi_Basal
Irf6	4.21078e-91	7.02233e-87	0.387131	0.467	0.207	Epi_Basal
Spry1	5.8008e-91	9.67399e-87	0.627015	0.533	0.275	Epi_Basal
Vangl1	8.88176e-91	1.48121e-86	0.327681	0.295	0.082	Epi_Basal
Gatsl3	1.87884e-90	3.13335e-86	0.321622	0.271	0.067	Epi_Basal
Cacna2d1	3.31912e-90	5.5353e-86	0.3617	0.361	0.127	Epi_Basal
Klf13	1.60342e-89	2.67403e-85	0.487253	0.694	0.45	Epi_Basal
Ezr	1.85719e-89	3.09723e-85	0.383332	0.911	0.638	Epi_Basal
Snai2	2.83858e-89	4.7339e-85	0.294604	0.215	0.036	Epi_Basal
Ctf1	3.05941e-89	5.10218e-85	0.328113	0.314	0.096	Epi_Basal
Cstf3	3.33131e-89	5.55562e-85	0.477518	0.474	0.234	Epi_Basal
Slc2a1	3.64452e-89	6.07797e-85	0.456603	0.416	0.177	Epi_Basal
Avpi1	4.20933e-89	7.01989e-85	0.412703	0.551	0.296	Epi_Basal
Catsperd	5.09285e-89	8.49335e-85	0.250316	0.201	0.029	Epi_Basal
Aldh2	5.72342e-89	9.54494e-85	0.379038	0.975	0.841	Epi_Basal
Fam213b	1.06178e-88	1.77073e-84	0.407669	0.46	0.215	Epi_Basal
Foxq1	1.96362e-88	3.27473e-84	0.565686	0.286	0.08	Epi_Basal
Cish	2.22153e-88	3.70484e-84	0.364794	0.278	0.074	Epi_Basal
Hnrnpa3	4.81247e-88	8.02575e-84	0.440764	0.907	0.789	Epi_Basal
Ctsl	6.42943e-88	1.07224e-83	0.354311	0.943	0.694	Epi_Basal
Car13	7.44777e-88	1.24206e-83	0.259505	0.2	0.029	Epi_Basal
Srf	2.07834e-87	3.46605e-83	0.490277	0.479	0.239	Epi_Basal
Rpl37a	2.10839e-87	3.51615e-83	0.238855	1	1	Epi_Basal
Efs	5.40237e-87	9.00953e-83	0.306728	0.285	0.078	Epi_Basal
Wsb1	5.58426e-87	9.31287e-83	0.664351	0.556	0.332	Epi_Basal
Steap4	5.81555e-87	9.69859e-83	0.323669	0.328	0.102	Epi_Basal
F3	1.25782e-86	2.09766e-82	1.05475	0.311	0.099	Epi_Basal
Rps9	5.05246e-85	8.42599e-81	0.220382	1	1	Epi_Basal
Raly	1.0935e-84	1.82363e-80	0.420977	0.771	0.552	Epi_Basal
Mt2	1.17211e-84	1.95472e-80	0.247566	1	0.979	Epi_Basal
Phlda3	1.20255e-84	2.00549e-80	0.449713	0.64	0.362	Epi_Basal
Eif3k	2.34509e-84	3.9109e-80	0.385886	0.944	0.864	Epi_Basal
Nrip1	4.1557e-84	6.93046e-80	0.502304	0.646	0.421	Epi_Basal
Tsc22d1	4.71343e-84	7.86058e-80	0.266089	0.811	0.545	Epi_Basal
Gpt	8.71242e-84	1.45297e-79	0.299192	0.256	0.064	Epi_Basal
U2af1	3.15259e-83	5.25757e-79	0.425433	0.809	0.62	Epi_Basal
Rpl22l1	3.17705e-83	5.29836e-79	0.342519	0.997	0.983	Epi_Basal
Itgb8	5.68946e-83	9.48832e-79	0.248335	0.208	0.037	Epi_Basal
Zfp131	1.00941e-82	1.6834e-78	0.464439	0.528	0.297	Epi_Basal
Plp2	4.11391e-82	6.86077e-78	0.424637	0.632	0.389	Epi_Basal
Foxn3	4.16116e-82	6.93957e-78	0.421385	0.548	0.315	Epi_Basal
Id4	1.82258e-81	3.03952e-77	0.352193	0.334	0.116	Epi_Basal
Tjap1	7.60402e-81	1.26812e-76	0.326725	0.333	0.119	Epi_Basal
Bcl7c	8.00259e-81	1.33459e-76	0.402875	0.652	0.406	Epi_Basal
Cirbp	2.85735e-80	4.76521e-76	0.440199	0.662	0.443	Epi_Basal
Tsc22d2	4.22111e-80	7.03955e-76	0.564953	0.526	0.304	Epi_Basal
Plcd3	8.76133e-80	1.46113e-75	0.259764	0.223	0.048	Epi_Basal
Fdx1	1.03283e-79	1.72245e-75	0.410559	0.638	0.408	Epi_Basal
Rassf7	3.37528e-79	5.62896e-75	0.343708	0.316	0.11	Epi_Basal
Pafah1b3	3.80349e-79	6.34308e-75	0.368583	0.461	0.225	Epi_Basal
Hadh	5.29187e-79	8.82525e-75	0.406431	0.616	0.388	Epi_Basal
Cbx4	9.32564e-79	1.55524e-74	0.405848	0.445	0.217	Epi_Basal
Pcdh7	1.09009e-78	1.81794e-74	0.280803	0.243	0.061	Epi_Basal
Zc2hc1a	2.40667e-78	4.0136e-74	0.312301	0.317	0.109	Epi_Basal
Hoxd13	3.11023e-78	5.18693e-74	0.34095	0.45	0.201	Epi_Basal
Oser1	6.03799e-78	1.00696e-73	0.413064	0.682	0.453	Epi_Basal
Ctdspl	1.09471e-77	1.82564e-73	0.351149	0.383	0.162	Epi_Basal
Ndrg2	2.40403e-77	4.00921e-73	0.28462	0.66	0.34	Epi_Basal
Sik1	3.49691e-77	5.83179e-73	0.401649	0.46	0.227	Epi_Basal
Gm1673	4.61306e-77	7.69319e-73	0.331975	0.326	0.117	Epi_Basal
Actn4	7.76885e-77	1.29561e-72	0.435292	0.782	0.579	Epi_Basal
Rap2b	1.43868e-76	2.39928e-72	0.424167	0.329	0.124	Epi_Basal
Pls3	1.76767e-76	2.94795e-72	0.402615	0.491	0.255	Epi_Basal
Rpl6l	5.49824e-76	9.16942e-72	0.436708	0.876	0.776	Epi_Basal
Dusp14	6.91201e-76	1.15272e-71	0.280743	0.266	0.077	Epi_Basal
Gnb2l1	7.51367e-76	1.25305e-71	0.32669	0.997	0.995	Epi_Basal
Pdlim1	9.04146e-76	1.50784e-71	0.316583	0.579	0.323	Epi_Basal
Cyb5r3	4.15499e-75	6.92928e-71	0.364584	0.758	0.533	Epi_Basal
Amd1	9.61143e-75	1.6029e-70	0.511731	0.635	0.427	Epi_Basal
Rpl35	1.49185e-74	2.48797e-70	0.288484	1	0.995	Epi_Basal
Rtkn	2.47938e-74	4.13486e-70	0.264107	0.26	0.075	Epi_Basal
Tra2a	2.63819e-74	4.3997e-70	0.462838	0.763	0.587	Epi_Basal
Sap30	8.856e-74	1.47692e-69	0.308946	0.32	0.116	Epi_Basal
Naca	9.16258e-74	1.52804e-69	0.259344	1	0.999	Epi_Basal
Sdk2	1.39935e-73	2.3337e-69	0.235726	0.207	0.044	Epi_Basal
Arhgap24	2.08138e-73	3.47111e-69	0.240234	0.233	0.058	Epi_Basal
Plcb1	5.85583e-73	9.76577e-69	0.260573	0.264	0.078	Epi_Basal
Mecom	5.85784e-73	9.76912e-69	0.245722	0.292	0.09	Epi_Basal
Hadhb	1.0322e-72	1.7214e-68	0.412072	0.633	0.418	Epi_Basal
Megf9	1.82121e-72	3.03723e-68	0.255918	0.215	0.05	Epi_Basal
Pdgfc	7.55894e-72	1.2606e-67	0.26741	0.277	0.087	Epi_Basal
Ghr	9.53061e-72	1.58942e-67	0.33125	0.393	0.175	Epi_Basal
Capg	1.05166e-71	1.75385e-67	0.331451	0.722	0.46	Epi_Basal
2010111I01Rik	1.45634e-71	2.42875e-67	0.346828	0.436	0.212	Epi_Basal
Arl5b	1.14641e-70	1.91187e-66	0.434562	0.467	0.255	Epi_Basal
Pgm5	1.30287e-70	2.1728e-66	0.223996	0.221	0.053	Epi_Basal
Pbx1	1.47948e-70	2.46732e-66	0.313136	0.759	0.488	Epi_Basal
Eef2	2.14829e-70	3.58271e-66	0.270198	1	0.999	Epi_Basal
Noct	2.33833e-70	3.89963e-66	0.414825	0.307	0.112	Epi_Basal
Rnf167	2.57456e-70	4.29359e-66	0.398599	0.542	0.329	Epi_Basal
Arl4c	4.85773e-70	8.10124e-66	0.251004	0.384	0.159	Epi_Basal
Dnaja1	7.47008e-70	1.24579e-65	0.49393	0.981	0.956	Epi_Basal
Gm9493	2.42938e-69	4.05148e-65	0.408065	0.861	0.74	Epi_Basal
Tnfaip8	3.08248e-69	5.14065e-65	0.293354	0.389	0.167	Epi_Basal
Etf1	3.0902e-69	5.15352e-65	0.5313	0.67	0.492	Epi_Basal
Ube2e1	8.17242e-69	1.36292e-64	0.382601	0.689	0.488	Epi_Basal
Pcbd1	9.25477e-69	1.54342e-64	0.306819	0.351	0.146	Epi_Basal
Clk1	9.81569e-69	1.63696e-64	0.436888	0.792	0.644	Epi_Basal
Paqr5	2.54481e-68	4.24399e-64	0.260714	0.231	0.064	Epi_Basal
Stk17b	2.72893e-68	4.55103e-64	0.419338	0.522	0.305	Epi_Basal
Mthfd1	3.87437e-68	6.46129e-64	0.296985	0.313	0.12	Epi_Basal
1700025G04Rik	4.78258e-68	7.97591e-64	0.286229	0.312	0.116	Epi_Basal
Luzp1	9.23408e-68	1.53997e-63	0.386081	0.628	0.41	Epi_Basal
Rpl36a	2.96273e-67	4.94094e-63	0.23939	1	1	Epi_Basal
Mafk	3.57538e-67	5.96265e-63	0.525187	0.505	0.307	Epi_Basal
Acadl	6.99049e-67	1.1658e-62	0.374922	0.526	0.313	Epi_Basal
Alas1	6.99857e-67	1.16715e-62	0.363532	0.501	0.277	Epi_Basal
Nrg2	9.18083e-67	1.53109e-62	0.30207	0.435	0.204	Epi_Basal
Itgb5	9.5346e-67	1.59009e-62	0.295432	0.439	0.214	Epi_Basal
Sytl1	1.11456e-66	1.85875e-62	0.31675	0.356	0.156	Epi_Basal
Zfp467	1.23299e-66	2.05626e-62	0.287892	0.313	0.12	Epi_Basal
Cpne8	1.66144e-66	2.77079e-62	0.334222	0.43	0.216	Epi_Basal
Camk1d	2.87284e-66	4.79103e-62	0.309147	0.323	0.128	Epi_Basal
Plscr1	3.09926e-66	5.16863e-62	0.445697	0.38	0.178	Epi_Basal
Pik3ip1	3.1793e-66	5.30212e-62	0.361603	0.412	0.206	Epi_Basal
Tnfaip1	3.77286e-66	6.29199e-62	0.364475	0.533	0.317	Epi_Basal
Rpl28	6.59241e-66	1.09942e-61	0.2375	1	1	Epi_Basal
Acsf2	1.04081e-65	1.73576e-61	0.231323	0.211	0.054	Epi_Basal
Rps27a	1.18541e-65	1.97691e-61	0.212907	1	1	Epi_Basal
Serbp1	3.59479e-65	5.99503e-61	0.347706	0.951	0.914	Epi_Basal
Rplp2	1.22056e-64	2.03553e-60	0.233728	1	1	Epi_Basal
Tfap2a	2.24345e-64	3.74141e-60	0.267489	0.27	0.094	Epi_Basal
Papss1	1.10769e-63	1.84729e-59	0.342961	0.6	0.386	Epi_Basal
Rpl37	2.93613e-63	4.89658e-59	0.208415	1	1	Epi_Basal
Nfkb1	2.99175e-63	4.98934e-59	0.311876	0.568	0.342	Epi_Basal
Fubp1	4.8048e-63	8.01296e-59	0.388772	0.609	0.411	Epi_Basal
Vamp8	1.95106e-62	3.25378e-58	0.301217	0.945	0.737	Epi_Basal
Snrpb	5.95108e-62	9.92461e-58	0.320304	0.941	0.851	Epi_Basal
Cuedc1	1.20081e-61	2.00258e-57	0.3525	0.559	0.353	Epi_Basal
Hnrnpk	1.9895e-61	3.31788e-57	0.336731	0.956	0.889	Epi_Basal
Rab27b	2.74211e-61	4.57301e-57	0.286302	0.344	0.151	Epi_Basal
Uqcrc1	3.92713e-61	6.54927e-57	0.376479	0.838	0.705	Epi_Basal
Ppp1r10	4.45774e-61	7.43417e-57	0.428277	0.65	0.456	Epi_Basal
Smim5	6.33438e-61	1.05639e-56	0.36696	0.305	0.127	Epi_Basal
Tpgs2	1.12365e-60	1.87392e-56	0.295	0.347	0.156	Epi_Basal
Ptp4a1	2.26018e-60	3.76931e-56	0.510659	0.698	0.521	Epi_Basal
Blnk	2.90408e-60	4.84313e-56	0.394846	0.529	0.314	Epi_Basal
Bend5	1.14383e-59	1.90757e-55	0.27114	0.283	0.109	Epi_Basal
Azin1	1.18309e-59	1.97304e-55	0.469654	0.665	0.487	Epi_Basal
Khdrbs1	1.55836e-59	2.59888e-55	0.364313	0.613	0.414	Epi_Basal
2510002D24Rik	1.84389e-59	3.07506e-55	0.321125	0.445	0.242	Epi_Basal
Sf3b1	2.65429e-59	4.42656e-55	0.359129	0.875	0.752	Epi_Basal
Egr1	3.89594e-59	6.49727e-55	0.352743	0.987	0.928	Epi_Basal
Zfp36l2	4.66618e-59	7.78178e-55	0.338503	0.681	0.458	Epi_Basal
Sptssa	6.26655e-59	1.04507e-54	0.320455	0.883	0.746	Epi_Basal
Asph	8.37076e-59	1.39599e-54	0.356367	0.536	0.338	Epi_Basal
Ppp1r12a	9.27887e-59	1.54744e-54	0.324463	0.556	0.345	Epi_Basal
Vmp1	1.03637e-58	1.72835e-54	0.518387	0.747	0.602	Epi_Basal
Reep5	1.9367e-58	3.22984e-54	0.336109	0.902	0.796	Epi_Basal
1810058I24Rik	3.36353e-58	5.60936e-54	0.353863	0.779	0.636	Epi_Basal
Pawr	5.79971e-58	9.67217e-54	0.257064	0.279	0.106	Epi_Basal
Ptk7	6.49365e-58	1.08295e-53	0.261779	0.32	0.134	Epi_Basal
Amotl2	1.37695e-57	2.29634e-53	0.326672	0.347	0.161	Epi_Basal
Gm26699	1.39921e-57	2.33347e-53	0.281958	0.346	0.159	Epi_Basal
S100a11	1.55124e-57	2.58701e-53	0.208797	0.961	0.67	Epi_Basal
Eif4h	2.42986e-57	4.05227e-53	0.356182	0.758	0.598	Epi_Basal
Plekhh3	2.56935e-57	4.28491e-53	0.264179	0.294	0.118	Epi_Basal
Tgfb1	3.31869e-57	5.53458e-53	0.257382	0.482	0.256	Epi_Basal
Csnk1a1	4.06802e-57	6.78423e-53	0.338076	0.876	0.768	Epi_Basal
Tax1bp1	4.24787e-57	7.08417e-53	0.357838	0.806	0.66	Epi_Basal
Sall3	7.12078e-57	1.18753e-52	0.259994	0.235	0.079	Epi_Basal
Dhrs1	8.09401e-57	1.34984e-52	0.31553	0.47	0.27	Epi_Basal
Gm15261	8.69209e-57	1.44958e-52	0.247779	0.284	0.11	Epi_Basal
Fuom	9.91965e-57	1.6543e-52	0.320155	0.408	0.215	Epi_Basal
Srsf7	1.4354e-56	2.39382e-52	0.408928	0.739	0.589	Epi_Basal
Mapk13	3.92014e-56	6.53763e-52	0.217909	0.507	0.281	Epi_Basal
Prpf38a	5.22403e-56	8.71212e-52	0.33699	0.418	0.227	Epi_Basal
Rbms3	6.20239e-56	1.03437e-51	0.319532	0.526	0.316	Epi_Basal
Aim1	6.21637e-56	1.0367e-51	0.224868	0.231	0.076	Epi_Basal
Laptm4a	6.50497e-56	1.08483e-51	0.23145	0.997	0.974	Epi_Basal
Snrpe	6.57676e-56	1.09681e-51	0.32701	0.864	0.781	Epi_Basal
Atp5b	7.21295e-56	1.2029e-51	0.309375	0.99	0.96	Epi_Basal
Echs1	7.21761e-56	1.20368e-51	0.360481	0.622	0.44	Epi_Basal
Rpl7a	1.26198e-55	2.1046e-51	0.27912	0.998	0.999	Epi_Basal
Ggta1	1.36369e-55	2.27423e-51	0.244858	0.264	0.099	Epi_Basal
Psmb2	1.43448e-55	2.39228e-51	0.321434	0.898	0.799	Epi_Basal
Eif3f	1.43505e-55	2.39324e-51	0.255847	0.987	0.984	Epi_Basal
Trp53	1.44785e-55	2.41458e-51	0.31559	0.587	0.375	Epi_Basal
Cdcp1	1.51122e-55	2.52026e-51	0.257302	0.292	0.119	Epi_Basal
Atf4	1.8467e-55	3.07975e-51	0.354748	0.932	0.848	Epi_Basal
Dapk1	3.5237e-55	5.87648e-51	0.336467	0.495	0.304	Epi_Basal
Zfp36	4.95441e-55	8.26248e-51	0.217094	0.937	0.772	Epi_Basal
Crim1	9.18686e-55	1.53209e-50	0.234285	0.374	0.178	Epi_Basal
Pqlc1	1.01907e-54	1.6995e-50	0.391694	0.4	0.214	Epi_Basal
Gm9843	1.20348e-54	2.00704e-50	0.502331	0.923	0.861	Epi_Basal
Hnrnpa2b1	2.35673e-54	3.93032e-50	0.318461	0.97	0.926	Epi_Basal
Khk	3.40267e-54	5.67463e-50	0.294382	0.408	0.218	Epi_Basal
Gm15013	4.74954e-54	7.92081e-50	0.50423	0.266	0.112	Epi_Basal
Tomm20	8.76752e-54	1.46216e-49	0.291722	0.937	0.873	Epi_Basal
Nudt14	1.60227e-53	2.67211e-49	0.319392	0.461	0.267	Epi_Basal
Tango2	2.85772e-53	4.76582e-49	0.321104	0.434	0.248	Epi_Basal
Adk	3.02302e-53	5.04149e-49	0.422187	0.543	0.36	Epi_Basal
Nhp2l1	3.28879e-53	5.48472e-49	0.419248	0.855	0.75	Epi_Basal
Btf3	3.50915e-53	5.85221e-49	0.232205	0.997	0.994	Epi_Basal
Srrm2	3.75044e-53	6.25461e-49	0.348466	0.923	0.875	Epi_Basal
Nasp	3.78186e-53	6.30701e-49	0.347857	0.471	0.285	Epi_Basal
Selenbp1	7.30892e-53	1.21891e-48	0.300491	0.388	0.203	Epi_Basal
Mapre3	1.18601e-52	1.97791e-48	0.256468	0.311	0.139	Epi_Basal
Hmgb1	1.26781e-52	2.11433e-48	0.262141	0.961	0.914	Epi_Basal
Krt18	1.44656e-52	2.41242e-48	0.398424	0.915	0.601	Epi_Basal
Cpm	1.72905e-52	2.88353e-48	0.295094	0.369	0.184	Epi_Basal
Eef1b2	1.81636e-52	3.02915e-48	0.273005	0.993	0.99	Epi_Basal
Efna1	2.80882e-52	4.68428e-48	0.266724	0.328	0.152	Epi_Basal
Dnajc13	3.43681e-52	5.73157e-48	0.303403	0.335	0.163	Epi_Basal
Sumo1	4.41597e-52	7.36451e-48	0.315651	0.867	0.764	Epi_Basal
Baiap2	1.27734e-51	2.13022e-47	0.327157	0.569	0.375	Epi_Basal
Nampt	1.35184e-51	2.25446e-47	0.317252	0.55	0.357	Epi_Basal
Acot1	1.46503e-51	2.44323e-47	0.325104	0.462	0.268	Epi_Basal
Mat2a	1.49536e-51	2.49382e-47	0.44543	0.814	0.688	Epi_Basal
Man2a2	1.74692e-51	2.91334e-47	0.381295	0.364	0.189	Epi_Basal
Wbscr27	1.86563e-51	3.11131e-47	0.286339	0.291	0.129	Epi_Basal
Slc3a2	3.93004e-51	6.55412e-47	0.348176	0.855	0.743	Epi_Basal
Irf2bpl	1.00631e-50	1.67822e-46	0.380429	0.597	0.409	Epi_Basal
Zbtb16	1.09004e-50	1.81786e-46	0.32357	0.462	0.279	Epi_Basal
Fabp5	3.23651e-50	5.39753e-46	0.362403	0.614	0.433	Epi_Basal
Gpc4	3.90759e-50	6.51668e-46	0.23805	0.322	0.146	Epi_Basal
Srrm1	4.47367e-50	7.46074e-46	0.343698	0.789	0.671	Epi_Basal
Ctbp2	5.32717e-50	8.88413e-46	0.300441	0.484	0.296	Epi_Basal
Rpl23a-ps3	5.6932e-50	9.49456e-46	0.292346	0.962	0.929	Epi_Basal
Enpp1	6.3777e-50	1.06361e-45	0.231529	0.201	0.065	Epi_Basal
Pik3r1	6.64012e-50	1.10737e-45	0.355014	0.666	0.483	Epi_Basal
Serinc3	1.14621e-49	1.91153e-45	0.300008	0.96	0.913	Epi_Basal
Id3	2.65724e-49	4.43149e-45	0.295604	0.975	0.896	Epi_Basal
Egfr	2.92275e-49	4.87428e-45	0.218199	0.313	0.14	Epi_Basal
Pcf11	4.21886e-49	7.03579e-45	0.336768	0.542	0.365	Epi_Basal
Zak	6.3966e-49	1.06676e-44	0.206587	0.231	0.084	Epi_Basal
2610037D02Rik	7.22988e-49	1.20573e-44	0.239857	0.238	0.091	Epi_Basal
Fgf1	1.14779e-48	1.91417e-44	0.277687	0.368	0.193	Epi_Basal
Mdh2	2.20694e-48	3.68051e-44	0.32867	0.854	0.747	Epi_Basal
Thoc7	3.4856e-48	5.81294e-44	0.322737	0.633	0.468	Epi_Basal
Egr2	5.55832e-48	9.26961e-44	0.330759	0.412	0.228	Epi_Basal
4930523C07Rik	5.93478e-48	9.89743e-44	0.244552	0.416	0.224	Epi_Basal
Runx1	1.4845e-47	2.4757e-43	0.215478	0.247	0.096	Epi_Basal
Hadha	1.50114e-47	2.50345e-43	0.306962	0.534	0.352	Epi_Basal
Smarca2	1.50364e-47	2.50762e-43	0.30738	0.681	0.489	Epi_Basal
Nav2	1.58101e-47	2.63664e-43	0.247828	0.308	0.144	Epi_Basal
Hif1a	2.42164e-47	4.03857e-43	0.334797	0.496	0.32	Epi_Basal
Eif3h	6.2194e-47	1.03721e-42	0.255367	0.966	0.955	Epi_Basal
Top1	1.33749e-46	2.23053e-42	0.327773	0.857	0.757	Epi_Basal
Sfr1	1.37215e-46	2.28834e-42	0.298079	0.815	0.628	Epi_Basal
Hoxa7	1.69905e-46	2.8335e-42	0.214673	0.247	0.099	Epi_Basal
Prkx	3.92542e-46	6.54643e-42	0.289336	0.372	0.204	Epi_Basal
Cstb	5.08502e-46	8.48028e-42	0.265211	0.937	0.856	Epi_Basal
Rps2	7.86314e-46	1.31134e-41	0.240886	0.917	0.996	Epi_Basal
Mdm2	9.12342e-46	1.52151e-41	0.314206	0.469	0.296	Epi_Basal
Mapre1	1.46685e-45	2.44627e-41	0.362528	0.689	0.548	Epi_Basal
Rcn2	3.18928e-45	5.31876e-41	0.273484	0.638	0.443	Epi_Basal
Acbd4	3.25464e-45	5.42776e-41	0.264903	0.391	0.219	Epi_Basal
Kctd1	3.93407e-45	6.56085e-41	0.230111	0.257	0.109	Epi_Basal
Aig1	1.76696e-44	2.94675e-40	0.261989	0.492	0.312	Epi_Basal
Spr	2.23227e-44	3.72276e-40	0.301185	0.582	0.409	Epi_Basal
Irx2	2.49719e-44	4.16456e-40	0.238227	0.249	0.106	Epi_Basal
Mthfd2	1.36934e-43	2.28366e-39	0.343411	0.563	0.399	Epi_Basal
Srsf5	1.42311e-43	2.37332e-39	0.362902	0.896	0.822	Epi_Basal
Rps26-ps1	5.61103e-43	9.35751e-39	0.378927	0.6	0.445	Epi_Basal
Rpl5	1.14538e-42	1.91014e-38	0.216303	0.997	0.995	Epi_Basal
Acbd6	2.25799e-42	3.76565e-38	0.30751	0.588	0.433	Epi_Basal
Zfp219	2.30527e-42	3.84449e-38	0.228939	0.296	0.144	Epi_Basal
Myc	2.60338e-42	4.34166e-38	0.497119	0.376	0.219	Epi_Basal
Gm10036	6.22399e-42	1.03798e-37	0.339475	0.572	0.414	Epi_Basal
Smarcd2	7.79179e-42	1.29944e-37	0.304081	0.495	0.337	Epi_Basal
Pole4	9.39204e-42	1.56631e-37	0.329593	0.592	0.437	Epi_Basal
Mrpl52	1.08769e-41	1.81395e-37	0.2806	0.911	0.83	Epi_Basal
Wee1	3.90001e-41	6.50404e-37	0.235588	0.217	0.087	Epi_Basal
Kdm2b	4.2884e-41	7.15176e-37	0.208904	0.257	0.115	Epi_Basal
Tiparp	4.3166e-41	7.1988e-37	0.307467	0.574	0.396	Epi_Basal
Hmgcs1	4.36477e-41	7.27913e-37	0.260242	0.336	0.181	Epi_Basal
Gm11808	5.61143e-41	9.35818e-37	0.297257	0.834	0.734	Epi_Basal
Hnrnpc	1.02045e-40	1.70181e-36	0.311703	0.763	0.641	Epi_Basal
Myh9	1.09944e-40	1.83353e-36	0.313886	0.602	0.445	Epi_Basal
Minpp1	1.11851e-40	1.86534e-36	0.249217	0.358	0.198	Epi_Basal
Rpl15	2.13702e-40	3.5639e-36	0.2769	0.962	0.974	Epi_Basal
Rbm39	2.55776e-40	4.26558e-36	0.224296	0.992	0.982	Epi_Basal
Rnf34	2.63348e-40	4.39185e-36	0.274425	0.308	0.16	Epi_Basal
Frmd4b	2.71982e-40	4.53584e-36	0.329676	0.466	0.297	Epi_Basal
Rassf1	3.85392e-40	6.42718e-36	0.371141	0.558	0.403	Epi_Basal
Hnrnph3	4.17929e-40	6.9698e-36	0.286826	0.483	0.319	Epi_Basal
Id2	5.43927e-40	9.07107e-36	0.29864	0.73	0.568	Epi_Basal
Rbmxl1	5.6079e-40	9.35229e-36	0.260013	0.448	0.278	Epi_Basal
Hint1	7.52198e-40	1.25444e-35	0.227077	0.989	0.977	Epi_Basal
Yap1	1.09294e-39	1.8227e-35	0.270983	0.465	0.301	Epi_Basal
Apobec3	1.5814e-39	2.6373e-35	0.200381	0.249	0.111	Epi_Basal
Magoh	1.93544e-39	3.22773e-35	0.281239	0.646	0.486	Epi_Basal
Stat3	2.42657e-39	4.04679e-35	0.296563	0.663	0.498	Epi_Basal
Pycard	2.49177e-39	4.15553e-35	0.231989	0.499	0.325	Epi_Basal
Gm10073	2.73721e-39	4.56485e-35	0.323587	0.864	0.769	Epi_Basal
Slbp	3.09563e-39	5.16258e-35	0.301163	0.534	0.368	Epi_Basal
Rbbp8	5.831e-39	9.72435e-35	0.20716	0.242	0.107	Epi_Basal
Rab20	6.17868e-39	1.03042e-34	0.220421	0.403	0.234	Epi_Basal
Arf6	8.49212e-39	1.41623e-34	0.350584	0.659	0.525	Epi_Basal
Il6ra	1.14339e-38	1.90683e-34	0.2176	0.266	0.125	Epi_Basal
Rpl13a-ps1	1.59411e-38	2.6585e-34	0.306701	0.389	0.238	Epi_Basal
Rela	1.63976e-38	2.73463e-34	0.405353	0.42	0.275	Epi_Basal
Tada3	1.94262e-38	3.23971e-34	0.244368	0.349	0.197	Epi_Basal
Usp46	2.02652e-38	3.37963e-34	0.217919	0.253	0.118	Epi_Basal
Ept1	2.19961e-38	3.66829e-34	0.354408	0.325	0.18	Epi_Basal
Calm2	2.24512e-38	3.74419e-34	0.329735	0.969	0.927	Epi_Basal
Baz1a	2.93867e-38	4.90083e-34	0.230522	0.312	0.162	Epi_Basal
Tmem45b	3.23306e-38	5.39177e-34	0.243639	0.316	0.166	Epi_Basal
Slc25a11	4.12141e-38	6.87327e-34	0.276487	0.63	0.481	Epi_Basal
G3bp2	4.8008e-38	8.00629e-34	0.305466	0.745	0.609	Epi_Basal
Ndufa6	5.89971e-38	9.83895e-34	0.228555	0.975	0.941	Epi_Basal
Tfdp2	1.48524e-37	2.47693e-33	0.24504	0.397	0.239	Epi_Basal
Tkt	2.18238e-37	3.63955e-33	0.324463	0.681	0.555	Epi_Basal
Ahr	2.19971e-37	3.66846e-33	0.220098	0.242	0.108	Epi_Basal
Slc6a8	2.28928e-37	3.81783e-33	0.231057	0.31	0.164	Epi_Basal
Cfl2	5.26067e-37	8.77322e-33	0.281571	0.472	0.315	Epi_Basal
Irs2	5.35298e-37	8.92716e-33	0.233094	0.269	0.13	Epi_Basal
Il17re	8.66641e-37	1.4453e-32	0.203285	0.27	0.131	Epi_Basal
Icam1	1.05735e-36	1.76334e-32	0.251537	0.391	0.226	Epi_Basal
Tmem51	1.14752e-36	1.91372e-32	0.203391	0.278	0.139	Epi_Basal
Hdac4	1.31093e-36	2.18623e-32	0.236018	0.308	0.165	Epi_Basal
Prkcd	2.31288e-36	3.85719e-32	0.227694	0.393	0.234	Epi_Basal
Gm10709	2.57306e-36	4.29109e-32	0.202881	0.987	0.978	Epi_Basal
Ywhae	3.17124e-36	5.28868e-32	0.237461	0.947	0.91	Epi_Basal
H2afv	3.3145e-36	5.52759e-32	0.23894	0.831	0.731	Epi_Basal
Ptprs	3.70098e-36	6.17213e-32	0.228579	0.383	0.224	Epi_Basal
Prdx4	3.83492e-36	6.39549e-32	0.269834	0.602	0.432	Epi_Basal
Hbb-bs	4.54201e-36	7.57471e-32	0.964204	0.67	0.855	Epi_Basal
Pdlim2	1.35582e-35	2.2611e-31	0.279648	0.676	0.517	Epi_Basal
Slc9a3r1	1.40693e-35	2.34633e-31	0.261955	0.484	0.318	Epi_Basal
Rnf128	4.96532e-35	8.28066e-31	0.220066	0.532	0.342	Epi_Basal
Sat1	5.76614e-35	9.6162e-31	0.273283	0.956	0.904	Epi_Basal
Itga3	7.96254e-35	1.32791e-30	0.202543	0.259	0.127	Epi_Basal
Polr1d	1.04614e-34	1.74465e-30	0.25303	0.898	0.814	Epi_Basal
Bcap31	1.20306e-34	2.00634e-30	0.269368	0.744	0.615	Epi_Basal
Dek	1.42049e-34	2.36896e-30	0.255502	0.721	0.579	Epi_Basal
Fam134c	1.69576e-34	2.82802e-30	0.229833	0.322	0.182	Epi_Basal
Bnip3l	2.39047e-34	3.98659e-30	0.246485	0.786	0.667	Epi_Basal
Jup	2.72262e-34	4.54051e-30	0.251544	0.467	0.31	Epi_Basal
Arid5a	3.78591e-34	6.31377e-30	0.240695	0.26	0.129	Epi_Basal
Snrpd3	3.96762e-34	6.61681e-30	0.257111	0.709	0.58	Epi_Basal
Jund	5.30704e-34	8.85055e-30	0.399246	0.986	0.986	Epi_Basal
Tuba4a	9.57767e-34	1.59727e-29	0.321284	0.459	0.305	Epi_Basal
Eci1	1.18915e-33	1.98315e-29	0.262919	0.612	0.465	Epi_Basal
Slc25a3	1.32825e-33	2.21513e-29	0.220546	0.982	0.97	Epi_Basal
Cct5	1.87426e-33	3.12571e-29	0.26783	0.829	0.74	Epi_Basal
Sumo2	1.89412e-33	3.15883e-29	0.20738	0.972	0.926	Epi_Basal
4930402H24Rik	2.4438e-33	4.07553e-29	0.209702	0.273	0.143	Epi_Basal
Tmc4	3.07054e-33	5.12074e-29	0.240108	0.46	0.306	Epi_Basal
Ei24	3.72994e-33	6.22042e-29	0.253801	0.485	0.343	Epi_Basal
Uqcr10	6.95144e-33	1.15929e-28	0.206273	0.964	0.921	Epi_Basal
Impdh2	1.31722e-32	2.19672e-28	0.287452	0.713	0.591	Epi_Basal
Ddr1	1.42623e-32	2.37853e-28	0.220572	0.333	0.194	Epi_Basal
Xrcc5	1.64527e-32	2.74382e-28	0.202748	0.251	0.127	Epi_Basal
Ncl	2.91446e-32	4.86044e-28	0.271754	0.908	0.873	Epi_Basal
2700060E02Rik	3.93208e-32	6.55754e-28	0.250398	0.887	0.839	Epi_Basal
Idh3a	5.48068e-32	9.14013e-28	0.215067	0.383	0.236	Epi_Basal
Acp5	1.17891e-31	1.96606e-27	0.224101	0.385	0.241	Epi_Basal
Pvrl2	1.20907e-31	2.01636e-27	0.314472	0.48	0.338	Epi_Basal
Itpr1	1.70472e-31	2.84296e-27	0.205338	0.321	0.183	Epi_Basal
Ebpl	1.80425e-31	3.00894e-27	0.246781	0.408	0.269	Epi_Basal
1110012L19Rik	2.29628e-31	3.82951e-27	0.217263	0.367	0.226	Epi_Basal
Acyp1	2.42969e-31	4.052e-27	0.242346	0.406	0.267	Epi_Basal
Eif3m	2.43916e-31	4.06779e-27	0.249136	0.859	0.771	Epi_Basal
2810474O19Rik	2.5331e-31	4.22444e-27	0.295887	0.436	0.296	Epi_Basal
Anapc15	4.16719e-31	6.94962e-27	0.207124	0.271	0.144	Epi_Basal
Ank3	5.55538e-31	9.26471e-27	0.203029	0.557	0.388	Epi_Basal
Ier5	1.24491e-30	2.07614e-26	0.424168	0.636	0.459	Epi_Basal
Taf7	3.30624e-30	5.51382e-26	0.218758	0.338	0.205	Epi_Basal
Erf	3.31013e-30	5.5203e-26	0.249484	0.385	0.247	Epi_Basal
Hsdl2	3.83853e-30	6.40151e-26	0.240919	0.428	0.288	Epi_Basal
Hnrnpab	1.90215e-29	3.17221e-25	0.248401	0.832	0.737	Epi_Basal
Txnip	2.17888e-29	3.63372e-25	0.428564	0.477	0.338	Epi_Basal
Gsr	2.25465e-29	3.76008e-25	0.21411	0.404	0.263	Epi_Basal
Tubb4b	7.07843e-29	1.18047e-24	0.267028	0.825	0.702	Epi_Basal
Eef2k	1.01844e-28	1.69845e-24	0.219425	0.386	0.251	Epi_Basal
Acsl4	1.23923e-28	2.06667e-24	0.213345	0.35	0.219	Epi_Basal
Hsd17b10	2.78108e-28	4.63801e-24	0.238651	0.701	0.574	Epi_Basal
G3bp1	2.96568e-28	4.94586e-24	0.258324	0.725	0.625	Epi_Basal
Set	3.52159e-28	5.87296e-24	0.237342	0.83	0.735	Epi_Basal
Yrdc	4.5712e-28	7.62339e-24	0.271274	0.481	0.352	Epi_Basal
Fbl	5.94433e-28	9.91336e-24	0.241279	0.61	0.48	Epi_Basal
Fnta	6.96492e-28	1.16154e-23	0.21866	0.606	0.471	Epi_Basal
Mtx2	7.2085e-28	1.20216e-23	0.221549	0.457	0.323	Epi_Basal
Mnat1	1.02137e-27	1.70333e-23	0.224022	0.452	0.321	Epi_Basal
Vdac1	1.22376e-27	2.04086e-23	0.250563	0.779	0.686	Epi_Basal
Rrp1	4.10469e-27	6.8454e-23	0.235427	0.639	0.513	Epi_Basal
Hnrnpu	6.55978e-27	1.09398e-22	0.274239	0.708	0.6	Epi_Basal
Hba-a1	7.49276e-27	1.24957e-22	1.15482	0.535	0.697	Epi_Basal
Dut	8.95989e-27	1.49424e-22	0.217389	0.45	0.313	Epi_Basal
Atxn1	1.20034e-26	2.0018e-22	0.209339	0.339	0.214	Epi_Basal
Npm3	1.93226e-26	3.22243e-22	0.240693	0.63	0.509	Epi_Basal
Srsf6	2.00345e-26	3.34116e-22	0.293486	0.692	0.598	Epi_Basal
Ucp2	2.07663e-26	3.4632e-22	0.233474	0.891	0.839	Epi_Basal
Taf13	4.19266e-26	6.9921e-22	0.237759	0.426	0.303	Epi_Basal
Skp1a	7.03319e-26	1.17293e-21	0.207833	0.877	0.791	Epi_Basal
Actr3	7.24202e-26	1.20775e-21	0.2071	0.659	0.531	Epi_Basal
Eif1	1.11161e-25	1.85383e-21	0.303309	1	1	Epi_Basal
Midn	1.82001e-25	3.03522e-21	0.27538	0.494	0.372	Epi_Basal
Nfil3	1.84938e-25	3.08421e-21	0.227405	0.369	0.242	Epi_Basal
Pomgnt1	2.34718e-25	3.91439e-21	0.215081	0.377	0.254	Epi_Basal
Eif4a2	1.02653e-24	1.71194e-20	0.211078	0.938	0.886	Epi_Basal
Ythdc1	1.13041e-24	1.88518e-20	0.233138	0.57	0.456	Epi_Basal
Csad	1.28021e-24	2.13501e-20	0.230078	0.526	0.403	Epi_Basal
Clpx	1.36671e-24	2.27925e-20	0.216889	0.384	0.264	Epi_Basal
Etfa	1.38476e-24	2.30936e-20	0.223209	0.631	0.51	Epi_Basal
Gm17056	1.88049e-24	3.13609e-20	0.296532	0.267	0.156	Epi_Basal
Phip	2.03093e-24	3.38698e-20	0.244506	0.488	0.364	Epi_Basal
Cep164	2.66732e-24	4.4483e-20	0.208387	0.365	0.244	Epi_Basal
Myl12b	3.16564e-24	5.27934e-20	0.221736	0.804	0.732	Epi_Basal
Psma1	4.13614e-24	6.89783e-20	0.213383	0.732	0.623	Epi_Basal
Snrpf	6.26289e-24	1.04446e-19	0.220809	0.809	0.739	Epi_Basal
Slc25a17	6.40383e-24	1.06797e-19	0.2006	0.437	0.311	Epi_Basal
Ubxn6	1.69256e-23	2.82268e-19	0.225629	0.553	0.441	Epi_Basal
Id1	1.91528e-23	3.19411e-19	0.266438	0.805	0.681	Epi_Basal
Ttc14	2.05324e-23	3.4242e-19	0.231085	0.507	0.389	Epi_Basal
Ybx3	3.21665e-23	5.3644e-19	0.214529	0.609	0.488	Epi_Basal
Foxo3	8.03613e-23	1.34019e-18	0.205501	0.326	0.213	Epi_Basal
Xrn2	9.45098e-23	1.57614e-18	0.208217	0.443	0.322	Epi_Basal
Rab11b	2.39709e-22	3.99763e-18	0.215519	0.692	0.581	Epi_Basal
Nono	2.65852e-22	4.43361e-18	0.219045	0.647	0.545	Epi_Basal
Gt(ROSA)26Sor	3.89432e-22	6.49455e-18	0.236482	0.388	0.277	Epi_Basal
Nipa2	4.29495e-22	7.16268e-18	0.205752	0.304	0.196	Epi_Basal
Elf1	6.41612e-22	1.07002e-17	0.207619	0.457	0.343	Epi_Basal
Cux1	8.00074e-22	1.33428e-17	0.201535	0.458	0.343	Epi_Basal
Igbp1	8.46143e-22	1.41111e-17	0.212585	0.503	0.391	Epi_Basal
Srsf2	1.15963e-21	1.93391e-17	0.240349	0.88	0.818	Epi_Basal
Max	1.46195e-21	2.43809e-17	0.213638	0.541	0.431	Epi_Basal
Sf1	1.83609e-21	3.06204e-17	0.241921	0.502	0.395	Epi_Basal
Sertad2	2.67605e-21	4.46285e-17	0.231388	0.411	0.302	Epi_Basal
Uqcrc2	3.89361e-21	6.49338e-17	0.221068	0.687	0.603	Epi_Basal
Cir1	5.03072e-21	8.38974e-17	0.208067	0.484	0.37	Epi_Basal
Cldn7	2.88691e-20	4.8145e-16	0.210124	0.492	0.347	Epi_Basal
Hspa9	3.50356e-20	5.84288e-16	0.206825	0.662	0.563	Epi_Basal
Pnisr	4.03608e-20	6.73097e-16	0.22265	0.604	0.499	Epi_Basal
Txnrd1	6.09254e-20	1.01605e-15	0.21678	0.339	0.233	Epi_Basal
1110008F13Rik	6.21677e-20	1.03677e-15	0.220349	0.772	0.712	Epi_Basal
Gm10263	6.24052e-20	1.04073e-15	0.260746	0.474	0.371	Epi_Basal
Spop	6.26925e-20	1.04552e-15	0.206735	0.733	0.651	Epi_Basal
Hist1h1c	1.48577e-18	2.47782e-14	0.518413	0.515	0.434	Epi_Basal
Trib1	5.38039e-18	8.97288e-14	0.33447	0.441	0.345	Epi_Basal
Arid4b	2.26263e-17	3.77339e-13	0.204445	0.523	0.434	Epi_Basal
Prkab1	3.56871e-17	5.95154e-13	0.218495	0.348	0.254	Epi_Basal
Nop58	3.76173e-17	6.27343e-13	0.236995	0.482	0.389	Epi_Basal
Rpl10-ps3	9.63804e-17	1.60734e-12	0.317501	0.826	0.794	Epi_Basal
Luc7l3	1.62387e-16	2.70812e-12	0.210889	0.592	0.505	Epi_Basal
Map2k3	5.06553e-16	8.44779e-12	0.274844	0.489	0.406	Epi_Basal
Gpx1	9.14332e-16	1.52483e-11	0.389122	0.941	0.934	Epi_Basal
Cfl1	1.14144e-15	1.90358e-11	0.260957	0.975	0.961	Epi_Basal
H1f0	3.17792e-15	5.29982e-11	0.479679	0.514	0.455	Epi_Basal
Sec24a	1.28053e-14	2.13554e-10	0.205354	0.351	0.266	Epi_Basal
Zyx	1.35775e-14	2.26432e-10	0.236273	0.46	0.371	Epi_Basal
Tceb1	2.10885e-14	3.51693e-10	0.209697	0.777	0.726	Epi_Basal
Hes1	4.45915e-11	7.43652e-07	0.259138	0.716	0.636	Epi_Basal
Lrrc58	6.19607e-11	1.03332e-06	0.42771	0.519	0.473	Epi_Basal
Kdm6b	4.23397e-09	7.06099e-05	0.208319	0.542	0.473	Epi_Basal
Sema3c	6.94148e-08	0.00115763	0.262744	0.338	0.282	Epi_Basal
Hbb-bt	3.40676e-07	0.00568146	0.561417	0.171	0.231	Epi_Basal
Nab2	5.33966e-07	0.00890495	0.203688	0.314	0.26	Epi_Basal
Ubb	7.38554e-06	0.123169	0.212091	0.997	0.99	Epi_Basal
9530053A07Rik	0	0	5.13037	1	0.965	Epi_Luminal
Tgm4	0	0	4.60756	1	0.954	Epi_Luminal
Pbsn	0	0	4.32154	1	0.931	Epi_Luminal
9530002B09Rik	0	0	4.0928	0.999	0.533	Epi_Luminal
Gm5615	0	0	4.07279	0.997	0.642	Epi_Luminal
Prdx6	0	0	3.91755	1	0.986	Epi_Luminal
Rnase1	0	0	3.91665	0.998	0.272	Epi_Luminal
Chn2	0	0	3.91193	0.997	0.397	Epi_Luminal
Agr2	0	0	3.82353	0.997	0.448	Epi_Luminal
Gm37223	0	0	3.77195	0.994	0.448	Epi_Luminal
9530003J23Rik	0	0	3.611	0.926	0.447	Epi_Luminal
Mt3	0	0	3.16835	0.933	0.232	Epi_Luminal
Cd24a	0	0	3.0179	0.999	0.498	Epi_Luminal
Glb1l3	0	0	3.01036	0.986	0.234	Epi_Luminal
Cd59a	0	0	2.97109	0.994	0.451	Epi_Luminal
C1rb	0	0	2.95085	0.994	0.293	Epi_Luminal
Gsdma	0	0	2.87683	0.987	0.187	Epi_Luminal
Pdia6	0	0	2.82101	0.999	0.89	Epi_Luminal
Dnajc10	0	0	2.77594	1	0.504	Epi_Luminal
Fkbp11	0	0	2.63682	0.994	0.287	Epi_Luminal
Tspan1	0	0	2.62235	0.995	0.376	Epi_Luminal
Cystm1	0	0	2.61947	0.999	0.38	Epi_Luminal
Akr1b3	0	0	2.60541	0.999	0.744	Epi_Luminal
Tmed3	0	0	2.60131	0.999	0.789	Epi_Luminal
Man1a	0	0	2.52631	1	0.587	Epi_Luminal
Pnliprp1	0	0	2.51102	0.725	0.155	Epi_Luminal
C1s2	0	0	2.47942	0.984	0.228	Epi_Luminal
Mt1	0	0	2.47838	1	1	Epi_Luminal
Rnf149	0	0	2.47423	0.995	0.451	Epi_Luminal
Sdf2l1	0	0	2.41167	0.984	0.434	Epi_Luminal
Ssr4	0	0	2.37838	1	0.928	Epi_Luminal
Nkx3-1	0	0	2.32169	0.993	0.303	Epi_Luminal
Tst	0	0	2.24685	0.99	0.249	Epi_Luminal
Sec61b	0	0	2.1657	0.999	0.93	Epi_Luminal
Fcgbp	0	0	2.16422	0.97	0.105	Epi_Luminal
Creld2	0	0	2.14226	0.96	0.435	Epi_Luminal
Wars	0	0	2.12595	0.978	0.296	Epi_Luminal
Tspan13	0	0	2.04573	0.986	0.187	Epi_Luminal
Pgm2l1	0	0	2.04303	0.933	0.131	Epi_Luminal
Bcas3	0	0	2.03818	0.874	0.199	Epi_Luminal
Fut9	0	0	2.03091	0.955	0.049	Epi_Luminal
Atp6v1c2	0	0	2.0285	0.968	0.14	Epi_Luminal
Krt19	0	0	1.998	0.991	0.351	Epi_Luminal
Hsp90b1	0	0	1.96698	0.999	0.92	Epi_Luminal
Fkbp2	0	0	1.95605	0.998	0.733	Epi_Luminal
Herpud1	0	0	1.94783	0.991	0.777	Epi_Luminal
Hspa5	0	0	1.93055	0.999	0.98	Epi_Luminal
Sec61g	0	0	1.88248	1	0.965	Epi_Luminal
Manf	0	0	1.86945	0.999	0.842	Epi_Luminal
Dnajc3	0	0	1.86553	0.994	0.669	Epi_Luminal
Uqcrq	0	0	1.84918	1	0.878	Epi_Luminal
Prlr	0	0	1.84802	0.971	0.216	Epi_Luminal
Plac8	0	0	1.83882	0.984	0.239	Epi_Luminal
P4hb	0	0	1.80983	0.994	0.723	Epi_Luminal
Krtcap2	0	0	1.79803	1	0.885	Epi_Luminal
Cd52	0	0	1.79285	0.979	0.453	Epi_Luminal
Pdia4	0	0	1.77777	0.975	0.555	Epi_Luminal
Spint2	0	0	1.77101	1	0.695	Epi_Luminal
Slc22a1	0	0	1.76935	0.936	0.08	Epi_Luminal
Ehf	0	0	1.76015	0.977	0.368	Epi_Luminal
Calr	0	0	1.75141	0.999	0.951	Epi_Luminal
Srp9	0	0	1.73939	0.998	0.796	Epi_Luminal
Egf	0	0	1.73304	0.894	0.071	Epi_Luminal
Gata3	0	0	1.69125	0.989	0.48	Epi_Luminal
Degs2	0	0	1.68904	0.939	0.125	Epi_Luminal
Tmem160	0	0	1.67301	0.993	0.605	Epi_Luminal
Sel1l3	0	0	1.66708	0.932	0.174	Epi_Luminal
Fgl1	0	0	1.65665	0.874	0.064	Epi_Luminal
Gng5	0	0	1.65019	1	0.975	Epi_Luminal
Ndufa1	0	0	1.62311	0.998	0.853	Epi_Luminal
Derl3	0	0	1.62162	0.848	0.092	Epi_Luminal
Hdlbp	0	0	1.61896	0.993	0.611	Epi_Luminal
Lmo7	0	0	1.6125	0.946	0.242	Epi_Luminal
Tcaf2	0	0	1.60657	0.808	0.124	Epi_Luminal
Sec61a1	0	0	1.59693	0.97	0.476	Epi_Luminal
5330417C22Rik	0	0	1.58088	0.932	0.063	Epi_Luminal
Ift20	0	0	1.57762	0.999	0.707	Epi_Luminal
Ppib	0	0	1.55026	1	0.97	Epi_Luminal
Sel1l	0	0	1.5468	0.934	0.293	Epi_Luminal
Syvn1	0	0	1.51688	0.906	0.2	Epi_Luminal
Ace	0	0	1.51208	0.921	0.125	Epi_Luminal
H2afj	0	0	1.50952	0.997	0.789	Epi_Luminal
Phyh	0	0	1.50933	0.906	0.321	Epi_Luminal
Ndufv3	0	0	1.50365	0.994	0.655	Epi_Luminal
Edem2	0	0	1.49708	0.949	0.314	Epi_Luminal
Tpd52	0	0	1.48313	0.986	0.449	Epi_Luminal
Limch1	0	0	1.47428	0.912	0.108	Epi_Luminal
Sec11c	0	0	1.45171	0.986	0.513	Epi_Luminal
Man2a1	0	0	1.45095	0.936	0.297	Epi_Luminal
B2m	0	0	1.44519	1	0.997	Epi_Luminal
Rpl36al	0	0	1.44148	1	0.986	Epi_Luminal
Epcam	0	0	1.43385	0.997	0.585	Epi_Luminal
Ceacam1	0	0	1.4216	0.903	0.123	Epi_Luminal
Atp12a	0	0	1.39852	0.857	0.051	Epi_Luminal
Hsph1	0	0	1.39681	0.897	0.348	Epi_Luminal
Gpt2	0	0	1.3937	0.905	0.235	Epi_Luminal
Uqcr11	0	0	1.39359	1	0.944	Epi_Luminal
Slc38a10	0	0	1.38968	0.933	0.289	Epi_Luminal
Itpk1	0	0	1.38335	0.93	0.226	Epi_Luminal
Ufl1	0	0	1.37617	0.918	0.263	Epi_Luminal
Abhd12	0	0	1.37583	0.993	0.56	Epi_Luminal
Serp1	0	0	1.36644	0.994	0.736	Epi_Luminal
Nxpe3	0	0	1.3558	0.869	0.074	Epi_Luminal
Stat5a	0	0	1.34737	0.918	0.261	Epi_Luminal
Dcxr	0	0	1.34405	0.958	0.456	Epi_Luminal
Phgdh	0	0	1.34131	0.982	0.496	Epi_Luminal
Acsl3	0	0	1.32736	0.877	0.172	Epi_Luminal
Ndufa2	0	0	1.31563	0.999	0.939	Epi_Luminal
Gfpt1	0	0	1.31479	0.917	0.235	Epi_Luminal
Rrbp1	0	0	1.30898	0.995	0.783	Epi_Luminal
Sod1	0	0	1.30132	0.986	0.69	Epi_Luminal
Lap3	0	0	1.29573	0.913	0.291	Epi_Luminal
Vnn1	0	0	1.29564	0.816	0.053	Epi_Luminal
Tm9sf3	0	0	1.2627	0.982	0.638	Epi_Luminal
Tmem234	0	0	1.25909	0.994	0.792	Epi_Luminal
Vimp	0	0	1.2537	0.994	0.737	Epi_Luminal
Creg1	0	0	1.25044	0.938	0.434	Epi_Luminal
Cldn3	0	0	1.24926	0.917	0.17	Epi_Luminal
Usp16	0	0	1.23949	0.904	0.29	Epi_Luminal
Sars	0	0	1.23609	0.954	0.495	Epi_Luminal
Timm8b	0	0	1.23559	0.961	0.59	Epi_Luminal
Ier3ip1	0	0	1.22959	0.989	0.724	Epi_Luminal
Mien1	0	0	1.2259	0.982	0.64	Epi_Luminal
Ost4	0	0	1.2142	0.999	0.889	Epi_Luminal
Hyou1	0	0	1.2124	0.807	0.128	Epi_Luminal
Gxylt2	0	0	1.20742	0.824	0.074	Epi_Luminal
Gars	0	0	1.20727	0.914	0.298	Epi_Luminal
Uso1	0	0	1.20682	0.895	0.29	Epi_Luminal
Hoxb9	0	0	1.20323	0.813	0.079	Epi_Luminal
Erp29	0	0	1.20019	0.986	0.693	Epi_Luminal
Tmod4	0	0	1.19174	0.789	0.058	Epi_Luminal
Srp14	0	0	1.191	0.995	0.893	Epi_Luminal
Smim14	0	0	1.18534	0.997	0.819	Epi_Luminal
Tmed10	0	0	1.16872	0.995	0.854	Epi_Luminal
Zfhx3	0	0	1.1623	0.926	0.336	Epi_Luminal
Asns	0	0	1.15237	0.823	0.126	Epi_Luminal
Uba5	0	0	1.14577	0.942	0.417	Epi_Luminal
Cox8a	0	0	1.14426	1	0.994	Epi_Luminal
Timm13	0	0	1.13754	0.992	0.774	Epi_Luminal
Smim22	0	0	1.13318	0.86	0.249	Epi_Luminal
Edem1	0	0	1.12914	0.854	0.2	Epi_Luminal
Tmprss2	0	0	1.12418	0.779	0.058	Epi_Luminal
Gata2	0	0	1.12407	0.814	0.217	Epi_Luminal
Cldn8	0	0	1.12358	0.824	0.141	Epi_Luminal
Dad1	0	0	1.12269	0.999	0.918	Epi_Luminal
Adipor2	0	0	1.11669	0.879	0.226	Epi_Luminal
Sil1	0	0	1.11435	0.86	0.214	Epi_Luminal
Mcfd2	0	0	1.11064	0.897	0.311	Epi_Luminal
Tmem97	0	0	1.11045	0.804	0.144	Epi_Luminal
Rabac1	0	0	1.09998	1	0.949	Epi_Luminal
Pabpc1	0	0	1.09469	1	0.957	Epi_Luminal
Prodh	0	0	1.09385	0.834	0.171	Epi_Luminal
Rpl41	0	0	1.07879	1	1	Epi_Luminal
Mcoln2	0	0	1.0717	0.704	0.046	Epi_Luminal
Cox6a1	0	0	1.06923	1	0.943	Epi_Luminal
Chid1	0	0	1.06157	0.881	0.29	Epi_Luminal
Atp5e	0	0	1.06154	0.999	0.973	Epi_Luminal
1500011B03Rik	0	0	1.05987	0.849	0.211	Epi_Luminal
Chchd10	0	0	1.0595	0.829	0.142	Epi_Luminal
Slc30a2	0	0	1.05476	0.731	0.098	Epi_Luminal
Cox7c	0	0	1.05021	1	0.98	Epi_Luminal
Satb1	0	0	1.01466	0.826	0.178	Epi_Luminal
Neu1	0	0	1.01411	0.854	0.221	Epi_Luminal
mt-Co1	0	0	1.00404	1	1	Epi_Luminal
Fam46c	0	0	1.00315	0.813	0.18	Epi_Luminal
Rps28	0	0	0.992746	1	1	Epi_Luminal
Plet1	0	0	0.991733	0.839	0.171	Epi_Luminal
Bcl2l14	0	0	0.990844	0.645	0.035	Epi_Luminal
Mpv17l2	0	0	0.98103	0.836	0.21	Epi_Luminal
4931406C07Rik	0	0	0.980548	0.826	0.218	Epi_Luminal
Acox1	0	0	0.978854	0.798	0.197	Epi_Luminal
Serf2	0	0	0.97754	1	0.998	Epi_Luminal
Nudt22	0	0	0.972483	0.824	0.192	Epi_Luminal
2310001H17Rik	0	0	0.971558	0.797	0.152	Epi_Luminal
D630045J12Rik	0	0	0.971454	0.758	0.102	Epi_Luminal
Plekhs1	0	0	0.951389	0.787	0.163	Epi_Luminal
Atf6	0	0	0.936237	0.76	0.127	Epi_Luminal
Fut8	0	0	0.93353	0.784	0.182	Epi_Luminal
Man1c1	0	0	0.922082	0.741	0.095	Epi_Luminal
Folr1	0	0	0.920859	0.591	0.028	Epi_Luminal
Slc7a4	0	0	0.912251	0.765	0.122	Epi_Luminal
Epb41	0	0	0.908484	0.752	0.156	Epi_Luminal
Rpl38	0	0	0.908406	1	1	Epi_Luminal
Rpl36	0	0	0.904235	1	1	Epi_Luminal
Tmem45a	0	0	0.898318	0.71	0.105	Epi_Luminal
Rab39b	0	0	0.890118	0.723	0.13	Epi_Luminal
Serpina5	0	0	0.889526	0.438	0.016	Epi_Luminal
Myo5c	0	0	0.885295	0.653	0.031	Epi_Luminal
Ibtk	0	0	0.876315	0.727	0.127	Epi_Luminal
Syne4	0	0	0.848504	0.741	0.148	Epi_Luminal
Pkp4	0	0	0.83762	0.74	0.144	Epi_Luminal
Gchfr	0	0	0.827073	0.611	0.054	Epi_Luminal
Camsap3	0	0	0.823752	0.66	0.077	Epi_Luminal
Dpp4	0	0	0.823455	0.655	0.067	Epi_Luminal
Alcam	0	0	0.810829	0.654	0.095	Epi_Luminal
Hid1	0	0	0.795836	0.598	0.042	Epi_Luminal
Rps21	0	0	0.794559	1	1	Epi_Luminal
Mal	0	0	0.791271	0.627	0.059	Epi_Luminal
Chac1	0	0	0.788722	0.522	0.048	Epi_Luminal
Bhlha15	0	0	0.785314	0.639	0.057	Epi_Luminal
Slc18a1	0	0	0.776929	0.581	0.018	Epi_Luminal
Hook1	0	0	0.759678	0.616	0.064	Epi_Luminal
Entpd3	0	0	0.75498	0.55	0.019	Epi_Luminal
Gm9726	0	0	0.729701	0.529	0.039	Epi_Luminal
Rpl32	0	0	0.722254	1	1	Epi_Luminal
Slc38a1	0	0	0.715884	0.559	0.04	Epi_Luminal
Sectm1a	0	0	0.691275	0.514	0.036	Epi_Luminal
Depdc5	0	0	0.690791	0.532	0.05	Epi_Luminal
Apof	0	0	0.683374	0.446	0.02	Epi_Luminal
Slc5a1	0	0	0.674674	0.533	0.031	Epi_Luminal
Gm13874	0	0	0.670751	0.414	0.015	Epi_Luminal
Prr15l	0	0	0.663889	0.578	0.066	Epi_Luminal
Zfp697	0	0	0.657273	0.485	0.04	Epi_Luminal
B3gnt7	0	0	0.654912	0.484	0.026	Epi_Luminal
Gm53	0	0	0.636121	0.468	0.021	Epi_Luminal
Fut2	0	0	0.597532	0.449	0.015	Epi_Luminal
Gm36945	0	0	0.596791	0.432	0.014	Epi_Luminal
Vipr1	0	0	0.589667	0.418	0.02	Epi_Luminal
Greb1	0	0	0.565861	0.427	0.02	Epi_Luminal
Lyrm9	5.64767e-308	9.41862e-304	0.662026	0.547	0.062	Epi_Luminal
Hsp90ab1	9.92755e-307	1.65562e-302	0.919377	1	0.999	Epi_Luminal
Chka	1.42933e-306	2.3837e-302	1.92177	0.928	0.466	Epi_Luminal
Lamtor2	1.77473e-306	2.95973e-302	1.15729	0.991	0.756	Epi_Luminal
mt-Co2	1.98514e-305	3.31062e-301	0.76591	1	1	Epi_Luminal
Gmppb	4.86472e-304	8.11289e-300	0.83501	0.751	0.163	Epi_Luminal
Rps27l	1.61352e-302	2.69086e-298	1.01931	0.999	0.973	Epi_Luminal
Slc44a4	2.14903e-302	3.58394e-298	0.589169	0.442	0.03	Epi_Luminal
Pla2g12a	6.32184e-302	1.05429e-297	0.862758	0.777	0.189	Epi_Luminal
Tmem248	3.3197e-300	5.53627e-296	0.976185	0.865	0.275	Epi_Luminal
Cox4i1	3.87376e-300	6.46027e-296	0.785339	1	0.999	Epi_Luminal
Stxbp6	9.6182e-300	1.60403e-295	0.769454	0.674	0.122	Epi_Luminal
Rpl10	1.32414e-299	2.20827e-295	0.807553	1	0.993	Epi_Luminal
Ctns	1.69907e-299	2.83354e-295	0.682639	0.573	0.076	Epi_Luminal
Sgpp1	2.16167e-295	3.60501e-291	0.871464	0.771	0.191	Epi_Luminal
Myeov2	1.33616e-294	2.22831e-290	1.09812	0.997	0.816	Epi_Luminal
Pex11g	1.73538e-294	2.8941e-290	0.708913	0.605	0.092	Epi_Luminal
Fam210b	3.98216e-294	6.64105e-290	0.742249	0.684	0.132	Epi_Luminal
Pmm2	5.61865e-294	9.37023e-290	0.89913	0.797	0.213	Epi_Luminal
Slc25a36	1.202e-293	2.00458e-289	0.858696	0.758	0.181	Epi_Luminal
Ndufa7	9.10942e-293	1.51918e-288	1.02517	0.998	0.934	Epi_Luminal
Pck2	2.21519e-292	3.69428e-288	0.841874	0.755	0.178	Epi_Luminal
Lysmd1	2.75177e-292	4.58912e-288	0.647117	0.475	0.044	Epi_Luminal
Msi2	5.5868e-290	9.3171e-286	1.01064	0.855	0.287	Epi_Luminal
Fam174b	6.67244e-290	1.11276e-285	0.774668	0.704	0.139	Epi_Luminal
Bspry	1.46098e-289	2.43647e-285	0.637871	0.557	0.071	Epi_Luminal
Ndufa13	7.71586e-289	1.28677e-284	0.977503	0.998	0.928	Epi_Luminal
Atp5g1	3.86326e-288	6.44275e-284	1.03107	0.997	0.899	Epi_Luminal
Krt18	8.75733e-288	1.46046e-283	1.22679	1	0.687	Epi_Luminal
Gnmt	5.4349e-287	9.06378e-283	0.608859	0.514	0.058	Epi_Luminal
Azgp1	5.70924e-287	9.52131e-283	0.53047	0.345	0.01	Epi_Luminal
Rpn1	6.20488e-286	1.03479e-281	1.1349	0.953	0.512	Epi_Luminal
Wbp5	6.27879e-286	1.04711e-281	1.09507	0.999	0.898	Epi_Luminal
Mansc1	7.42761e-286	1.2387e-281	0.614327	0.506	0.056	Epi_Luminal
Guk1	2.85825e-285	4.76671e-281	1.1347	0.962	0.543	Epi_Luminal
Fuca1	3.38528e-285	5.64564e-281	1.17895	0.976	0.645	Epi_Luminal
Macrod1	3.91543e-285	6.52976e-281	0.76572	0.679	0.136	Epi_Luminal
Rps25	3.89274e-284	6.49193e-280	0.631086	1	1	Epi_Luminal
Uqcc3	4.04709e-284	6.74934e-280	1.0857	0.942	0.522	Epi_Luminal
Ypel2	6.79682e-284	1.13351e-279	0.699616	0.54	0.07	Epi_Luminal
Rps26	1.3544e-282	2.25874e-278	0.810453	1	0.999	Epi_Luminal
Mt2	2.78766e-280	4.64897e-276	1.46779	1	0.986	Epi_Luminal
Rbm47	9.69255e-280	1.61643e-275	0.931617	0.816	0.242	Epi_Luminal
Ubl5	1.58193e-277	2.63819e-273	0.947407	0.998	0.924	Epi_Luminal
Magt1	3.92682e-277	6.54875e-273	1.05684	0.912	0.372	Epi_Luminal
Mmp7	1.80196e-276	3.00513e-272	2.03662	0.699	0.177	Epi_Luminal
Tsta3	2.52749e-275	4.21509e-271	0.940474	0.826	0.267	Epi_Luminal
Clic5	5.42139e-274	9.04125e-270	0.550822	0.457	0.042	Epi_Luminal
Ndufa4	4.31984e-273	7.2042e-269	0.930879	1	0.953	Epi_Luminal
Rhpn2	1.46266e-272	2.43928e-268	0.520985	0.389	0.024	Epi_Luminal
Spcs3	2.9411e-272	4.90487e-268	0.945653	0.85	0.293	Epi_Luminal
Ufc1	7.94507e-272	1.325e-267	1.05139	0.945	0.536	Epi_Luminal
Prr15	4.83953e-271	8.07088e-267	0.513658	0.354	0.015	Epi_Luminal
Slc35a3	5.23842e-271	8.73611e-267	0.685476	0.611	0.106	Epi_Luminal
Pllp	1.00498e-270	1.676e-266	0.520956	0.432	0.036	Epi_Luminal
Mlph	2.22208e-270	3.70576e-266	0.617905	0.548	0.077	Epi_Luminal
Gmds	3.08702e-270	5.14822e-266	0.808282	0.744	0.185	Epi_Luminal
Smagp	4.89167e-270	8.15783e-266	0.842923	0.793	0.213	Epi_Luminal
Serpinb1a	4.3048e-269	7.17912e-265	0.703384	0.506	0.062	Epi_Luminal
Ramp1	4.78527e-269	7.9804e-265	0.814515	0.691	0.149	Epi_Luminal
Cyb5b	1.62128e-268	2.7038e-264	1.07888	0.944	0.485	Epi_Luminal
Tc2n	1.27518e-267	2.12663e-263	0.60831	0.5	0.06	Epi_Luminal
Rab25	4.51172e-267	7.5242e-263	1.00822	0.914	0.372	Epi_Luminal
Fam134b	2.30916e-266	3.85098e-262	0.698053	0.634	0.12	Epi_Luminal
Ppa1	2.24174e-265	3.73855e-261	1.07715	0.897	0.385	Epi_Luminal
Fam21	3.44779e-264	5.74987e-260	0.947616	0.83	0.275	Epi_Luminal
Gm5547	1.7408e-263	2.90314e-259	0.55375	0.353	0.017	Epi_Luminal
H13	1.92747e-263	3.21445e-259	1.08828	0.943	0.514	Epi_Luminal
C1rl	5.43134e-263	9.05784e-259	0.568651	0.445	0.043	Epi_Luminal
Prom1	8.34592e-262	1.39185e-257	0.768944	0.813	0.202	Epi_Luminal
Bcat2	1.10945e-261	1.85023e-257	0.844149	0.757	0.208	Epi_Luminal
Gm13869	1.80737e-261	3.01416e-257	0.491333	0.348	0.016	Epi_Luminal
Mmgt2	5.45089e-261	9.09044e-257	0.648039	0.592	0.102	Epi_Luminal
Comt	1.14299e-258	1.90616e-254	1.06718	0.974	0.695	Epi_Luminal
Cobll1	1.19764e-258	1.9973e-254	0.73167	0.678	0.15	Epi_Luminal
Ang	6.35831e-258	1.06037e-253	0.721958	0.561	0.092	Epi_Luminal
Sec24d	1.12623e-257	1.87821e-253	0.724318	0.677	0.15	Epi_Luminal
Ren1	1.29243e-257	2.15539e-253	1.26372	0.447	0.048	Epi_Luminal
Cltc	5.33417e-257	8.89579e-253	1.04969	0.935	0.517	Epi_Luminal
Cope	6.02056e-257	1.00405e-252	1.0391	0.987	0.772	Epi_Luminal
Stard10	1.01559e-256	1.69369e-252	0.987536	0.902	0.384	Epi_Luminal
Ddit4	1.57464e-256	2.62603e-252	1.16008	0.783	0.246	Epi_Luminal
Trp53inp2	9.49616e-256	1.58367e-251	0.634937	0.575	0.097	Epi_Luminal
Rab3d	5.06455e-255	8.44615e-251	0.77522	0.736	0.19	Epi_Luminal
Nans	9.52128e-255	1.58786e-250	0.918833	0.876	0.339	Epi_Luminal
Psen2	1.87584e-253	3.12833e-249	0.667406	0.624	0.121	Epi_Luminal
Ccdc167	2.7073e-253	4.51497e-249	0.671817	0.62	0.12	Epi_Luminal
Ormdl3	1.41843e-251	2.36551e-247	0.974002	0.898	0.394	Epi_Luminal
Arfgef3	8.72269e-250	1.45468e-245	0.425969	0.321	0.013	Epi_Luminal
Nme1	4.92605e-249	8.21517e-245	1.04447	0.97	0.679	Epi_Luminal
Cox17	4.48438e-248	7.4786e-244	1.00162	0.936	0.542	Epi_Luminal
Rcn1	5.09818e-247	8.50223e-243	1.01697	0.975	0.63	Epi_Luminal
AU040320	1.1361e-246	1.89468e-242	0.653779	0.605	0.117	Epi_Luminal
Sgms2	1.28677e-246	2.14594e-242	0.640521	0.67	0.138	Epi_Luminal
2410015M20Rik	1.4809e-246	2.4697e-242	0.971525	0.992	0.827	Epi_Luminal
Ptger3	1.6362e-246	2.72869e-242	0.630146	0.588	0.105	Epi_Luminal
Gale	5.11546e-246	8.53105e-242	0.687148	0.556	0.095	Epi_Luminal
Mrpl57	2.62322e-245	4.37474e-241	0.989257	0.914	0.479	Epi_Luminal
Rpl37	2.41172e-244	4.02203e-240	0.569693	1	1	Epi_Luminal
Pycr2	2.99944e-244	5.00217e-240	0.835167	0.817	0.274	Epi_Luminal
Slc1a5	8.47553e-244	1.41346e-239	0.973301	0.91	0.422	Epi_Luminal
Tbx3os1	1.12164e-243	1.87057e-239	0.599773	0.505	0.071	Epi_Luminal
Ddit3	1.19708e-243	1.99636e-239	1.35412	0.876	0.418	Epi_Luminal
Ndufs6	1.34881e-242	2.24942e-238	0.944409	0.984	0.794	Epi_Luminal
Rps29	2.86538e-242	4.77859e-238	0.572946	1	1	Epi_Luminal
Scand1	9.79557e-242	1.63361e-237	0.925607	0.991	0.869	Epi_Luminal
Slc7a5	4.28499e-241	7.14608e-237	0.810437	0.749	0.21	Epi_Luminal
Car2	6.63485e-241	1.10649e-236	1.06184	0.916	0.413	Epi_Luminal
Frk	1.07964e-240	1.80051e-236	0.646179	0.575	0.105	Epi_Luminal
Mrap2	1.88655e-240	3.1462e-236	0.453765	0.339	0.019	Epi_Luminal
Slc9a2	8.93088e-240	1.4894e-235	0.513615	0.408	0.039	Epi_Luminal
Gpld1	2.03666e-239	3.39654e-235	0.657703	0.587	0.113	Epi_Luminal
Fam199x	6.47273e-239	1.07946e-234	0.582866	0.524	0.082	Epi_Luminal
Scd2	7.53291e-238	1.25626e-233	1.00497	0.91	0.442	Epi_Luminal
9130230L23Rik	1.1587e-237	1.93236e-233	0.488285	0.376	0.03	Epi_Luminal
Srm	2.2183e-237	3.69946e-233	0.882296	0.831	0.291	Epi_Luminal
Acrbp	5.27663e-237	8.79984e-233	0.685688	0.489	0.071	Epi_Luminal
Ngfrap1	3.03969e-236	5.06929e-232	1.1304	0.953	0.625	Epi_Luminal
Rpn2	5.49119e-236	9.15765e-232	0.941898	0.992	0.783	Epi_Luminal
Sord	1.65311e-235	2.75689e-231	0.961138	0.897	0.429	Epi_Luminal
Mccc2	2.1e-235	3.50217e-231	0.65988	0.652	0.149	Epi_Luminal
Fbp1	2.23721e-235	3.731e-231	0.459281	0.304	0.012	Epi_Luminal
Fau	9.31076e-235	1.55276e-230	0.665336	1	0.963	Epi_Luminal
Atp6v0e2	1.5772e-234	2.63029e-230	0.536317	0.477	0.064	Epi_Luminal
Arhgap8	1.70258e-234	2.83939e-230	0.565756	0.498	0.073	Epi_Luminal
Tnpo2	1.70932e-234	2.85063e-230	0.633588	0.604	0.124	Epi_Luminal
Upk1b	1.94166e-234	3.23811e-230	0.605381	0.483	0.067	Epi_Luminal
Mrps12	3.23674e-234	5.39792e-230	0.863254	0.858	0.349	Epi_Luminal
Cox7b	7.47824e-234	1.24715e-229	0.943523	0.993	0.881	Epi_Luminal
C130074G19Rik	1.05268e-233	1.75555e-229	0.597289	0.562	0.099	Epi_Luminal
Yipf6	1.35576e-233	2.26101e-229	0.744522	0.711	0.194	Epi_Luminal
Gramd3	4.47992e-233	7.47116e-229	0.615887	0.556	0.101	Epi_Luminal
Abcc3	5.82999e-233	9.72267e-229	0.637034	0.571	0.107	Epi_Luminal
Bckdha	1.79532e-232	2.99405e-228	0.912105	0.881	0.389	Epi_Luminal
Tmem42	1.46353e-231	2.44073e-227	0.72425	0.676	0.17	Epi_Luminal
Yipf2	1.51625e-231	2.52866e-227	0.70118	0.668	0.166	Epi_Luminal
Pycr1	2.40688e-231	4.01396e-227	0.475715	0.377	0.032	Epi_Luminal
Dnajb9	3.37279e-231	5.62481e-227	1.05286	0.933	0.514	Epi_Luminal
Atp5j2	7.41989e-231	1.23742e-226	0.808281	0.999	0.953	Epi_Luminal
Tmbim6	1.57376e-229	2.62455e-225	0.831711	1	0.934	Epi_Luminal
Romo1	4.01119e-229	6.68946e-225	0.893218	0.985	0.788	Epi_Luminal
Iqgap2	2.34e-228	3.90242e-224	0.755836	0.744	0.214	Epi_Luminal
Pdia3	4.92801e-228	8.21845e-224	0.988986	0.998	0.92	Epi_Luminal
Pi4k2b	6.07435e-228	1.01302e-223	0.717678	0.691	0.182	Epi_Luminal
Erlec1	8.48048e-228	1.41429e-223	0.891511	0.85	0.352	Epi_Luminal
Crip1	1.11074e-227	1.85239e-223	1.51453	0.994	0.697	Epi_Luminal
Rpl28	3.81101e-227	6.35562e-223	0.611056	1	1	Epi_Luminal
Tma7	8.74495e-227	1.45839e-222	0.855693	0.995	0.871	Epi_Luminal
Ppp3ca	1.83587e-226	3.06168e-222	0.987885	0.991	0.758	Epi_Luminal
Mia3	4.69939e-226	7.83717e-222	0.844592	0.818	0.307	Epi_Luminal
Tox3	1.42962e-225	2.38418e-221	0.709801	0.674	0.164	Epi_Luminal
Itln1	9.52627e-225	1.5887e-220	1.35251	0.43	0.057	Epi_Luminal
Qars	1.8152e-224	3.02721e-220	0.900713	0.858	0.379	Epi_Luminal
Mdh1	1.84221e-224	3.07226e-220	0.952413	0.978	0.774	Epi_Luminal
2010300C02Rik	1.65969e-223	2.76786e-219	0.48128	0.395	0.04	Epi_Luminal
Cdc34	2.60426e-222	4.34313e-218	0.633493	0.628	0.145	Epi_Luminal
Tmbim4	2.95331e-222	4.92524e-218	0.934777	0.929	0.56	Epi_Luminal
Prkca	3.54601e-222	5.91369e-218	0.751784	0.689	0.186	Epi_Luminal
Rnf225	1.2504e-221	2.08529e-217	0.490776	0.397	0.042	Epi_Luminal
Trabd	4.53198e-221	7.55799e-217	0.837375	0.831	0.321	Epi_Luminal
Sec16a	6.17412e-221	1.02966e-216	0.639762	0.613	0.138	Epi_Luminal
Crb3	6.46293e-221	1.07782e-216	0.608915	0.645	0.149	Epi_Luminal
Spdef	1.15429e-219	1.92502e-215	0.454315	0.368	0.033	Epi_Luminal
Tmem256	1.55063e-219	2.58599e-215	0.889683	0.978	0.747	Epi_Luminal
Hspa1b	7.78287e-219	1.29795e-214	1.65672	0.873	0.506	Epi_Luminal
Cox6b1	3.74454e-217	6.24477e-213	0.730637	0.999	0.975	Epi_Luminal
Gpha2	6.571e-216	1.09584e-211	0.393136	0.261	0.007	Epi_Luminal
Slc26a3	1.1254e-215	1.87683e-211	0.39786	0.276	0.01	Epi_Luminal
Mrps34	2.85487e-215	4.76106e-211	0.861228	0.88	0.416	Epi_Luminal
Ndufa3	3.8496e-215	6.41998e-211	0.875513	0.974	0.758	Epi_Luminal
Shroom3	7.01425e-215	1.16977e-210	0.556438	0.49	0.079	Epi_Luminal
Ica1	2.22274e-214	3.70687e-210	0.494717	0.441	0.06	Epi_Luminal
Scamp1	1.27727e-213	2.13011e-209	0.665146	0.652	0.167	Epi_Luminal
Mcoln3	2.00034e-213	3.33598e-209	0.369218	0.264	0.008	Epi_Luminal
Tmem50b	2.99588e-213	4.99623e-209	0.603236	0.579	0.124	Epi_Luminal
Gm10076	2.89202e-212	4.82303e-208	1.02213	0.919	0.601	Epi_Luminal
Gm16063	9.16204e-212	1.52795e-207	0.465552	0.325	0.024	Epi_Luminal
Chchd2	2.95207e-211	4.92317e-207	0.623479	1	0.998	Epi_Luminal
D17Wsu92e	4.89913e-211	8.17028e-207	0.78555	0.775	0.266	Epi_Luminal
Surf4	5.75756e-211	9.60189e-207	0.882813	0.904	0.468	Epi_Luminal
Cdk5rap3	7.04216e-211	1.17442e-206	0.801085	0.801	0.3	Epi_Luminal
Chmp4b	1.55275e-210	2.58952e-206	0.871334	0.976	0.758	Epi_Luminal
Fabp6	3.16243e-210	5.27398e-206	0.348336	0.25	0.006	Epi_Luminal
Aldh7a1	4.15573e-210	6.93051e-206	0.83965	0.804	0.316	Epi_Luminal
Pla2g16	8.34337e-210	1.39142e-205	0.653506	0.685	0.188	Epi_Luminal
Rplp1	8.72559e-210	1.45517e-205	0.572029	1	1	Epi_Luminal
Larp4b	6.52728e-209	1.08856e-204	0.841551	0.838	0.357	Epi_Luminal
Nars	9.24203e-209	1.54129e-204	0.878481	0.871	0.423	Epi_Luminal
Uggt1	1.55993e-208	2.60149e-204	0.721255	0.726	0.231	Epi_Luminal
Mrpl54	1.98185e-208	3.30514e-204	0.896356	0.927	0.566	Epi_Luminal
Clint1	1.09712e-207	1.82966e-203	0.880536	0.87	0.423	Epi_Luminal
Rplp2	2.84987e-207	4.75273e-203	0.529308	1	1	Epi_Luminal
Copa	3.05318e-207	5.09179e-203	0.84967	0.877	0.419	Epi_Luminal
Stx3	9.27858e-207	1.54739e-202	0.667081	0.7	0.2	Epi_Luminal
Slc35b4	1.53521e-206	2.56027e-202	0.567941	0.524	0.1	Epi_Luminal
Atp8a1	3.08331e-206	5.14204e-202	0.489182	0.434	0.06	Epi_Luminal
Dnaja4	3.086e-206	5.14653e-202	0.948867	0.622	0.167	Epi_Luminal
Uqcrh	4.55397e-206	7.59465e-202	0.6408	1	0.994	Epi_Luminal
Iars	5.12321e-206	8.54397e-202	0.551606	0.523	0.099	Epi_Luminal
Abca5	1.12075e-205	1.86908e-201	0.703534	0.744	0.238	Epi_Luminal
Pet100	5.05264e-205	8.42629e-201	0.86518	0.872	0.424	Epi_Luminal
Ipmk	1.13307e-204	1.88961e-200	0.635085	0.627	0.154	Epi_Luminal
Glb1	1.15591e-204	1.9277e-200	0.628759	0.658	0.175	Epi_Luminal
Dhx40	3.78489e-204	6.31207e-200	0.647725	0.67	0.186	Epi_Luminal
Hmgn2	1.08058e-203	1.80208e-199	0.883878	0.856	0.38	Epi_Luminal
2700046A07Rik	9.68822e-203	1.6157e-198	0.527347	0.455	0.07	Epi_Luminal
Bola2	1.12952e-202	1.8837e-198	0.891854	0.925	0.561	Epi_Luminal
Slc30a7	4.60102e-202	7.67313e-198	0.591908	0.595	0.14	Epi_Luminal
Mfsd2a	9.73186e-202	1.62298e-197	0.443054	0.323	0.026	Epi_Luminal
Lars	1.69127e-201	2.82053e-197	0.706995	0.713	0.224	Epi_Luminal
Klhdc10	2.87861e-201	4.80066e-197	0.570414	0.549	0.116	Epi_Luminal
Ern1	5.4726e-201	9.12665e-197	0.518818	0.499	0.091	Epi_Luminal
Eif4g2	1.0525e-200	1.75525e-196	0.784018	0.992	0.883	Epi_Luminal
Rps27a	4.23583e-200	7.06409e-196	0.493364	1	1	Epi_Luminal
Krt23	8.34669e-200	1.39198e-195	0.406945	0.313	0.023	Epi_Luminal
Adck5	3.29786e-199	5.49985e-195	0.629146	0.67	0.188	Epi_Luminal
Rps14	9.07538e-199	1.5135e-194	0.464971	1	1	Epi_Luminal
2310039H08Rik	2.32526e-198	3.87783e-194	0.74953	0.752	0.262	Epi_Luminal
4930415O20Rik	1.23647e-197	2.06207e-193	0.330222	0.235	0.006	Epi_Luminal
Srpr	1.50371e-197	2.50773e-193	0.889502	0.918	0.556	Epi_Luminal
Nop10	6.14535e-197	1.02486e-192	0.828674	0.985	0.84	Epi_Luminal
Sec23b	2.13246e-196	3.5563e-192	0.638191	0.675	0.197	Epi_Luminal
Mob1b	6.46489e-196	1.07815e-191	0.5919	0.588	0.139	Epi_Luminal
Tbx3	1.41005e-195	2.35154e-191	0.842147	0.838	0.369	Epi_Luminal
Osbp	1.41877e-195	2.36608e-191	0.570725	0.546	0.118	Epi_Luminal
Canx	2.36544e-195	3.94485e-191	0.854324	0.97	0.716	Epi_Luminal
Tram1	5.34272e-195	8.91005e-191	0.820536	0.912	0.511	Epi_Luminal
Atp6v1b2	5.88079e-195	9.8074e-191	0.627839	0.664	0.187	Epi_Luminal
Ctsc	9.65622e-195	1.61037e-190	0.652133	0.801	0.278	Epi_Luminal
Spcs2	4.01136e-194	6.68975e-190	0.852975	0.981	0.801	Epi_Luminal
Smim1	5.24576e-194	8.74836e-190	0.841861	0.884	0.421	Epi_Luminal
Grb14	8.92965e-194	1.4892e-189	0.402282	0.312	0.025	Epi_Luminal
Gm42418	1.28366e-193	2.14077e-189	0.910551	0.999	0.973	Epi_Luminal
Yars	1.38452e-193	2.30896e-189	0.625615	0.65	0.181	Epi_Luminal
Clcn3	2.29387e-193	3.82549e-189	0.780936	0.742	0.259	Epi_Luminal
Csde1	3.91458e-193	6.52834e-189	0.837868	0.953	0.688	Epi_Luminal
Rasef	8.05267e-193	1.34294e-188	0.445164	0.404	0.055	Epi_Luminal
Ap1m2	2.08022e-192	3.46918e-188	0.499373	0.463	0.08	Epi_Luminal
Slc39a9	2.50689e-192	4.18074e-188	0.559012	0.533	0.114	Epi_Luminal
Tcaf3	3.36966e-192	5.61958e-188	0.617234	0.376	0.047	Epi_Luminal
Tmem258	9.88143e-192	1.64793e-187	0.824288	0.983	0.814	Epi_Luminal
Ndufb7	1.08879e-191	1.81577e-187	0.836133	0.955	0.73	Epi_Luminal
Rpl5	8.70599e-191	1.4519e-186	0.632346	1	0.995	Epi_Luminal
Ints3	1.22043e-190	2.0353e-186	0.600634	0.554	0.127	Epi_Luminal
D15Ertd621e	8.13857e-190	1.35727e-185	0.608848	0.605	0.158	Epi_Luminal
Slc16a7	1.26658e-189	2.11227e-185	0.479726	0.433	0.068	Epi_Luminal
Slco4c1	3.00835e-189	5.01702e-185	0.495442	0.434	0.068	Epi_Luminal
Wdr11	4.70907e-189	7.85331e-185	0.567305	0.495	0.098	Epi_Luminal
Bex4	1.38115e-188	2.30335e-184	0.828714	0.433	0.07	Epi_Luminal
Kif5b	2.35557e-188	3.92838e-184	0.806013	0.968	0.756	Epi_Luminal
Ssr2	2.85279e-187	4.7576e-183	0.870189	0.968	0.761	Epi_Luminal
Prkrip1	3.53131e-187	5.88916e-183	0.621725	0.639	0.182	Epi_Luminal
Gdpd5	5.22365e-186	8.71148e-182	0.542737	0.514	0.107	Epi_Luminal
Vcp	7.61168e-186	1.2694e-181	0.839704	0.97	0.748	Epi_Luminal
Swi5	1.25951e-185	2.10049e-181	0.743121	0.997	0.903	Epi_Luminal
Kif21a	2.7197e-185	4.53565e-181	0.547522	0.555	0.126	Epi_Luminal
Mapk3	5.48669e-185	9.15015e-181	0.836968	0.879	0.463	Epi_Luminal
Tmem183a	5.6505e-185	9.42334e-181	0.661203	0.723	0.244	Epi_Luminal
Cds2	1.34076e-184	2.23599e-180	0.626497	0.678	0.206	Epi_Luminal
Sgk1	1.46454e-184	2.44241e-180	0.848655	0.904	0.498	Epi_Luminal
Hint3	1.86348e-184	3.10773e-180	0.660328	0.659	0.2	Epi_Luminal
Hsp90aa1	3.52424e-184	5.87737e-180	1.00406	0.998	0.953	Epi_Luminal
Ncdn	4.61582e-184	7.69781e-180	0.542394	0.507	0.106	Epi_Luminal
Piezo2	4.68589e-184	7.81466e-180	0.486165	0.412	0.062	Epi_Luminal
Tars	5.18292e-184	8.64355e-180	0.631382	0.688	0.216	Epi_Luminal
Nbas	7.90531e-184	1.31837e-179	0.432464	0.373	0.048	Epi_Luminal
Eif2ak3	1.10275e-183	1.83906e-179	0.473606	0.435	0.072	Epi_Luminal
Sft2d2	2.09567e-183	3.49495e-179	0.645234	0.74	0.249	Epi_Luminal
Atp5g2	2.41949e-183	4.03498e-179	0.711346	0.999	0.95	Epi_Luminal
Dgcr6	2.76315e-183	4.6081e-179	0.825942	0.882	0.494	Epi_Luminal
Unc13b	2.93184e-183	4.88943e-179	0.444671	0.379	0.05	Epi_Luminal
Trappc6a	3.4714e-183	5.78926e-179	0.816202	0.912	0.543	Epi_Luminal
Usp50	3.80328e-183	6.34274e-179	0.620026	0.674	0.206	Epi_Luminal
Gjb1	7.94851e-183	1.32557e-178	0.373284	0.281	0.02	Epi_Luminal
Atp2a2	1.27789e-182	2.13114e-178	0.859929	0.855	0.424	Epi_Luminal
Nrap	8.90887e-182	1.48573e-177	0.324637	0.226	0.007	Epi_Luminal
Ddost	1.30326e-181	2.17345e-177	0.815382	0.96	0.716	Epi_Luminal
Pdzk1ip1	1.55734e-181	2.59718e-177	0.399592	0.529	0.103	Epi_Luminal
Paip2b	4.79305e-180	7.99337e-176	0.531738	0.524	0.116	Epi_Luminal
Aldh3a2	5.5197e-180	9.2052e-176	0.559098	0.594	0.154	Epi_Luminal
Ralgapa2	7.07511e-180	1.17992e-175	0.438083	0.374	0.05	Epi_Luminal
Tpt1	7.53593e-180	1.25677e-175	0.447786	1	1	Epi_Luminal
Mydgf	1.19468e-179	1.99236e-175	0.828922	0.919	0.58	Epi_Luminal
Hspe1	1.75044e-179	2.91922e-175	0.805286	0.999	0.905	Epi_Luminal
Plekhh1	1.88436e-178	3.14255e-174	0.371744	0.292	0.024	Epi_Luminal
Acss1	3.09234e-178	5.15709e-174	0.516642	0.474	0.093	Epi_Luminal
Fkbp4	8.18059e-178	1.36428e-173	0.837002	0.963	0.66	Epi_Luminal
Rpl27	8.21743e-178	1.37042e-173	0.708569	0.997	0.899	Epi_Luminal
Ctage5	1.55829e-177	2.59876e-173	0.729978	0.808	0.341	Epi_Luminal
Mroh1	1.84733e-177	3.08079e-173	0.473482	0.437	0.077	Epi_Luminal
Rnf181	2.07441e-177	3.45949e-173	0.677946	0.747	0.276	Epi_Luminal
Selk	2.08125e-177	3.47091e-173	0.748959	0.998	0.957	Epi_Luminal
Ddt	3.59842e-177	6.00109e-173	0.822845	0.869	0.455	Epi_Luminal
Nbr1	4.14279e-177	6.90893e-173	0.644344	0.715	0.245	Epi_Luminal
Fpgs	5.66985e-177	9.45561e-173	0.506371	0.476	0.095	Epi_Luminal
Kat2b	1.54756e-176	2.58087e-172	0.529863	0.564	0.138	Epi_Luminal
Cox7a2	5.27532e-176	8.79766e-172	0.686236	0.998	0.961	Epi_Luminal
Eef1a1	6.69086e-176	1.11583e-171	0.386305	1	1	Epi_Luminal
Emc6	1.37265e-175	2.28917e-171	0.796049	0.879	0.482	Epi_Luminal
Arhgap28	1.48028e-175	2.46866e-171	0.403382	0.324	0.035	Epi_Luminal
Slc33a1	3.77824e-174	6.30097e-170	0.539287	0.573	0.147	Epi_Luminal
Usmg5	4.66572e-174	7.78103e-170	0.744671	0.978	0.804	Epi_Luminal
Gbf1	6.00747e-174	1.00187e-169	0.570452	0.613	0.171	Epi_Luminal
Ubl4a	6.07737e-174	1.01352e-169	0.733191	0.805	0.357	Epi_Luminal
Slc45a3	1.42136e-173	2.37041e-169	0.548722	0.498	0.109	Epi_Luminal
Ssr3	2.5024e-173	4.17326e-169	0.812088	0.945	0.666	Epi_Luminal
Endod1	5.71832e-173	9.53644e-169	0.541841	0.559	0.138	Epi_Luminal
Ckap4	6.87329e-173	1.14626e-168	0.716199	0.776	0.297	Epi_Luminal
Saraf	1.54083e-172	2.56964e-168	0.770128	0.977	0.75	Epi_Luminal
Enah	2.19427e-172	3.65938e-168	0.648767	0.779	0.293	Epi_Luminal
Atp5l	9.36876e-172	1.56243e-167	0.574565	1	0.995	Epi_Luminal
Gad2	1.41441e-171	2.35881e-167	0.740671	0.251	0.016	Epi_Luminal
Slc39a7	1.52511e-171	2.54342e-167	0.774829	0.849	0.435	Epi_Luminal
Stxbp2	1.68335e-171	2.80732e-167	0.639094	0.691	0.232	Epi_Luminal
Spag1	1.76502e-171	2.94352e-167	0.372442	0.267	0.019	Epi_Luminal
Clptm1l	3.0123e-170	5.02361e-166	0.750622	0.862	0.445	Epi_Luminal
Rps12	2.53376e-169	4.22555e-165	0.615937	0.999	0.944	Epi_Luminal
Cldn7	2.58166e-169	4.30543e-165	0.67679	0.816	0.328	Epi_Luminal
Fam222a	3.13945e-169	5.23566e-165	0.408715	0.311	0.033	Epi_Luminal
Pyroxd2	6.7337e-169	1.12298e-164	0.428854	0.357	0.049	Epi_Luminal
Nhp2	1.47368e-168	2.45766e-164	0.768441	0.873	0.479	Epi_Luminal
1110065P20Rik	1.64751e-168	2.74755e-164	0.72382	0.817	0.358	Epi_Luminal
Rnf128	3.20702e-168	5.34835e-164	0.742645	0.822	0.345	Epi_Luminal
1700019D03Rik	4.98349e-168	8.31096e-164	0.392742	0.333	0.04	Epi_Luminal
Pccb	1.36122e-167	2.27011e-163	0.583028	0.639	0.197	Epi_Luminal
Pick1	2.74112e-167	4.57137e-163	0.525432	0.559	0.143	Epi_Luminal
Cyb561	3.36031e-167	5.60399e-163	0.550422	0.589	0.162	Epi_Luminal
Ttc39a	4.49886e-167	7.50274e-163	0.483015	0.428	0.079	Epi_Luminal
Mlec	2.32803e-166	3.88246e-162	0.737339	0.816	0.374	Epi_Luminal
Pi4ka	8.7546e-166	1.46e-161	0.477652	0.471	0.099	Epi_Luminal
Arfgef2	9.71603e-166	1.62034e-161	0.416194	0.37	0.055	Epi_Luminal
Rnf5	1.18396e-165	1.97448e-161	0.681357	0.772	0.322	Epi_Luminal
Vamp8	1.63107e-165	2.72014e-161	0.764329	0.991	0.796	Epi_Luminal
Igsf5	2.12636e-165	3.54613e-161	0.398859	0.341	0.044	Epi_Luminal
Smdt1	2.38984e-165	3.98553e-161	0.715799	0.99	0.876	Epi_Luminal
Zbtb10	8.93584e-164	1.49023e-159	0.538618	0.527	0.13	Epi_Luminal
Ireb2	2.3734e-163	3.95812e-159	0.490292	0.467	0.099	Epi_Luminal
Mycl	6.52444e-163	1.08808e-158	0.612713	0.54	0.14	Epi_Luminal
Ddb1	7.6732e-163	1.27966e-158	0.763055	0.889	0.522	Epi_Luminal
Ezr	1.70821e-162	2.84879e-158	0.867986	0.971	0.716	Epi_Luminal
Mrps21	1.91256e-162	3.18958e-158	0.750824	0.937	0.662	Epi_Luminal
Atp5g3	8.25669e-162	1.37697e-157	0.739659	0.97	0.762	Epi_Luminal
Bvht	4.83151e-161	8.0575e-157	0.418591	0.416	0.073	Epi_Luminal
Anapc13	7.92562e-161	1.32176e-156	0.744344	0.966	0.758	Epi_Luminal
Fndc3a	8.46285e-161	1.41135e-156	0.657062	0.768	0.309	Epi_Luminal
Capn5	1.47033e-160	2.45207e-156	0.378955	0.29	0.029	Epi_Luminal
Nudt4	2.06882e-160	3.45018e-156	0.689236	0.813	0.374	Epi_Luminal
Esr1	3.34538e-160	5.57909e-156	0.516397	0.514	0.125	Epi_Luminal
Ehhadh	4.17251e-160	6.9585e-156	0.39337	0.317	0.039	Epi_Luminal
Hoxb13	5.22527e-160	8.71418e-156	0.809552	0.947	0.501	Epi_Luminal
Cd320	1.00857e-159	1.68199e-155	0.625289	0.658	0.225	Epi_Luminal
Farsb	1.03245e-159	1.72181e-155	0.559727	0.635	0.201	Epi_Luminal
Gjb2	2.57959e-159	4.30199e-155	0.304875	0.217	0.01	Epi_Luminal
Rps11	3.88511e-159	6.47919e-155	0.436035	1	1	Epi_Luminal
Klhdc1	4.11829e-159	6.86808e-155	0.535715	0.474	0.107	Epi_Luminal
Copz2	1.13323e-158	1.88989e-154	0.752683	0.901	0.535	Epi_Luminal
Ide	1.42386e-158	2.37457e-154	0.522365	0.568	0.159	Epi_Luminal
Gcat	1.56615e-158	2.61187e-154	0.503724	0.507	0.122	Epi_Luminal
Cmtm4	1.80777e-158	3.01482e-154	0.43444	0.42	0.079	Epi_Luminal
Cks1b	3.33234e-158	5.55734e-154	0.612843	0.741	0.28	Epi_Luminal
Cars	3.471e-158	5.78859e-154	0.580956	0.64	0.207	Epi_Luminal
Atp5k	3.5861e-158	5.98053e-154	0.7201	0.97	0.757	Epi_Luminal
Larp4	4.53494e-158	7.56293e-154	0.573465	0.636	0.204	Epi_Luminal
Pgm3	5.61745e-158	9.36823e-154	0.48617	0.465	0.102	Epi_Luminal
A630095E13Rik	1.13693e-157	1.89606e-153	0.983529	0.458	0.106	Epi_Luminal
Vegfa	3.36636e-157	5.61409e-153	0.495353	0.477	0.107	Epi_Luminal
mt-Nd3	3.92416e-157	6.54432e-153	0.728982	0.982	0.882	Epi_Luminal
Tgoln1	5.29806e-157	8.83557e-153	0.763084	0.85	0.469	Epi_Luminal
Llph	6.09996e-157	1.01729e-152	0.739871	0.909	0.6	Epi_Luminal
Trip11	1.59717e-156	2.6636e-152	0.614188	0.704	0.256	Epi_Luminal
Tes	1.62457e-156	2.70929e-152	0.690886	0.757	0.293	Epi_Luminal
Vopp1	1.83163e-156	3.05461e-152	0.524343	0.494	0.12	Epi_Luminal
Ralgapb	1.85533e-156	3.09413e-152	0.455586	0.442	0.091	Epi_Luminal
Rab1a	4.11897e-156	6.86921e-152	0.746498	0.934	0.716	Epi_Luminal
Basp1	9.80977e-156	1.63598e-151	0.471672	0.489	0.107	Epi_Luminal
Atp9a	1.25296e-155	2.08955e-151	0.510604	0.551	0.149	Epi_Luminal
Deptor	2.84265e-155	4.74068e-151	0.509199	0.579	0.163	Epi_Luminal
Ergic1	5.85668e-155	9.76718e-151	0.627474	0.7	0.26	Epi_Luminal
Arg2	8.8023e-155	1.46796e-150	0.429953	0.365	0.059	Epi_Luminal
Get4	1.61977e-154	2.70129e-150	0.634512	0.74	0.302	Epi_Luminal
Sh3bgrl2	2.45192e-154	4.08907e-150	0.411625	0.357	0.056	Epi_Luminal
Brd2	3.09001e-154	5.15321e-150	0.86172	0.934	0.691	Epi_Luminal
Tbc1d9	6.10829e-154	1.01868e-149	0.3614	0.299	0.034	Epi_Luminal
Adam9	8.45619e-154	1.41024e-149	0.524715	0.572	0.165	Epi_Luminal
Tcf25	1.04469e-153	1.74223e-149	0.719901	0.934	0.661	Epi_Luminal
mt-Co3	1.15459e-153	1.92551e-149	0.409774	1	1	Epi_Luminal
Slc11a2	1.55875e-153	2.59953e-149	0.509623	0.51	0.127	Epi_Luminal
Acsl1	2.12953e-153	3.55142e-149	0.486541	0.485	0.114	Epi_Luminal
Plekha4	4.33618e-153	7.23145e-149	0.39776	0.323	0.043	Epi_Luminal
Mtmr4	9.32624e-153	1.55534e-148	0.439979	0.414	0.081	Epi_Luminal
Gns	2.58535e-152	4.31159e-148	0.546725	0.626	0.201	Epi_Luminal
BC003331	2.65162e-152	4.42211e-148	0.537578	0.592	0.178	Epi_Luminal
Irs1	3.76399e-152	6.2772e-148	0.405862	0.353	0.055	Epi_Luminal
Pias2	4.53952e-152	7.57056e-148	0.499168	0.505	0.128	Epi_Luminal
Tspan12	8.18388e-152	1.36483e-147	0.454218	0.442	0.093	Epi_Luminal
Golga4	1.05588e-151	1.7609e-147	0.709351	0.817	0.403	Epi_Luminal
P2rx2	1.25519e-151	2.09328e-147	0.300193	0.229	0.015	Epi_Luminal
Ormdl2	1.97206e-151	3.28881e-147	0.632907	0.716	0.279	Epi_Luminal
Pde4dip	3.17667e-151	5.29773e-147	0.480136	0.489	0.117	Epi_Luminal
Cib1	3.91543e-151	6.52976e-147	0.66879	0.777	0.348	Epi_Luminal
Fhod1	4.22289e-151	7.04252e-147	0.379882	0.311	0.04	Epi_Luminal
Khdrbs3	4.83903e-151	8.07005e-147	0.412372	0.353	0.055	Epi_Luminal
Cmpk1	5.24794e-151	8.75198e-147	0.647092	0.79	0.36	Epi_Luminal
Pfdn5	6.93948e-151	1.1573e-146	0.492508	1	0.995	Epi_Luminal
E130308A19Rik	1.01985e-150	1.70081e-146	0.440851	0.412	0.081	Epi_Luminal
Slc39a4	1.30689e-150	2.1795e-146	0.416648	0.3	0.037	Epi_Luminal
Birc6	1.15498e-149	1.92616e-145	0.632151	0.764	0.328	Epi_Luminal
Mut	1.335e-149	2.22638e-145	0.550423	0.646	0.218	Epi_Luminal
Dctn3	1.34254e-149	2.23895e-145	0.722556	0.871	0.508	Epi_Luminal
Psme4	2.10204e-149	3.50558e-145	0.512087	0.546	0.153	Epi_Luminal
Zcchc17	2.43299e-149	4.0575e-145	0.671514	0.816	0.386	Epi_Luminal
Msrb1	3.48188e-149	5.80673e-145	0.70432	0.874	0.497	Epi_Luminal
Sin3b	4.06369e-149	6.77702e-145	0.698215	0.829	0.417	Epi_Luminal
Gss	6.89856e-149	1.15047e-144	0.471827	0.445	0.099	Epi_Luminal
Lman2	1.85317e-148	3.09054e-144	0.719734	0.89	0.562	Epi_Luminal
Amt	3.1411e-148	5.23842e-144	0.429682	0.365	0.062	Epi_Luminal
St14	3.24613e-148	5.41357e-144	0.509434	0.612	0.19	Epi_Luminal
Sec24c	5.70034e-148	9.50646e-144	0.528626	0.586	0.18	Epi_Luminal
Ubfd1	4.28493e-147	7.14598e-143	0.550145	0.635	0.216	Epi_Luminal
Gnas	7.63027e-147	1.2725e-142	0.560948	0.999	0.988	Epi_Luminal
Qpctl	1.52654e-146	2.54582e-142	0.468926	0.492	0.124	Epi_Luminal
Uqcr10	1.66961e-146	2.7844e-142	0.641985	0.997	0.928	Epi_Luminal
Upk1a	1.90479e-146	3.17662e-142	0.336566	0.219	0.014	Epi_Luminal
Nrd1	2.37741e-146	3.9648e-142	0.700298	0.858	0.46	Epi_Luminal
Sod2	2.71539e-146	4.52845e-142	0.729096	0.905	0.596	Epi_Luminal
Larp1	4.36765e-146	7.28392e-142	0.558109	0.667	0.241	Epi_Luminal
Nhsl1	5.4165e-146	9.03309e-142	0.363671	0.305	0.04	Epi_Luminal
Npc2	9.37725e-146	1.56384e-141	0.651875	0.984	0.818	Epi_Luminal
Slc25a23	2.75013e-145	4.58639e-141	0.43005	0.388	0.074	Epi_Luminal
Gm561	4.65336e-145	7.76041e-141	0.593489	0.713	0.284	Epi_Luminal
Gorasp2	5.89458e-145	9.83039e-141	0.637809	0.776	0.346	Epi_Luminal
Stt3a	6.65739e-145	1.11025e-140	0.698573	0.822	0.433	Epi_Luminal
N4bp2	5.17149e-144	8.62449e-140	0.458317	0.416	0.087	Epi_Luminal
Fh1	6.00243e-144	1.00103e-139	0.683342	0.734	0.326	Epi_Luminal
Copb2	1.39974e-143	2.33435e-139	0.704922	0.847	0.465	Epi_Luminal
Adam10	2.60315e-143	4.34127e-139	0.542472	0.682	0.247	Epi_Luminal
Mtus1	2.63585e-143	4.3958e-139	0.520376	0.614	0.198	Epi_Luminal
Qtrt1	1.07773e-142	1.79733e-138	0.45732	0.45	0.104	Epi_Luminal
Abca3	2.49955e-142	4.16851e-138	0.499929	0.499	0.133	Epi_Luminal
Tmem214	6.06141e-142	1.01086e-137	0.530873	0.631	0.216	Epi_Luminal
Aldh18a1	6.14062e-142	1.02407e-137	0.447199	0.454	0.107	Epi_Luminal
Alox12	8.05317e-142	1.34303e-137	0.438393	0.411	0.085	Epi_Luminal
Snhg9	1.05134e-141	1.75332e-137	0.498586	0.515	0.142	Epi_Luminal
Suox	1.46362e-141	2.44089e-137	0.602781	0.696	0.272	Epi_Luminal
Larp1b	3.14848e-141	5.25072e-137	0.565727	0.669	0.244	Epi_Luminal
Rab15	3.27239e-141	5.45737e-137	0.6293	0.736	0.302	Epi_Luminal
Enpp5	4.74564e-141	7.9143e-137	0.470825	0.495	0.129	Epi_Luminal
Esrp1	6.16219e-141	1.02767e-136	0.466664	0.475	0.118	Epi_Luminal
Deb1	9.61431e-141	1.60338e-136	0.630682	0.785	0.369	Epi_Luminal
Rogdi	9.64918e-141	1.60919e-136	0.496438	0.549	0.161	Epi_Luminal
Plcxd2	5.534e-140	9.22905e-136	0.314475	0.236	0.02	Epi_Luminal
Txndc11	1.3046e-139	2.17568e-135	0.575908	0.624	0.219	Epi_Luminal
Bet1	1.57026e-139	2.61872e-135	0.665549	0.761	0.354	Epi_Luminal
Arcn1	1.62086e-139	2.7031e-135	0.656507	0.773	0.367	Epi_Luminal
Casz1	1.90589e-139	3.17845e-135	0.540704	0.629	0.21	Epi_Luminal
Dbt	2.16251e-139	3.60642e-135	0.476102	0.473	0.119	Epi_Luminal
Creg2	3.38114e-139	5.63872e-135	0.342715	0.306	0.043	Epi_Luminal
Cmas	3.70736e-139	6.18276e-135	0.544279	0.634	0.22	Epi_Luminal
AI413582	4.63154e-139	7.72402e-135	0.52684	0.612	0.203	Epi_Luminal
1110008P14Rik	1.24888e-138	2.08275e-134	0.641851	0.79	0.37	Epi_Luminal
Lrrc51	5.31929e-138	8.87097e-134	0.454875	0.461	0.113	Epi_Luminal
Nipal2	6.29405e-138	1.04966e-133	0.428445	0.434	0.099	Epi_Luminal
B4galt4	6.33524e-138	1.05653e-133	0.537067	0.596	0.195	Epi_Luminal
Prss8	6.87066e-138	1.14582e-133	0.417335	0.432	0.096	Epi_Luminal
Cpeb4	1.04943e-137	1.75014e-133	0.468812	0.461	0.116	Epi_Luminal
Arfgap3	7.03395e-137	1.17305e-132	0.571283	0.731	0.302	Epi_Luminal
Tomm7	8.12716e-137	1.35537e-132	0.584428	0.992	0.922	Epi_Luminal
Gadd45gip1	2.4725e-136	4.12339e-132	0.555376	0.655	0.245	Epi_Luminal
Slc25a28	3.5453e-136	5.9125e-132	0.454317	0.468	0.12	Epi_Luminal
Akr1a1	4.82314e-136	8.04355e-132	0.608488	0.992	0.918	Epi_Luminal
Plcb4	5.22652e-136	8.71626e-132	0.460234	0.501	0.134	Epi_Luminal
Prr14l	5.9303e-136	9.88997e-132	0.399336	0.366	0.069	Epi_Luminal
Zc3h7a	9.96618e-136	1.66206e-131	0.584069	0.683	0.273	Epi_Luminal
Prrc1	2.29367e-135	3.82515e-131	0.505857	0.557	0.175	Epi_Luminal
Pon2	2.98599e-135	4.97974e-131	0.695966	0.812	0.445	Epi_Luminal
Tmem167	4.11633e-135	6.86481e-131	0.710039	0.896	0.586	Epi_Luminal
Cdk2ap2	4.43106e-135	7.38968e-131	0.730624	0.876	0.552	Epi_Luminal
Ccbl1	4.50144e-135	7.50705e-131	0.41097	0.387	0.079	Epi_Luminal
Taldo1	6.58038e-135	1.09741e-130	0.674307	0.941	0.699	Epi_Luminal
Fuca2	8.03747e-135	1.34041e-130	0.502973	0.598	0.196	Epi_Luminal
Lrrc16a	1.266e-134	2.11131e-130	0.4812	0.51	0.145	Epi_Luminal
Tsc2	1.74108e-134	2.9036e-130	0.404545	0.393	0.082	Epi_Luminal
Tle1	2.21217e-134	3.68924e-130	0.645986	0.785	0.369	Epi_Luminal
Adhfe1	9.86806e-134	1.6457e-129	0.370826	0.334	0.057	Epi_Luminal
Ufm1	1.2478e-133	2.08096e-129	0.655391	0.898	0.572	Epi_Luminal
Rbm15b	1.36293e-133	2.27295e-129	0.471184	0.442	0.108	Epi_Luminal
Zfos1	2.1445e-133	3.57638e-129	0.751756	0.944	0.672	Epi_Luminal
Scnm1	2.59642e-133	4.33004e-129	0.591458	0.576	0.196	Epi_Luminal
Kcnma1	3.59608e-133	5.99718e-129	0.439387	0.412	0.092	Epi_Luminal
Gak	5.13996e-133	8.5719e-129	0.447781	0.462	0.118	Epi_Luminal
Cab39l	5.92071e-133	9.87396e-129	0.475247	0.505	0.142	Epi_Luminal
Yipf5	6.86213e-133	1.1444e-128	0.595286	0.736	0.322	Epi_Luminal
Krt8	1.43697e-132	2.39644e-128	0.591352	0.969	0.592	Epi_Luminal
Agpat1	1.89802e-132	3.16533e-128	0.489081	0.53	0.159	Epi_Luminal
Krtcap3	2.10302e-132	3.50721e-128	0.492901	0.6	0.198	Epi_Luminal
Map1lc3b	2.43963e-132	4.06857e-128	0.622008	0.995	0.915	Epi_Luminal
Pebp1	2.49693e-132	4.16414e-128	0.610921	0.995	0.921	Epi_Luminal
mt-Cytb	2.60069e-132	4.33716e-128	0.429304	1	1	Epi_Luminal
Dnajb14	4.34431e-132	7.245e-128	0.514247	0.621	0.221	Epi_Luminal
Mogs	1.10251e-131	1.83865e-127	0.460598	0.462	0.12	Epi_Luminal
Ndufb2	1.16214e-131	1.93811e-127	0.660625	0.966	0.79	Epi_Luminal
Ldha	1.20627e-131	2.0117e-127	0.698811	0.976	0.824	Epi_Luminal
Osbpl2	1.85917e-131	3.10054e-127	0.462384	0.548	0.168	Epi_Luminal
Grhpr	2.23518e-131	3.72761e-127	0.529551	0.627	0.229	Epi_Luminal
Gm5617	2.56786e-131	4.28242e-127	0.494883	0.575	0.187	Epi_Luminal
Pnpo	4.13478e-131	6.89557e-127	0.409527	0.386	0.082	Epi_Luminal
Nus1	9.52809e-131	1.589e-126	0.535663	0.626	0.226	Epi_Luminal
Spcs1	2.00107e-130	3.33719e-126	0.639034	0.976	0.865	Epi_Luminal
Cited2	2.04742e-130	3.41449e-126	1.06137	0.801	0.453	Epi_Luminal
Shtn1	3.11952e-130	5.20242e-126	0.425776	0.436	0.105	Epi_Luminal
Mrpl51	4.3101e-130	7.18796e-126	0.655889	0.832	0.473	Epi_Luminal
Nudt10	5.14131e-130	8.57416e-126	0.339796	0.271	0.035	Epi_Luminal
Smarca4	5.6159e-130	9.36564e-126	0.533348	0.683	0.268	Epi_Luminal
Mxd1	5.78621e-130	9.64967e-126	0.420023	0.358	0.07	Epi_Luminal
Sema4g	1.23476e-129	2.05921e-125	0.281657	0.219	0.019	Epi_Luminal
Sema4a	1.61515e-129	2.69358e-125	0.559876	0.675	0.264	Epi_Luminal
Bcl2l2	1.71956e-129	2.86772e-125	0.43934	0.484	0.132	Epi_Luminal
Fdps	2.41126e-129	4.02126e-125	0.624303	0.583	0.204	Epi_Luminal
Arfgef1	3.59631e-129	5.99757e-125	0.561175	0.697	0.288	Epi_Luminal
Spata13	4.86975e-129	8.12128e-125	0.395355	0.381	0.08	Epi_Luminal
Atp6v0a1	1.26525e-128	2.11006e-124	0.388386	0.395	0.086	Epi_Luminal
Epb41l4b	2.22194e-128	3.70553e-124	0.346727	0.307	0.049	Epi_Luminal
Yeats4	5.31073e-128	8.85671e-124	0.551814	0.691	0.286	Epi_Luminal
Zfp106	7.15165e-128	1.19268e-123	0.550505	0.703	0.296	Epi_Luminal
Hint2	2.19351e-127	3.65811e-123	0.658986	0.882	0.577	Epi_Luminal
Got1	2.40464e-127	4.01023e-123	0.444504	0.416	0.098	Epi_Luminal
Coa5	2.61006e-127	4.3528e-123	0.457393	0.497	0.143	Epi_Luminal
Sort1	2.80554e-127	4.6788e-123	0.46118	0.632	0.216	Epi_Luminal
Wdr18	3.0376e-127	5.0658e-123	0.519683	0.589	0.207	Epi_Luminal
Zfp787	6.53525e-127	1.08988e-122	0.500268	0.6	0.211	Epi_Luminal
2015-09-01	1.40636e-126	2.34538e-122	0.553847	0.999	0.957	Epi_Luminal
Mgea5	1.57367e-126	2.62441e-122	0.4904	0.605	0.212	Epi_Luminal
Dnajb12	1.98813e-126	3.3156e-122	0.44516	0.483	0.136	Epi_Luminal
Rpl22	2.25354e-126	3.75823e-122	0.460631	1	0.998	Epi_Luminal
Ap1b1	4.68559e-126	7.81416e-122	0.441227	0.485	0.135	Epi_Luminal
Eif4g1	1.91028e-125	3.18577e-121	0.635	0.822	0.457	Epi_Luminal
Slc39a11	2.15041e-125	3.58624e-121	0.358961	0.33	0.06	Epi_Luminal
Tmem184a	2.32878e-125	3.88371e-121	0.410234	0.411	0.097	Epi_Luminal
Ncstn	3.45352e-125	5.75943e-121	0.516244	0.611	0.223	Epi_Luminal
Golgb1	6.63952e-125	1.10727e-120	0.711099	0.876	0.613	Epi_Luminal
Rab11fip4	1.3902e-124	2.31844e-120	0.314463	0.259	0.033	Epi_Luminal
Ubqln1	1.76541e-124	2.94418e-120	0.545751	0.68	0.288	Epi_Luminal
Ufsp2	1.9286e-124	3.21633e-120	0.502618	0.588	0.205	Epi_Luminal
Gdpd1	4.27415e-124	7.128e-120	0.355532	0.317	0.055	Epi_Luminal
Strbp	4.27769e-124	7.13391e-120	0.507645	0.644	0.243	Epi_Luminal
Mgat4b	5.16677e-124	8.61662e-120	0.517291	0.608	0.22	Epi_Luminal
Tpd52l1	5.98413e-124	9.97973e-120	0.418221	0.428	0.106	Epi_Luminal
Dhrs4	8.11676e-124	1.35363e-119	0.532243	0.66	0.265	Epi_Luminal
Srp19	9.74052e-124	1.62443e-119	0.662528	0.831	0.496	Epi_Luminal
Denr	1.3682e-123	2.28175e-119	0.636163	0.855	0.531	Epi_Luminal
Clec2d	2.24897e-123	3.75061e-119	0.570769	0.672	0.266	Epi_Luminal
Aftph	3.7725e-123	6.29139e-119	0.485228	0.574	0.197	Epi_Luminal
Fam214a	5.00472e-123	8.34637e-119	0.382624	0.374	0.081	Epi_Luminal
Sec31a	1.26523e-122	2.11002e-118	0.604395	0.76	0.372	Epi_Luminal
Ifi30	1.93232e-122	3.22253e-118	0.538235	0.701	0.293	Epi_Luminal
Gmppa	2.22801e-122	3.71565e-118	0.505158	0.622	0.232	Epi_Luminal
Pde8b	3.01093e-122	5.02133e-118	0.285328	0.221	0.022	Epi_Luminal
Mcee	4.18868e-122	6.98546e-118	0.649842	0.848	0.504	Epi_Luminal
Polr2l	7.90299e-122	1.31798e-117	0.545196	0.679	0.285	Epi_Luminal
0610040J01Rik	9.57103e-122	1.59616e-117	0.414108	0.424	0.106	Epi_Luminal
Exosc5	1.69638e-121	2.82905e-117	0.568391	0.701	0.312	Epi_Luminal
Rps6ka1	2.0428e-121	3.40679e-117	0.434012	0.449	0.121	Epi_Luminal
Eif2s2	2.17449e-121	3.6264e-117	0.606861	0.989	0.87	Epi_Luminal
Atg13	2.18059e-121	3.63657e-117	0.403751	0.45	0.119	Epi_Luminal
Bmpr1b	2.61625e-121	4.36312e-117	0.328973	0.304	0.05	Epi_Luminal
Hspa13	2.99132e-121	4.98862e-117	0.435486	0.511	0.154	Epi_Luminal
Atp13a2	3.20644e-121	5.34737e-117	0.436096	0.523	0.161	Epi_Luminal
C1galt1	3.44148e-121	5.73935e-117	0.402636	0.418	0.103	Epi_Luminal
Fam84b	5.6933e-121	9.49472e-117	0.447232	0.489	0.142	Epi_Luminal
Polr2i	6.30489e-121	1.05147e-116	0.652379	0.848	0.522	Epi_Luminal
1600002K03Rik	7.7162e-121	1.28683e-116	0.459967	0.521	0.163	Epi_Luminal
Raph1	7.8738e-121	1.31311e-116	0.49728	0.563	0.192	Epi_Luminal
Ogfod2	1.12807e-120	1.88128e-116	0.48025	0.551	0.186	Epi_Luminal
Rangap1	1.17014e-120	1.95144e-116	0.463441	0.519	0.163	Epi_Luminal
Gm10320	1.67254e-120	2.78929e-116	0.367301	0.347	0.07	Epi_Luminal
Tmed9	2.31302e-120	3.85742e-116	0.606911	0.982	0.872	Epi_Luminal
Os9	3.87522e-120	6.4627e-116	0.648534	0.861	0.547	Epi_Luminal
1810043H04Rik	5.12652e-120	8.5495e-116	0.626489	0.825	0.467	Epi_Luminal
Hist1h2al	6.007e-120	1.00179e-115	0.400712	0.378	0.085	Epi_Luminal
Lcorl	6.01789e-120	1.0036e-115	0.350369	0.345	0.068	Epi_Luminal
Grhl1	6.26142e-120	1.04422e-115	0.376378	0.357	0.075	Epi_Luminal
Appl2	1.08046e-119	1.80188e-115	0.420317	0.426	0.11	Epi_Luminal
Irak1	1.14079e-119	1.9025e-115	0.514587	0.662	0.266	Epi_Luminal
D8Ertd738e	1.30769e-119	2.18083e-115	0.597206	0.969	0.829	Epi_Luminal
A830008E24Rik	3.99299e-119	6.6591e-115	0.361764	0.324	0.061	Epi_Luminal
Srp72	5.61091e-119	9.35732e-115	0.616651	0.846	0.497	Epi_Luminal
Cxxc5	5.98156e-119	9.97544e-115	0.433511	0.526	0.163	Epi_Luminal
Cep97	6.50717e-119	1.0852e-114	0.348444	0.305	0.053	Epi_Luminal
Utp14b	7.30062e-119	1.21752e-114	0.380488	0.316	0.058	Epi_Luminal
Svip	1.36486e-118	2.27618e-114	0.383869	0.358	0.077	Epi_Luminal
Pgap2	1.39772e-118	2.33098e-114	0.661128	0.833	0.475	Epi_Luminal
Rab3a	1.56938e-118	2.61726e-114	0.440717	0.522	0.165	Epi_Luminal
Tmem147	2.52266e-118	4.20703e-114	0.659045	0.855	0.55	Epi_Luminal
Gabarap	4.46403e-118	7.44466e-114	0.527766	0.998	0.968	Epi_Luminal
4921506M07Rik	4.84551e-118	8.08086e-114	0.29805	0.25	0.032	Epi_Luminal
Nol10	1.03301e-117	1.72276e-113	0.362334	0.326	0.063	Epi_Luminal
Col4a6	1.46786e-117	2.44795e-113	0.712284	0.587	0.222	Epi_Luminal
Aak1	1.63506e-116	2.72679e-112	0.444	0.492	0.15	Epi_Luminal
Tead2	2.41912e-116	4.03436e-112	0.348843	0.325	0.062	Epi_Luminal
Spg7	3.25914e-116	5.43526e-112	0.477985	0.537	0.183	Epi_Luminal
Kpna1	4.59306e-116	7.65985e-112	0.41889	0.477	0.14	Epi_Luminal
Preb	1.29171e-115	2.15419e-111	0.544752	0.729	0.338	Epi_Luminal
Ccdc149	1.55078e-115	2.58623e-111	0.267697	0.213	0.022	Epi_Luminal
Slc7a1	1.88531e-115	3.14413e-111	0.511391	0.662	0.267	Epi_Luminal
Ap3m1	2.51357e-115	4.19188e-111	0.425402	0.471	0.139	Epi_Luminal
Cux2	3.59767e-115	5.99984e-111	0.305489	0.243	0.032	Epi_Luminal
Plpp5	4.53806e-115	7.56813e-111	0.422686	0.467	0.135	Epi_Luminal
Pdcd4	5.10241e-115	8.5093e-111	0.645762	0.833	0.474	Epi_Luminal
Kdelr1	5.53234e-115	9.22628e-111	0.609996	0.91	0.666	Epi_Luminal
Psat1	6.4943e-115	1.08305e-110	0.49132	0.558	0.197	Epi_Luminal
Acad10	7.10714e-115	1.18526e-110	0.309025	0.248	0.033	Epi_Luminal
Rint1	8.59003e-115	1.43256e-110	0.388373	0.409	0.104	Epi_Luminal
2300009A05Rik	1.09591e-114	1.82765e-110	0.442741	0.538	0.179	Epi_Luminal
Slc25a35	1.36478e-114	2.27604e-110	0.328212	0.291	0.05	Epi_Luminal
Hspa8	1.73633e-114	2.89567e-110	0.473761	1	0.999	Epi_Luminal
Mboat1	2.01703e-114	3.36379e-110	0.464312	0.518	0.172	Epi_Luminal
Tmprss13	2.92732e-114	4.88189e-110	0.316726	0.273	0.043	Epi_Luminal
Rufy3	2.93232e-114	4.89022e-110	0.379979	0.353	0.077	Epi_Luminal
Tlk1	6.08516e-114	1.01482e-109	0.430698	0.517	0.166	Epi_Luminal
Cenpv	6.47046e-114	1.07908e-109	0.344281	0.32	0.062	Epi_Luminal
Tspan15	6.50851e-114	1.08542e-109	0.388208	0.432	0.114	Epi_Luminal
Tsr1	2.71472e-113	4.52734e-109	0.400041	0.389	0.096	Epi_Luminal
Lats1	3.05065e-113	5.08756e-109	0.388617	0.421	0.111	Epi_Luminal
Cyb5r1	3.12932e-113	5.21877e-109	0.403908	0.427	0.115	Epi_Luminal
Ndufa6	3.79837e-113	6.33455e-109	0.520996	0.995	0.948	Epi_Luminal
Ap3s1	5.08341e-113	8.4776e-109	0.534337	0.742	0.351	Epi_Luminal
Zfp593	6.18874e-113	1.0321e-108	0.482704	0.635	0.251	Epi_Luminal
Tbl2	7.45155e-113	1.2427e-108	0.340515	0.293	0.052	Epi_Luminal
Gtf3c6	9.98106e-113	1.66454e-108	0.45385	0.602	0.227	Epi_Luminal
Rwdd2b	2.27807e-112	3.79914e-108	0.313268	0.236	0.031	Epi_Luminal
Gramd1b	2.35296e-112	3.92403e-108	0.358467	0.339	0.071	Epi_Luminal
Ago4	2.67298e-112	4.45772e-108	0.410434	0.433	0.12	Epi_Luminal
1810044D09Rik	4.39508e-112	7.32968e-108	0.310484	0.26	0.039	Epi_Luminal
Tmem218	1.06274e-111	1.77234e-107	0.442263	0.495	0.159	Epi_Luminal
Slc25a39	1.46627e-111	2.4453e-107	0.498005	0.662	0.282	Epi_Luminal
Dnajc2	1.96445e-111	3.27612e-107	0.535521	0.661	0.288	Epi_Luminal
Alkbh5	6.53181e-111	1.08931e-106	0.576397	0.729	0.36	Epi_Luminal
Eaf2	6.56955e-111	1.0956e-106	0.317788	0.289	0.05	Epi_Luminal
Mrps24	7.86325e-111	1.31135e-106	0.607278	0.895	0.636	Epi_Luminal
Stox2	1.22324e-110	2.04e-106	0.401904	0.45	0.129	Epi_Luminal
Ipo7	1.23999e-110	2.06793e-106	0.444995	0.566	0.203	Epi_Luminal
Tceb2	1.25051e-110	2.08548e-106	0.499251	0.993	0.955	Epi_Luminal
Sp8	1.34339e-110	2.24037e-106	0.427866	0.493	0.153	Epi_Luminal
Pkn1	1.46827e-110	2.44863e-106	0.376512	0.389	0.097	Epi_Luminal
Ddx6	3.35326e-110	5.59222e-106	0.541159	0.717	0.338	Epi_Luminal
Pik3cb	4.00135e-110	6.67306e-106	0.292835	0.258	0.039	Epi_Luminal
Sec63	4.16762e-110	6.95033e-106	0.498466	0.7	0.31	Epi_Luminal
Ranbp2	4.72498e-110	7.87985e-106	0.405188	0.454	0.133	Epi_Luminal
Pgls	5.57951e-110	9.30495e-106	0.586793	0.925	0.68	Epi_Luminal
Cnpy2	8.64546e-110	1.4418e-105	0.610342	0.916	0.662	Epi_Luminal
Pabpc4	8.99637e-110	1.50033e-105	0.415966	0.49	0.155	Epi_Luminal
Epm2aip1	1.15207e-109	1.9213e-105	0.353939	0.352	0.079	Epi_Luminal
Acot6	1.34468e-109	2.24252e-105	0.273414	0.216	0.025	Epi_Luminal
Tmem135	1.77158e-109	2.95447e-105	0.374895	0.389	0.098	Epi_Luminal
Dpagt1	1.94846e-109	3.24945e-105	0.377905	0.395	0.101	Epi_Luminal
Srp68	2.88672e-109	4.81418e-105	0.501872	0.656	0.28	Epi_Luminal
Gosr2	3.36721e-109	5.61549e-105	0.450626	0.564	0.205	Epi_Luminal
Isoc2b	3.63839e-109	6.06774e-105	0.295127	0.245	0.035	Epi_Luminal
Setd7	3.9416e-109	6.57341e-105	0.397931	0.434	0.122	Epi_Luminal
Epb41l4aos	1.02182e-108	1.7041e-104	0.516011	0.632	0.263	Epi_Luminal
Cxxc4	3.07158e-108	5.12248e-104	0.281078	0.22	0.027	Epi_Luminal
Mrpl14	3.444e-108	5.74355e-104	0.609398	0.878	0.635	Epi_Luminal
Pde4d	3.67988e-108	6.13693e-104	0.336076	0.305	0.059	Epi_Luminal
2610507B11Rik	4.26128e-108	7.10654e-104	0.448928	0.54	0.191	Epi_Luminal
Alkbh6	4.45319e-108	7.42659e-104	0.437913	0.55	0.195	Epi_Luminal
Stap2	6.41969e-108	1.07061e-103	0.435047	0.533	0.184	Epi_Luminal
Erbb3	7.76528e-108	1.29502e-103	0.368386	0.363	0.086	Epi_Luminal
Atp13a1	1.15796e-107	1.93113e-103	0.379316	0.421	0.116	Epi_Luminal
Trim24	1.82812e-107	3.04875e-103	0.422754	0.463	0.141	Epi_Luminal
Fam195a	2.27819e-107	3.79935e-103	0.405524	0.461	0.14	Epi_Luminal
Atp13a3	2.63119e-107	4.38804e-103	0.475108	0.608	0.241	Epi_Luminal
Srp54b	5.26162e-107	8.7748e-103	0.571521	0.816	0.478	Epi_Luminal
Marc2	1.00904e-106	1.68278e-102	0.585066	0.962	0.778	Epi_Luminal
Nxf1	1.30596e-106	2.17795e-102	0.615482	0.809	0.493	Epi_Luminal
Atf2	1.6764e-106	2.79573e-102	0.468361	0.557	0.206	Epi_Luminal
Fam19a5	1.67731e-106	2.79726e-102	0.280139	0.239	0.034	Epi_Luminal
Ptpn3	2.08778e-106	3.48179e-102	0.345238	0.33	0.072	Epi_Luminal
Mrpl30	2.12834e-106	3.54943e-102	0.572722	0.916	0.682	Epi_Luminal
Drg2	2.67852e-106	4.46697e-102	0.474304	0.589	0.232	Epi_Luminal
Dock5	4.11913e-106	6.86947e-102	0.296018	0.272	0.046	Epi_Luminal
Pan3	4.37433e-106	7.29507e-102	0.446357	0.573	0.216	Epi_Luminal
Spink8	4.86604e-106	8.11509e-102	0.2584	0.362	0.085	Epi_Luminal
Rpl11	6.99809e-106	1.16707e-101	0.366369	1	1	Epi_Luminal
Naga	7.86653e-106	1.3119e-101	0.386591	0.508	0.165	Epi_Luminal
Ube2h	8.46345e-106	1.41145e-101	0.457341	0.581	0.223	Epi_Luminal
Igf2r	9.61971e-106	1.60428e-101	0.448405	0.502	0.171	Epi_Luminal
Trit1	1.15471e-105	1.92572e-101	0.340537	0.323	0.069	Epi_Luminal
Actr2	1.73543e-105	2.89418e-101	0.540492	0.751	0.387	Epi_Luminal
Slc39a8	2.32837e-105	3.88303e-101	0.315788	0.289	0.053	Epi_Luminal
Cep170b	4.75007e-105	7.92169e-101	0.429312	0.495	0.163	Epi_Luminal
Nkd1	1.67826e-104	2.79884e-100	0.476338	0.685	0.275	Epi_Luminal
Mfsd6	2.31033e-104	3.85293e-100	0.411601	0.497	0.163	Epi_Luminal
Mon2	2.49546e-104	4.16168e-100	0.417427	0.462	0.145	Epi_Luminal
Tbcd	2.74208e-104	4.57297e-100	0.374494	0.377	0.097	Epi_Luminal
Tor1b	2.83233e-104	4.72348e-100	0.438975	0.543	0.196	Epi_Luminal
Maml3	3.38643e-104	5.64755e-100	0.37384	0.384	0.1	Epi_Luminal
Spire1	5.4965e-104	9.16652e-100	0.314823	0.293	0.057	Epi_Luminal
0610011F06Rik	6.16222e-104	1.02767e-99	0.55358	0.82	0.478	Epi_Luminal
Golga2	7.7213e-104	1.28768e-99	0.399206	0.453	0.139	Epi_Luminal
Mrpl34	2.39581e-103	3.9955e-99	0.503971	0.729	0.348	Epi_Luminal
Dhdds	4.87459e-103	8.12935e-99	0.406037	0.458	0.144	Epi_Luminal
Gdf15	5.46677e-103	9.11693e-99	0.369807	0.284	0.053	Epi_Luminal
Isg20	1.77471e-102	2.95968e-98	0.449116	0.508	0.174	Epi_Luminal
1300002E11Rik	2.87482e-102	4.79434e-98	0.449134	0.525	0.189	Epi_Luminal
Bsdc1	2.99972e-102	5.00264e-98	0.421358	0.534	0.192	Epi_Luminal
Edf1	4.54706e-102	7.58312e-98	0.527943	0.99	0.909	Epi_Luminal
Park7	4.82153e-102	8.04086e-98	0.52913	0.986	0.891	Epi_Luminal
Cox6c	6.28881e-102	1.04878e-97	0.421931	1	0.99	Epi_Luminal
Nat9	6.66849e-102	1.1121e-97	0.420732	0.529	0.187	Epi_Luminal
Snd1	1.04465e-101	1.74217e-97	0.463197	0.652	0.281	Epi_Luminal
P4ha2	1.71883e-101	2.86649e-97	0.378538	0.449	0.135	Epi_Luminal
Mmp15	2.08796e-101	3.48209e-97	0.329192	0.318	0.069	Epi_Luminal
Dcaf4	2.32263e-101	3.87345e-97	0.362612	0.38	0.1	Epi_Luminal
Ndufb4	2.49257e-101	4.15686e-97	0.58188	0.958	0.81	Epi_Luminal
Syt7	3.23228e-101	5.39047e-97	0.441465	0.384	0.103	Epi_Luminal
Mrps18a	4.21337e-101	7.02663e-97	0.604959	0.797	0.486	Epi_Luminal
Ehmt1	5.3492e-101	8.92085e-97	0.446417	0.571	0.221	Epi_Luminal
Ficd	6.82392e-101	1.13802e-96	0.30114	0.263	0.046	Epi_Luminal
Pop5	7.02294e-101	1.17122e-96	0.576424	0.817	0.503	Epi_Luminal
Coasy	7.42195e-101	1.23776e-96	0.412608	0.475	0.156	Epi_Luminal
Kars	1.06726e-100	1.77987e-96	0.472572	0.635	0.276	Epi_Luminal
Chuk	1.74644e-100	2.91254e-96	0.447398	0.573	0.225	Epi_Luminal
H2-Ke6	3.30089e-100	5.50489e-96	0.506931	0.689	0.331	Epi_Luminal
Alad	8.17854e-100	1.36394e-95	0.529784	0.839	0.492	Epi_Luminal
Inafm1	8.2361e-100	1.37353e-95	0.409889	0.462	0.15	Epi_Luminal
Mrpl43	8.69669e-100	1.45035e-95	0.530633	0.755	0.402	Epi_Luminal
Rab11a	1.02981e-99	1.71741e-95	0.533416	0.868	0.59	Epi_Luminal
Tmem208	1.13496e-99	1.89278e-95	0.558871	0.811	0.481	Epi_Luminal
D730003I15Rik	1.23884e-99	2.06601e-95	0.370994	0.356	0.09	Epi_Luminal
Asnsd1	1.39289e-99	2.32293e-95	0.453374	0.614	0.256	Epi_Luminal
Auh	2.17708e-99	3.63072e-95	0.461931	0.642	0.278	Epi_Luminal
Slc35c2	2.23278e-99	3.7236e-95	0.383271	0.443	0.137	Epi_Luminal
Dnajc12	2.34784e-99	3.91549e-95	0.298796	0.288	0.057	Epi_Luminal
Clpp	3.46023e-99	5.77062e-95	0.522913	0.766	0.406	Epi_Luminal
Mpnd	5.36166e-99	8.94163e-95	0.510666	0.736	0.383	Epi_Luminal
Acbd5	1.39885e-98	2.33286e-94	0.412144	0.535	0.198	Epi_Luminal
Ptgr1	1.66651e-98	2.77924e-94	0.406604	0.475	0.156	Epi_Luminal
Slc25a1	1.69312e-98	2.82362e-94	0.403604	0.459	0.148	Epi_Luminal
Supt5	2.47338e-98	4.12486e-94	0.522607	0.718	0.362	Epi_Luminal
mt-Nd1	2.633e-98	4.39105e-94	0.355459	0.999	1	Epi_Luminal
Plekha6	2.7655e-98	4.61203e-94	0.380777	0.43	0.129	Epi_Luminal
Epn3	2.77681e-98	4.63088e-94	0.346568	0.37	0.096	Epi_Luminal
Ubn2	3.73103e-98	6.22224e-94	0.535222	0.74	0.388	Epi_Luminal
Coa4	4.71587e-98	7.86466e-94	0.334384	0.33	0.078	Epi_Luminal
Cmc2	5.35294e-98	8.92711e-94	0.399954	0.523	0.188	Epi_Luminal
Tmem57	6.0294e-98	1.00552e-93	0.457558	0.621	0.261	Epi_Luminal
2010107E04Rik	6.12622e-98	1.02167e-93	0.512362	0.976	0.875	Epi_Luminal
Snrnp25	6.92513e-98	1.1549e-93	0.368118	0.402	0.115	Epi_Luminal
Usp48	7.16557e-98	1.195e-93	0.451525	0.576	0.231	Epi_Luminal
Commd5	7.52115e-98	1.2543e-93	0.389104	0.482	0.162	Epi_Luminal
Tm7sf2	9.74114e-98	1.62453e-93	0.263817	0.209	0.027	Epi_Luminal
Nfib	1.26428e-97	2.10844e-93	0.561117	0.942	0.665	Epi_Luminal
Fam136a	1.28623e-97	2.14504e-93	0.399265	0.498	0.173	Epi_Luminal
Trmt1	2.2067e-97	3.68011e-93	0.426018	0.501	0.179	Epi_Luminal
Ubxn4	3.1152e-97	5.19522e-93	0.574838	0.892	0.638	Epi_Luminal
Tcta	3.28472e-97	5.47793e-93	0.422982	0.535	0.2	Epi_Luminal
Cnot1	5.07114e-97	8.45715e-93	0.403477	0.522	0.19	Epi_Luminal
Ubqln4	8.7913e-97	1.46613e-92	0.374188	0.414	0.124	Epi_Luminal
Aars	1.02557e-96	1.71034e-92	0.487351	0.679	0.319	Epi_Luminal
Adipor1	2.73956e-96	4.56877e-92	0.543375	0.886	0.622	Epi_Luminal
Sec23ip	2.79236e-96	4.65682e-92	0.38004	0.433	0.135	Epi_Luminal
Cul3	2.83933e-96	4.73516e-92	0.437852	0.546	0.212	Epi_Luminal
Adgrg6	4.04571e-96	6.74703e-92	0.392813	0.446	0.141	Epi_Luminal
Ube2m	4.38772e-96	7.3174e-92	0.492515	0.732	0.368	Epi_Luminal
Id1	5.01678e-96	8.36649e-92	0.673212	0.95	0.692	Epi_Luminal
Ndufb9	5.84259e-96	9.74369e-92	0.524909	0.993	0.895	Epi_Luminal
Ick	1.22217e-95	2.03821e-91	0.346872	0.37	0.099	Epi_Luminal
Pik3r3	1.26272e-95	2.10584e-91	0.253101	0.203	0.026	Epi_Luminal
Endog	1.63017e-95	2.71863e-91	0.393957	0.484	0.168	Epi_Luminal
Tiam2	1.72435e-95	2.8757e-91	0.244601	0.201	0.025	Epi_Luminal
Naaladl2	1.81637e-95	3.02916e-91	0.293124	0.26	0.048	Epi_Luminal
A130010J15Rik	2.73277e-95	4.55744e-91	0.340891	0.385	0.106	Epi_Luminal
Ten1	3.21489e-95	5.36148e-91	0.489136	0.654	0.296	Epi_Luminal
Ccdc77	4.74268e-95	7.90937e-91	0.318902	0.316	0.072	Epi_Luminal
Lrrc59	6.64965e-95	1.10896e-90	0.482397	0.703	0.343	Epi_Luminal
Chchd5	8.56502e-95	1.42839e-90	0.39581	0.551	0.209	Epi_Luminal
Abhd14b	9.08426e-95	1.51498e-90	0.42698	0.561	0.222	Epi_Luminal
Ankrd24	1.05452e-94	1.75862e-90	0.354271	0.398	0.116	Epi_Luminal
Pvrl4	1.13397e-94	1.89113e-90	0.283149	0.247	0.043	Epi_Luminal
Crebl2	1.21129e-94	2.02007e-90	0.328497	0.316	0.074	Epi_Luminal
Btf3l4	1.23078e-94	2.05257e-90	0.56204	0.817	0.521	Epi_Luminal
Ostc	2.30577e-94	3.84534e-90	0.578396	0.878	0.622	Epi_Luminal
Ube4a	2.3087e-94	3.85022e-90	0.384739	0.433	0.138	Epi_Luminal
Gcc2	3.59772e-94	5.99993e-90	0.423352	0.525	0.195	Epi_Luminal
Ppt1	7.001e-94	1.16756e-89	0.531692	0.781	0.466	Epi_Luminal
Mthfr	1.36197e-93	2.27136e-89	0.264743	0.232	0.037	Epi_Luminal
Dennd1b	1.39354e-93	2.324e-89	0.346032	0.334	0.084	Epi_Luminal
Map2k2	1.74296e-93	2.90673e-89	0.553769	0.858	0.602	Epi_Luminal
Zfp9	1.82351e-93	3.04108e-89	0.297872	0.269	0.053	Epi_Luminal
Cdc25a	3.12474e-93	5.21112e-89	0.302832	0.289	0.061	Epi_Luminal
Traf1	3.70523e-93	6.17922e-89	0.231107	0.253	0.044	Epi_Luminal
Gla	3.95253e-93	6.59163e-89	0.293415	0.275	0.055	Epi_Luminal
Nfe2l1	7.29019e-93	1.21578e-88	0.52	0.773	0.438	Epi_Luminal
Spint1	8.66371e-93	1.44485e-88	0.311451	0.301	0.067	Epi_Luminal
Nudt3	1.17983e-92	1.96759e-88	0.412501	0.516	0.195	Epi_Luminal
Il18	1.307e-92	2.17969e-88	0.395205	0.446	0.147	Epi_Luminal
Mrps36	1.98671e-92	3.31323e-88	0.539977	0.763	0.435	Epi_Luminal
Setd8	2.26661e-92	3.78003e-88	0.433035	0.604	0.254	Epi_Luminal
Med29	2.31442e-92	3.85976e-88	0.488249	0.718	0.366	Epi_Luminal
Cog7	4.19012e-92	6.98786e-88	0.379089	0.43	0.138	Epi_Luminal
Crip2	4.53342e-92	7.56039e-88	0.461773	0.911	0.603	Epi_Luminal
Gramd1a	4.76479e-92	7.94625e-88	0.41066	0.509	0.187	Epi_Luminal
Idh1	5.94241e-92	9.91016e-88	0.448124	0.636	0.28	Epi_Luminal
Cdpf1	6.05851e-92	1.01038e-87	0.412898	0.531	0.204	Epi_Luminal
Polr2k	8.48199e-92	1.41454e-87	0.527957	0.833	0.549	Epi_Luminal
Braf	1.00265e-91	1.67211e-87	0.366179	0.413	0.128	Epi_Luminal
Gm10709	1.72719e-91	2.88043e-87	0.445428	1	0.978	Epi_Luminal
Zbtb8os	3.15753e-91	5.26581e-87	0.419079	0.537	0.211	Epi_Luminal
Pex1	6.76572e-91	1.12832e-86	0.302643	0.261	0.051	Epi_Luminal
Uty	8.36928e-91	1.39575e-86	0.363818	0.403	0.123	Epi_Luminal
Kif1b	9.30733e-91	1.55218e-86	0.425963	0.594	0.249	Epi_Luminal
Bckdk	2.06848e-90	3.4496e-86	0.493461	0.713	0.379	Epi_Luminal
Ell2	2.52986e-90	4.21906e-86	0.372009	0.521	0.192	Epi_Luminal
Fasn	2.7699e-90	4.61936e-86	0.395744	0.451	0.153	Epi_Luminal
Tfg	3.60943e-90	6.01944e-86	0.508095	0.775	0.431	Epi_Luminal
Dcaf11	4.24464e-90	7.07878e-86	0.461699	0.688	0.34	Epi_Luminal
Fbxw11	4.94593e-90	8.24833e-86	0.367883	0.434	0.141	Epi_Luminal
Cand1	5.01904e-90	8.37025e-86	0.392035	0.481	0.172	Epi_Luminal
Txn1	6.24133e-90	1.04087e-85	0.485925	0.994	0.946	Epi_Luminal
Dvl1	6.26301e-90	1.04448e-85	0.381462	0.468	0.164	Epi_Luminal
2310035C23Rik	9.05663e-90	1.51037e-85	0.352398	0.368	0.105	Epi_Luminal
Guca1a	9.23183e-90	1.53959e-85	0.307524	0.279	0.059	Epi_Luminal
Eif2s3x	1.35274e-89	2.25597e-85	0.411913	0.578	0.241	Epi_Luminal
Phkb	1.40214e-89	2.33835e-85	0.381254	0.471	0.167	Epi_Luminal
Cmtm8	1.71237e-89	2.85572e-85	0.315256	0.394	0.113	Epi_Luminal
Dync1h1	1.92168e-89	3.20478e-85	0.460375	0.655	0.31	Epi_Luminal
Sdf2	2.25973e-89	3.76855e-85	0.507746	0.872	0.58	Epi_Luminal
Rpl34	2.26401e-89	3.77569e-85	0.319787	1	1	Epi_Luminal
Uba52	2.34536e-89	3.91135e-85	0.51511	0.902	0.667	Epi_Luminal
Eif3i	2.8026e-89	4.6739e-85	0.500488	0.954	0.821	Epi_Luminal
Naa38	3.02878e-89	5.0511e-85	0.527589	0.856	0.582	Epi_Luminal
Akr1b10	3.08009e-89	5.13666e-85	0.401757	0.474	0.17	Epi_Luminal
Mertk	3.69447e-89	6.16126e-85	0.356344	0.447	0.148	Epi_Luminal
Rsph9	4.95199e-89	8.25844e-85	0.324208	0.334	0.086	Epi_Luminal
Eif3j2	5.44771e-89	9.08514e-85	0.471209	0.663	0.323	Epi_Luminal
Dpm3	5.49921e-89	9.17103e-85	0.548051	0.903	0.683	Epi_Luminal
Ehmt2	7.0387e-89	1.17384e-84	0.401278	0.567	0.234	Epi_Luminal
Slc35b1	1.02172e-88	1.70392e-84	0.558451	0.753	0.442	Epi_Luminal
Cdk18	1.04361e-88	1.74043e-84	0.320762	0.325	0.082	Epi_Luminal
Tssc4	1.05146e-88	1.75351e-84	0.424062	0.578	0.243	Epi_Luminal
Slc25a29	1.19119e-88	1.98654e-84	0.328472	0.508	0.18	Epi_Luminal
Phkg2	1.34541e-88	2.24373e-84	0.389575	0.509	0.192	Epi_Luminal
Zmynd8	1.84728e-88	3.08072e-84	0.38463	0.489	0.178	Epi_Luminal
Msh2	3.59936e-88	6.00265e-84	0.362097	0.402	0.126	Epi_Luminal
Atp5h	4.21902e-88	7.03607e-84	0.430168	0.999	0.976	Epi_Luminal
Slc25a16	4.2683e-88	7.11825e-84	0.327805	0.34	0.091	Epi_Luminal
Timm10b	4.29772e-88	7.1673e-84	0.516395	0.803	0.49	Epi_Luminal
Nlk	4.62104e-88	7.7065e-84	0.288323	0.259	0.052	Epi_Luminal
Eif2b4	5.8992e-88	9.83809e-84	0.381533	0.459	0.16	Epi_Luminal
Cox5b	7.1573e-88	1.19362e-83	0.476355	0.983	0.906	Epi_Luminal
Arhgef5	9.59782e-88	1.60063e-83	0.420447	0.572	0.236	Epi_Luminal
Eml1	1.01139e-87	1.68669e-83	0.353719	0.406	0.127	Epi_Luminal
Stk39	1.07886e-87	1.79922e-83	0.401078	0.529	0.208	Epi_Luminal
Snx13	1.19887e-87	1.99936e-83	0.310564	0.321	0.081	Epi_Luminal
Usp38	2.04324e-87	3.40751e-83	0.324475	0.326	0.085	Epi_Luminal
Lman1	2.23894e-87	3.73388e-83	0.531676	0.844	0.545	Epi_Luminal
Ears2	2.79269e-87	4.65737e-83	0.282215	0.253	0.05	Epi_Luminal
Gm16124	2.82648e-87	4.71372e-83	0.323381	0.316	0.079	Epi_Luminal
Armcx3	2.82904e-87	4.71798e-83	0.412621	0.57	0.238	Epi_Luminal
Atox1	4.17057e-87	6.95527e-83	0.442075	0.99	0.887	Epi_Luminal
Cacfd1	6.2232e-87	1.03784e-82	0.43099	0.634	0.294	Epi_Luminal
Vav2	7.22315e-87	1.2046e-82	0.328835	0.346	0.095	Epi_Luminal
Pip5k1a	1.13619e-86	1.89482e-82	0.422147	0.574	0.245	Epi_Luminal
Slc35c1	1.19254e-86	1.9888e-82	0.247979	0.213	0.034	Epi_Luminal
mt-Nd4	1.34872e-86	2.24926e-82	0.340405	0.999	1	Epi_Luminal
Creb3l2	1.58262e-86	2.63933e-82	0.420861	0.59	0.253	Epi_Luminal
Zc3hav1	1.67729e-86	2.79721e-82	0.362342	0.491	0.177	Epi_Luminal
Prrg2	1.88766e-86	3.14805e-82	0.36724	0.475	0.171	Epi_Luminal
Phlpp1	2.07912e-86	3.46735e-82	0.314029	0.308	0.076	Epi_Luminal
Crls1	2.23954e-86	3.73488e-82	0.353463	0.424	0.14	Epi_Luminal
Gm11535	2.82483e-86	4.71098e-82	0.294318	0.281	0.062	Epi_Luminal
Nudt2	3.23854e-86	5.40092e-82	0.385542	0.521	0.203	Epi_Luminal
Xpot	4.8917e-86	8.15789e-82	0.341536	0.388	0.119	Epi_Luminal
Ppp1r36	5.2648e-86	8.7801e-82	0.261179	0.225	0.039	Epi_Luminal
Scyl3	5.51514e-86	9.1976e-82	0.293104	0.261	0.054	Epi_Luminal
Slc52a3	7.34582e-86	1.22506e-81	0.270796	0.232	0.042	Epi_Luminal
Wwc1	7.90743e-86	1.31872e-81	0.331581	0.347	0.096	Epi_Luminal
Thop1	9.15405e-86	1.52662e-81	0.347902	0.398	0.126	Epi_Luminal
Cutc	1.0358e-85	1.72741e-81	0.333225	0.358	0.103	Epi_Luminal
Cog3	1.54237e-85	2.57221e-81	0.293077	0.276	0.061	Epi_Luminal
Cyp4f13	1.56027e-85	2.60207e-81	0.311731	0.321	0.083	Epi_Luminal
AU022754	1.6755e-85	2.79424e-81	0.261376	0.215	0.035	Epi_Luminal
Slc30a5	4.17348e-85	6.96011e-81	0.400522	0.549	0.228	Epi_Luminal
Eif1ad	4.4771e-85	7.46647e-81	0.36724	0.47	0.17	Epi_Luminal
Creb3	5.29184e-85	8.82519e-81	0.442066	0.65	0.313	Epi_Luminal
Tbc1d16	7.62106e-85	1.27096e-80	0.296495	0.289	0.067	Epi_Luminal
Nmt1	8.75264e-85	1.45968e-80	0.453727	0.67	0.329	Epi_Luminal
Wdr89	9.36851e-85	1.56239e-80	0.49029	0.976	0.877	Epi_Luminal
Tcf7l2	9.9247e-85	1.65514e-80	0.429534	0.607	0.273	Epi_Luminal
Tor2a	1.19036e-84	1.98516e-80	0.408614	0.578	0.25	Epi_Luminal
Fam63a	1.22898e-84	2.04956e-80	0.386626	0.543	0.222	Epi_Luminal
Me2	1.37228e-84	2.28855e-80	0.283548	0.261	0.055	Epi_Luminal
Tmed2	3.14898e-84	5.25155e-80	0.561465	0.961	0.83	Epi_Luminal
Arfip2	5.26518e-84	8.78074e-80	0.433369	0.6	0.27	Epi_Luminal
Sec22b	6.1629e-84	1.02779e-79	0.481378	0.734	0.399	Epi_Luminal
Fam120a	6.57258e-84	1.09611e-79	0.431115	0.632	0.296	Epi_Luminal
Gnptg	7.51463e-84	1.25322e-79	0.435342	0.627	0.293	Epi_Luminal
Stub1	1.01828e-83	1.69818e-79	0.524453	0.874	0.641	Epi_Luminal
Arfip1	1.36513e-83	2.27662e-79	0.385254	0.486	0.185	Epi_Luminal
Rer1	1.45448e-83	2.42563e-79	0.506529	0.919	0.702	Epi_Luminal
Rnf185	1.4941e-83	2.49172e-79	0.319425	0.333	0.091	Epi_Luminal
Trp53inp1	1.6447e-83	2.74287e-79	0.445709	0.522	0.207	Epi_Luminal
Ttc38	2.10267e-83	3.50663e-79	0.352221	0.385	0.12	Epi_Luminal
Ndufc1	2.3044e-83	3.84304e-79	0.502072	0.935	0.764	Epi_Luminal
St5	2.45997e-83	4.10249e-79	0.368577	0.489	0.184	Epi_Luminal
Ltn1	2.63033e-83	4.3866e-79	0.306976	0.304	0.076	Epi_Luminal
Nomo1	3.54613e-83	5.91388e-79	0.353131	0.41	0.136	Epi_Luminal
Lman2l	3.58543e-83	5.97943e-79	0.345452	0.385	0.121	Epi_Luminal
Polr2a	7.80838e-83	1.3022e-78	0.423028	0.559	0.239	Epi_Luminal
Rab11fip1	9.06802e-83	1.51227e-78	0.329859	0.392	0.122	Epi_Luminal
Mfsd5	1.23519e-82	2.05992e-78	0.323875	0.366	0.11	Epi_Luminal
Stard7	1.43186e-82	2.38791e-78	0.380088	0.493	0.191	Epi_Luminal
Zfp652	3.02621e-82	5.04681e-78	0.375587	0.5	0.195	Epi_Luminal
P2rx4	3.73187e-82	6.22364e-78	0.458015	0.648	0.318	Epi_Luminal
0610012G03Rik	5.05119e-82	8.42386e-78	0.490146	0.79	0.481	Epi_Luminal
Rfk	5.30415e-82	8.84573e-78	0.375446	0.529	0.212	Epi_Luminal
Ddi2	8.08382e-82	1.34814e-77	0.381866	0.561	0.235	Epi_Luminal
2310030G06Rik	1.04491e-81	1.74259e-77	0.294206	0.318	0.084	Epi_Luminal
Ndufb11	1.12096e-81	1.86943e-77	0.460012	0.986	0.905	Epi_Luminal
Snx24	1.22555e-81	2.04385e-77	0.290544	0.28	0.066	Epi_Luminal
Ssr1	1.23748e-81	2.06374e-77	0.488223	0.79	0.482	Epi_Luminal
Ctnnd1	1.4325e-81	2.38898e-77	0.408695	0.626	0.293	Epi_Luminal
Zfp462	1.60145e-81	2.67073e-77	0.316249	0.356	0.104	Epi_Luminal
Fndc3b	2.00403e-81	3.34212e-77	0.434857	0.648	0.313	Epi_Luminal
Mars	2.09966e-81	3.5016e-77	0.359045	0.451	0.163	Epi_Luminal
Hmbs	2.33923e-81	3.90114e-77	0.368836	0.493	0.191	Epi_Luminal
Impdh1	3.55002e-81	5.92037e-77	0.304079	0.306	0.079	Epi_Luminal
Tmem259	6.60507e-81	1.10153e-76	0.37837	0.558	0.236	Epi_Luminal
Gca	8.75118e-81	1.45943e-76	0.239821	0.2	0.032	Epi_Luminal
Tspyl2	8.99161e-81	1.49953e-76	0.327043	0.363	0.11	Epi_Luminal
Vti1b	9.40565e-81	1.56858e-76	0.498394	0.782	0.489	Epi_Luminal
Arpp19	1.01778e-80	1.69735e-76	0.499532	0.906	0.705	Epi_Luminal
Gm8797	1.44823e-80	2.41522e-76	0.495088	0.983	0.918	Epi_Luminal
Dohh	1.45389e-80	2.42465e-76	0.425559	0.639	0.311	Epi_Luminal
Commd6	1.82873e-80	3.04978e-76	0.468165	0.735	0.422	Epi_Luminal
1810022K09Rik	2.34986e-80	3.91886e-76	0.496356	0.821	0.532	Epi_Luminal
Dpp3	2.87603e-80	4.79635e-76	0.376163	0.543	0.228	Epi_Luminal
1810026J23Rik	2.97271e-80	4.95759e-76	0.333585	0.374	0.118	Epi_Luminal
Bpnt1	5.24093e-80	8.7403e-76	0.33839	0.385	0.124	Epi_Luminal
Mrps14	5.98713e-80	9.98474e-76	0.496654	0.901	0.703	Epi_Luminal
Tmem87b	6.4302e-80	1.07236e-75	0.35601	0.461	0.172	Epi_Luminal
0610009L18Rik	6.90514e-80	1.15157e-75	0.307969	0.322	0.088	Epi_Luminal
Mfap3	9.07523e-80	1.51348e-75	0.3704	0.394	0.131	Epi_Luminal
Bola1	1.17479e-79	1.9592e-75	0.427826	0.642	0.31	Epi_Luminal
Ndufb10	1.93506e-79	3.2271e-75	0.489429	0.951	0.799	Epi_Luminal
Slc41a2	2.12508e-79	3.544e-75	0.259138	0.256	0.055	Epi_Luminal
Ccser2	2.41188e-79	4.02229e-75	0.483938	0.697	0.372	Epi_Luminal
Slc16a10	3.61828e-79	6.03421e-75	0.265414	0.241	0.05	Epi_Luminal
Stk25	5.01344e-79	8.36091e-75	0.350636	0.492	0.191	Epi_Luminal
Nckap1	5.05339e-79	8.42754e-75	0.39681	0.527	0.222	Epi_Luminal
Pds5a	5.79877e-79	9.67061e-75	0.39474	0.492	0.198	Epi_Luminal
Erp44	6.21851e-79	1.03706e-74	0.500601	0.847	0.601	Epi_Luminal
Twf1	1.00198e-78	1.671e-74	0.398351	0.584	0.262	Epi_Luminal
Slc35f5	1.65046e-78	2.75248e-74	0.392459	0.524	0.219	Epi_Luminal
Wfs1	1.98856e-78	3.31632e-74	0.300636	0.317	0.087	Epi_Luminal
Wipi1	2.26471e-78	3.77686e-74	0.393414	0.53	0.221	Epi_Luminal
Phc3	2.51058e-78	4.1869e-74	0.373989	0.483	0.189	Epi_Luminal
Ctsd	2.78484e-78	4.64427e-74	0.411894	0.984	0.89	Epi_Luminal
Mapk12	3.08419e-78	5.14351e-74	0.268818	0.257	0.057	Epi_Luminal
Eif5b	3.97865e-78	6.6352e-74	0.500372	0.896	0.694	Epi_Luminal
Alg11	4.37632e-78	7.29839e-74	0.276289	0.274	0.065	Epi_Luminal
Ndst1	7.80491e-78	1.30162e-73	0.319631	0.364	0.114	Epi_Luminal
Arl6ip4	7.94303e-78	1.32466e-73	0.430789	0.702	0.373	Epi_Luminal
[truncated: 11,657 more rows]

## Sheet: crowley
gene	p_val	p_val_adj	avg_log2FC	pct.1	pct.2	cluster
9530053A07Rik	0	0	5.69016	1	0.851	0
Tgm4	0	0	5.21944	0.997	0.73	0
Gm5615	0	0	5.06841	0.996	0.47	0
Mmp7	0	0	4.30571	0.989	0.328	0
Gm37223	0	0	4.21887	0.953	0.153	0
Fgl1	0	0	3.61596	0.976	0.101	0
Rnase1	0	0	3.50228	0.997	0.226	0
C1rb	0	0	3.50157	0.973	0.079	0
Pbsn	0	0	3.407	0.997	0.87	0
Ms4a5	0	0	3.32956	0.846	0.072	0
Akr1b3	0	0	2.9286	0.997	0.603	0
Gsdma	0	0	2.84408	0.973	0.076	0
Prdx6	0	0	2.7465	1	0.979	0
Glb1l3	0	0	2.46749	0.908	0.043	0
Man1a	0	0	2.42161	0.979	0.372	0
Tst	0	0	2.27356	0.983	0.4	0
Plac8	0	0	2.05854	0.963	0.114	0
Fcgbp	0	0	1.86959	0.852	0.056	0
Pgm2l1	7.18884e-301	1.08724e-296	1.79764	0.832	0.076	0
Atp6v1c2	5.62694e-298	8.51019e-294	1.72942	0.946	0.23	0
Sec61g	1.09975e-292	1.66326e-288	1.22162	1	0.998	0
Pdia6	7.27136e-289	1.09972e-284	1.7486	1	0.884	0
Tmed3	1.64125e-288	2.48223e-284	1.72335	0.998	0.881	0
Dnajc10	3.44268e-286	5.2067e-282	1.73843	0.997	0.62	0
Ssr4	2.33667e-284	3.53399e-280	1.5557	1	0.965	0
Uqcrq	1.62795e-282	2.46211e-278	1.25855	1	0.951	0
Sec61b	2.20917e-281	3.34115e-277	1.24172	1	0.984	0
C1s2	3.09175e-279	4.67597e-275	2.00819	0.759	0.033	0
Spink8	1.02473e-273	1.54981e-269	1.77111	0.835	0.109	0
Slc22a1	3.41114e-273	5.159e-269	1.54998	0.895	0.208	0
Rnf149	5.67435e-273	8.58189e-269	1.76183	0.962	0.507	0
Ift20	1.31067e-268	1.98226e-264	1.33914	0.996	0.842	0
Fkbp11	2.18514e-268	3.3048e-264	1.98912	0.953	0.43	0
Rpl36al	4.18575e-267	6.33053e-263	0.943213	1	0.998	0
Gpt2	1.37268e-263	2.07604e-259	1.46361	0.838	0.158	0
Hsp90ab1	6.15968e-258	9.3159e-254	1.12729	0.999	0.999	0
Krtcap2	2.28388e-257	3.45414e-253	1.23206	0.997	0.939	0
Cd24a	2.93327e-256	4.43628e-252	1.80428	0.995	0.795	0
Manf	2.34803e-254	3.55116e-250	1.54101	0.999	0.878	0
Rpl38	2.81888e-254	4.26328e-250	0.826972	1	1	0
Car2	1.59829e-253	2.41725e-249	1.6155	0.848	0.166	0
Rpl41	2.73581e-249	4.13764e-245	0.731532	1	1	0
Hsp90b1	3.28567e-249	4.96925e-245	1.87441	0.998	0.888	0
B2m	1.18832e-246	1.79722e-242	1.25243	1	0.991	0
Cox7c	1.31723e-246	1.99218e-242	0.877374	1	0.998	0
Fut9	1.06698e-245	1.6137e-241	1.40751	0.709	0.04	0
Rcn1	9.36767e-241	1.41677e-236	1.36441	0.98	0.658	0
Srp14	4.89832e-238	7.40821e-234	1.23784	0.987	0.823	0
Gm10076	1.13292e-236	1.71343e-232	1.12252	0.999	0.946	0
Gng5	8.90854e-236	1.34733e-231	1.01203	1	0.988	0
Sod1	1.47514e-233	2.231e-229	1.31149	0.975	0.705	0
Ace	1.68465e-231	2.54786e-227	1.39347	0.845	0.238	0
Alcam	2.18013e-228	3.29722e-224	1.29108	0.804	0.157	0
Hspa5	2.67467e-228	4.04518e-224	1.64992	1	0.99	0
Abhd12	3.937e-227	5.95432e-223	1.34202	0.964	0.592	0
Fkbp2	2.33005e-226	3.52397e-222	1.30414	0.997	0.826	0
Agr2	3.87033e-225	5.85349e-221	1.81478	0.993	0.68	0
Stat5a	8.78355e-225	1.32842e-220	1.25766	0.786	0.157	0
Rpl36	1.85883e-224	2.8113e-220	0.862928	1	1	0
A630095E13Rik	6.90074e-224	1.04367e-219	4.83903	0.901	0.423	0
Nkx3-1	1.19508e-223	1.80744e-219	1.58088	0.862	0.287	0
Rpl10	5.88051e-223	8.89368e-219	0.7836	1	1	0
Tcaf2	8.62593e-223	1.30459e-218	1.5518	0.744	0.117	0
Rps26	1.11139e-221	1.68087e-217	0.846682	1	1	0
Eef1a1	4.57979e-219	6.92647e-215	0.713259	1	1	0
Cox8a	1.48849e-214	2.25119e-210	0.82368	1	0.998	0
Itpk1	2.39117e-214	3.6164e-210	1.22575	0.829	0.249	0
Creld2	8.51192e-213	1.28734e-208	1.71286	0.952	0.484	0
Rps21	6.21666e-212	9.40207e-208	0.790448	1	1	0
Hdlbp	4.2717e-210	6.46051e-206	1.33689	0.969	0.644	0
Tmem97	5.61339e-210	8.4897e-206	1.33402	0.775	0.183	0
Rpl35	7.38514e-210	1.11693e-205	0.869195	1	1	0
Mt1	7.66198e-209	1.1588e-204	1.61116	1	0.999	0
Gata2	3.98262e-208	6.02332e-204	1.18989	0.711	0.096	0
Tm9sf3	1.56287e-207	2.36368e-203	1.22909	0.961	0.654	0
Pla2g12a	1.06929e-206	1.61719e-202	1.31672	0.921	0.445	0
Calr	1.43974e-206	2.17746e-202	1.24016	0.999	0.958	0
Prodh	9.86256e-206	1.49161e-201	1.10067	0.724	0.112	0
Sars	3.35445e-204	5.07326e-200	1.21383	0.925	0.499	0
Fau	5.20506e-204	7.87213e-200	0.752799	1	1	0
Pdia3	9.68236e-204	1.46436e-199	1.13528	0.994	0.906	0
Rpl32	1.07732e-201	1.62934e-197	0.71315	1	0.999	0
Rps27a	9.79614e-198	1.48157e-193	0.695433	1	0.999	0
Sdf2l1	3.87e-197	5.85299e-193	1.36298	0.971	0.56	0
Atp12a	4.87537e-197	7.37351e-193	1.05397	0.622	0.043	0
Ndufa1	9.19115e-196	1.39007e-191	0.947436	0.999	0.955	0
Degs2	7.08874e-195	1.0721e-190	1.1893	0.761	0.165	0
Pdia4	3.96963e-194	6.00367e-190	1.44254	0.924	0.501	0
Ang	1.27858e-193	1.93373e-189	1.17161	0.684	0.102	0
Dnajc3	3.49788e-193	5.29019e-189	1.29428	0.991	0.727	0
Basp1	1.20038e-192	1.81545e-188	1.21083	0.649	0.055	0
Cldn8	3.40792e-192	5.15414e-188	1.16389	0.78	0.207	0
Srp9	2.83417e-190	4.2864e-186	0.934135	0.998	0.903	0
Ren1	1.16528e-188	1.76237e-184	4.77431	0.774	0.288	0
Tmprss2	4.9284e-188	7.45371e-184	1.13826	0.739	0.169	0
Mt3	8.24753e-188	1.24736e-183	2.15334	0.644	0.081	0
Zfos1	1.93575e-186	2.92763e-182	1.13374	0.985	0.771	0
Pon2	7.47386e-186	1.13035e-181	1.1543	0.906	0.472	0
Rps25	2.24534e-183	3.39586e-179	0.684228	1	0.999	0
Ehf	2.85228e-183	4.31378e-179	1.18575	0.905	0.451	0
Krt19	5.51721e-180	8.34424e-176	1.23683	0.991	0.692	0
Prlr	1.27785e-179	1.93262e-175	1.29254	0.868	0.336	0
Erp29	1.56442e-179	2.36603e-175	1.07432	0.959	0.715	0
Egf	1.83459e-179	2.77464e-175	1.31914	0.842	0.309	0
Pnliprp1	5.5097e-179	8.33287e-175	2.4044	0.631	0.086	0
Vimp	6.77635e-179	1.02486e-174	1.0013	0.995	0.877	0
Slc38a10	1.24024e-178	1.87573e-174	1.11104	0.83	0.319	0
Rps29	8.85861e-178	1.33978e-173	0.590569	1	1	0
Limch1	1.69206e-177	2.55907e-173	1.1214	0.707	0.155	0
Cyb5b	2.64924e-177	4.00671e-173	1.14085	0.87	0.41	0
Ngfrap1	3.17584e-177	4.80314e-173	1.25469	0.952	0.617	0
Asns	9.32338e-176	1.41007e-171	1.1049	0.793	0.279	0
Satb1	1.21401e-175	1.83606e-171	0.944923	0.605	0.064	0
P4hb	6.5602e-174	9.92164e-170	1.17349	0.988	0.816	0
Creg1	2.92878e-173	4.42949e-169	1.12042	0.887	0.434	0
Cst3	3.50519e-173	5.30124e-169	0.964201	0.998	0.835	0
Lmo7	1.80615e-172	2.73163e-168	1.13596	0.779	0.236	0
Ctsd	2.54881e-172	3.85482e-168	0.93717	0.99	0.884	0
Tmod4	2.91171e-172	4.40367e-168	0.984258	0.535	0.021	0
Myeov2	9.21296e-170	1.39337e-165	0.887681	0.987	0.887	0
Rpl37	9.93643e-170	1.50279e-165	0.611585	1	1	0
Sec61a1	1.17608e-168	1.77871e-164	1.14992	0.925	0.56	0
Chid1	2.02186e-168	3.05786e-164	1.04618	0.837	0.351	0
Ndufa2	8.25088e-168	1.24786e-163	0.798079	0.997	0.971	0
Comt	8.71954e-168	1.31874e-163	1.03381	0.963	0.66	0
Mcfd2	2.40659e-166	3.63972e-162	1.11012	0.882	0.445	0
Sil1	5.34042e-166	8.07685e-162	1.04911	0.837	0.344	0
Atf6	2.89748e-165	4.38215e-161	1.00081	0.691	0.166	0
Hyou1	9.55211e-164	1.44466e-159	1.14444	0.776	0.258	0
Sel1l3	5.95892e-162	9.01226e-158	1.01668	0.779	0.263	0
Rpl28	4.45913e-161	6.74398e-157	0.708192	1	0.999	0
Rabac1	5.82847e-159	8.81498e-155	0.869681	0.998	0.969	0
Phyh	2.81739e-158	4.26101e-154	1.23345	0.861	0.422	0
Rps20	3.30474e-158	4.99809e-154	0.656458	1	1	0
Uqcrh	1.74063e-157	2.63252e-153	0.682136	1	0.993	0
Atp5e	1.85105e-157	2.79953e-153	0.727522	1	0.993	0
Rps11	7.40181e-156	1.11945e-151	0.706828	1	0.999	0
Krt18	1.60582e-155	2.42864e-151	0.931441	0.997	0.941	0
Rpl10-ps3	5.83869e-155	8.83044e-151	1.021	0.96	0.651	0
Chn2	1.00879e-154	1.5257e-150	0.88507	0.565	0.065	0
Sel1l	8.91893e-154	1.3489e-149	1.1447	0.771	0.282	0
Tmem160	1.03344e-153	1.56298e-149	1.03898	0.933	0.661	0
Ddost	3.51363e-153	5.31401e-149	0.95669	0.96	0.758	0
Tmed10	5.8958e-153	8.91681e-149	0.872695	0.992	0.871	0
Dad1	1.7437e-151	2.63717e-147	0.786913	0.999	0.975	0
Man2a1	5.28645e-151	7.99522e-147	1.06522	0.82	0.366	0
Prom1	2.09825e-150	3.17339e-146	0.794647	0.616	0.095	0
Hmgn2	7.88073e-150	1.19188e-145	1.06086	0.824	0.373	0
H2afj	1.53042e-149	2.3146e-145	0.875455	0.992	0.894	0
Plekhs1	1.97894e-149	2.99294e-145	0.877962	0.647	0.137	0
Wars	3.37826e-148	5.10928e-144	1.03716	0.799	0.305	0
Ppib	4.14116e-148	6.26309e-144	0.807841	0.999	0.988	0
Adipor2	1.09155e-147	1.65085e-143	0.906085	0.677	0.184	0
Vcp	1.17924e-146	1.78348e-142	0.937287	0.956	0.747	0
Slc39a8	4.52945e-146	6.85034e-142	0.923725	0.656	0.143	0
Eef2	7.25724e-146	1.09758e-141	0.640325	1	0.999	0
2210407C18Rik	4.82186e-145	7.29258e-141	0.875154	0.46	0.014	0
Rpl5	1.14937e-144	1.73831e-140	0.609553	1	0.999	0
9530003J23Rik	1.51455e-144	2.29061e-140	3.30177	0.565	0.098	0
Rps12	3.28389e-144	4.96656e-140	0.631133	1	1	0
Tmem45a	4.72353e-144	7.14387e-140	0.984213	0.672	0.177	0
Gm10263	5.06751e-144	7.66411e-140	0.926102	0.883	0.485	0
Nxpe3	5.65183e-144	8.54783e-140	0.723985	0.473	0.021	0
Vopp1	2.32209e-143	3.51193e-139	0.884693	0.65	0.16	0
Hsph1	9.3747e-143	1.41783e-138	1.2951	0.763	0.292	0
Hspe1	3.09186e-142	4.67613e-138	1.0097	0.995	0.937	0
Ezr	1.09061e-141	1.64944e-137	0.880742	0.986	0.83	0
Fut8	4.94312e-141	7.47598e-137	0.81283	0.592	0.111	0
Cox6a1	9.89862e-141	1.49707e-136	0.678155	0.999	0.987	0
Ier3ip1	1.61618e-140	2.44431e-136	0.87767	0.963	0.824	0
Slc30a2	9.53977e-139	1.44279e-134	0.807427	0.525	0.06	0
Rrbp1	1.05497e-138	1.59554e-134	0.925384	0.956	0.748	0
Pabpc1	1.22492e-138	1.85257e-134	0.723382	0.999	0.977	0
Ptgs1	1.3233e-138	2.00137e-134	0.781853	0.544	0.073	0
Ufl1	3.1445e-138	4.75575e-134	0.908743	0.684	0.207	0
Rpn2	2.06384e-137	3.12135e-133	0.84173	0.972	0.782	0
Lap3	6.85765e-137	1.03715e-132	0.965357	0.838	0.428	0
Guk1	5.57755e-136	8.43548e-132	0.944502	0.908	0.625	0
Canx	8.87994e-136	1.343e-131	0.871396	0.955	0.733	0
Sord	1.91095e-135	2.89012e-131	0.912032	0.787	0.309	0
Uqcr11	5.21456e-135	7.8865e-131	0.732903	0.997	0.979	0
Tmem248	6.38493e-135	9.65656e-131	0.871028	0.828	0.406	0
Qars	1.70316e-134	2.57586e-130	0.875847	0.854	0.48	0
Upk1b	2.95004e-134	4.46164e-130	0.918018	0.735	0.256	0
Wbp5	1.50858e-133	2.28158e-129	0.772559	0.998	0.951	0
Gars	2.89039e-133	4.37143e-129	0.852341	0.758	0.3	0
Bcl2l14	6.3637e-133	9.62445e-129	1.24038	0.585	0.123	0
Csrp2	2.0002e-132	3.0251e-128	0.890446	0.667	0.188	0
Ormdl3	3.27418e-132	4.95188e-128	0.875375	0.854	0.484	0
Eif2s2	4.77318e-132	7.21896e-128	0.846991	0.993	0.916	0
Ddit3	7.67061e-132	1.1601e-127	1.78353	0.757	0.336	0
Ppp3ca	1.36456e-131	2.06375e-127	0.944289	0.895	0.506	0
Gata3	8.14296e-131	1.23154e-126	1.18868	0.815	0.416	0
Serpine2	1.19316e-130	1.80454e-126	0.489461	0.707	0.178	0
Tcaf3	3.94851e-130	5.97172e-126	0.876859	0.458	0.033	0
Rpl11	2.45012e-129	3.70556e-125	0.550237	1	1	0
Tpt1	3.75752e-128	5.68287e-124	0.583483	1	1	0
Stxbp6	7.31275e-128	1.10598e-123	0.769068	0.566	0.111	0
Rpl34	1.54792e-127	2.34108e-123	0.529193	1	0.999	0
Ppa1	1.71425e-127	2.59263e-123	0.885152	0.908	0.605	0
Sgk1	1.8318e-127	2.77042e-123	1.06331	0.915	0.572	0
Pcp4l1	9.11573e-127	1.37866e-122	0.788754	0.41	0.011	0
Chka	1.63136e-126	2.46728e-122	1.58027	0.908	0.736	0
Uqcc3	1.66377e-126	2.51629e-122	0.85645	0.874	0.54	0
Gm5547	3.16759e-126	4.79066e-122	0.78378	0.507	0.063	0
Ndufa6	1.85549e-125	2.80624e-121	0.662839	0.998	0.96	0
Tmem258	1.11268e-124	1.68282e-120	0.738981	0.981	0.904	0
Dgcr6	1.66952e-124	2.52498e-120	0.875213	0.816	0.426	0
Mcoln2	3.23525e-123	4.89299e-119	0.670386	0.411	0.016	0
Serp1	2.02734e-122	3.06615e-118	0.768072	0.994	0.837	0
Hspa1b	2.09971e-122	3.17559e-118	1.79727	0.813	0.436	0
Selk	4.84335e-122	7.32508e-118	0.675293	0.997	0.972	0
Neu1	3.38983e-121	5.12678e-117	0.832524	0.687	0.243	0
Erp44	1.22045e-120	1.84581e-116	0.765981	0.934	0.63	0
Chchd2	1.68561e-120	2.54931e-116	0.634975	1	0.999	0
Lysmd1	3.04869e-120	4.61085e-116	0.715915	0.431	0.031	0
Alkbh5	4.67654e-119	7.0728e-115	0.866238	0.784	0.367	0
Os9	6.56704e-119	9.932e-115	0.841772	0.907	0.599	0
Marcks	1.48582e-118	2.24715e-114	1.00562	0.753	0.299	0
Cope	2.92133e-118	4.41822e-114	0.767407	0.972	0.852	0
Ndufv3	7.33621e-116	1.10953e-111	0.802909	0.975	0.79	0
Herpud1	2.93656e-115	4.44126e-111	1.2993	0.967	0.773	0
Sdf2	3.22442e-115	4.87661e-111	0.77417	0.868	0.55	0
Mia3	3.9703e-115	6.00469e-111	0.805904	0.749	0.331	0
Rpl6	9.89674e-115	1.49678e-110	0.490015	1	0.999	0
Rps28	2.55734e-114	3.86773e-110	0.589114	1	0.999	0
Atf4	4.96974e-114	7.51624e-110	0.969624	0.986	0.914	0
Rpn1	1.8017e-113	2.7249e-109	0.797194	0.891	0.565	0
Eif4g2	2.51132e-113	3.79811e-109	0.791502	0.958	0.845	0
Gxylt2	5.41521e-113	8.18996e-109	0.665338	0.393	0.021	0
Man1c1	1.69186e-112	2.55877e-108	0.717789	0.562	0.138	0
Derl3	3.41963e-112	5.17184e-108	0.97659	0.684	0.235	0
Magt1	4.36554e-112	6.60244e-108	0.803035	0.809	0.394	0
Rpl23	1.90079e-111	2.87475e-107	0.504028	1	1	0
Stard10	1.92575e-110	2.9125e-106	0.77626	0.84	0.468	0
Minos1	2.48866e-110	3.76385e-106	0.666642	0.99	0.947	0
Tmbim6	3.62318e-110	5.4797e-106	0.608764	0.999	0.963	0
Pla2g16	5.55122e-110	8.39567e-106	0.738904	0.759	0.336	0
Cox17	5.4575e-109	8.25393e-105	0.776899	0.93	0.685	0
Rpl13a	6.28428e-109	9.50434e-105	0.542127	1	0.999	0
Atp5h	1.86557e-108	2.82149e-104	0.608767	0.994	0.988	0
Anxa4	7.81852e-108	1.18247e-103	0.840312	0.933	0.697	0
Ndufa4	7.93899e-108	1.20069e-103	0.590763	0.997	0.985	0
Col4a6	3.26475e-107	4.9376e-103	0.749768	0.439	0.058	0
Pck2	6.07026e-107	9.18067e-103	0.751037	0.638	0.228	0
Nucb1	7.04798e-107	1.06594e-102	0.772614	0.939	0.699	0
Gm2000	7.80926e-107	1.18107e-102	0.783269	0.89	0.593	0
Nars	1.18322e-106	1.7895e-102	0.788737	0.871	0.549	0
Tes	2.42628e-106	3.66951e-102	1.14988	0.734	0.334	0
Dnaja4	3.01983e-106	4.5672e-102	1.1956	0.618	0.212	0
Lsm6	7.86884e-106	1.19008e-101	0.776938	0.83	0.504	0
Slc25a36	1.19145e-105	1.80195e-101	0.754712	0.616	0.208	0
Fam114a2	1.20134e-105	1.81691e-101	0.829829	0.745	0.372	0
Edem1	2.39226e-105	3.61806e-101	0.764051	0.783	0.388	0
Smagp	3.13663e-105	4.74384e-101	0.725902	0.803	0.403	0
Slc7a5	7.40927e-105	1.12058e-100	0.736435	0.631	0.216	0
Edem2	7.98908e-105	1.20827e-100	0.805056	0.88	0.517	0
Gm53	2.06216e-104	3.1188e-100	0.642273	0.401	0.038	0
Mydgf	9.3214e-104	1.40977e-99	0.758937	0.909	0.65	0
Timm8b	1.31383e-102	1.98704e-98	0.762609	0.923	0.723	0
Llph	1.98325e-102	2.99947e-98	0.719267	0.922	0.703	0
Glb1	2.10363e-102	3.18153e-98	0.672745	0.629	0.216	0
Cox7a2l	9.40512e-102	1.42243e-97	0.585756	1	0.988	0
Rpl22	1.11569e-101	1.68737e-97	0.519842	1	0.998	0
Mapk3	1.14721e-101	1.73503e-97	0.731683	0.781	0.425	0
Csde1	2.34332e-101	3.54404e-97	0.771549	0.877	0.593	0
Gnb2l1	6.21729e-101	9.40302e-97	0.530755	1	0.998	0
Cltc	6.64234e-101	1.00459e-96	0.796142	0.842	0.481	0
Tmbim4	1.90864e-100	2.88663e-96	0.745325	0.908	0.671	0
Usp16	2.18955e-100	3.31148e-96	0.826917	0.77	0.403	0
Ibtk	2.35103e-100	3.5557e-96	0.714622	0.571	0.173	0
Hoxb9	2.90983e-100	4.40082e-96	0.616196	0.412	0.048	0
Ndufa3	5.85019e-100	8.84783e-96	0.598732	0.992	0.96	0
Ufc1	6.33336e-100	9.57857e-96	0.74827	0.916	0.689	0
Rpl39	8.17403e-100	1.23624e-95	0.475513	1	0.999	0
Folr1	1.11488e-99	1.68615e-95	0.618381	0.378	0.027	0
Ppt1	1.66636e-99	2.5202e-95	0.73843	0.725	0.34	0
Rpl26	4.10395e-99	6.20682e-95	0.463228	1	0.999	0
Tspan13	3.45157e-98	5.22015e-94	0.842701	0.958	0.566	0
Ssr2	3.75494e-98	5.67897e-94	0.737832	0.952	0.832	0
Mt2	3.91999e-98	5.92859e-94	0.901172	0.998	0.993	0
Gpr37l1	5.65168e-98	8.5476e-94	0.518526	0.336	0.012	0
Tmed9	2.03936e-97	3.08432e-93	0.616744	0.984	0.903	0
Lman2	3.49071e-97	5.27935e-93	0.695776	0.866	0.551	0
Chmp4b	3.50375e-97	5.29908e-93	0.630691	0.977	0.84	0
Fh1	4.54818e-97	6.87867e-93	0.715732	0.723	0.366	0
Spint2	1.85517e-96	2.80576e-92	0.642571	0.997	0.937	0
Pet100	2.46339e-96	3.72563e-92	0.773598	0.894	0.668	0
Ndufa7	3.18462e-96	4.81642e-92	0.560756	0.998	0.982	0
Frk	4.32526e-96	6.54153e-92	0.731601	0.509	0.126	0
Ddb1	5.71744e-96	8.64706e-92	0.76937	0.82	0.526	0
Bckdha	9.58258e-96	1.44927e-91	0.712668	0.775	0.413	0
Larp4b	1.36094e-95	2.05829e-91	0.733884	0.662	0.281	0
Ssr3	1.95098e-95	2.95067e-91	0.742932	0.901	0.672	0
Rplp2	5.36282e-95	8.11073e-91	0.467795	1	1	0
Cox7b	6.46384e-95	9.7759e-91	0.564931	0.993	0.971	0
Prkca	1.64871e-94	2.49352e-90	0.715937	0.602	0.213	0
Rps13	1.66336e-94	2.51567e-90	0.454059	1	1	0
Dpp4	2.69571e-94	4.077e-90	0.601762	0.455	0.086	0
Camsap3	8.41355e-94	1.27247e-89	0.654869	0.539	0.156	0
Rpl18a	2.16917e-93	3.28065e-89	0.508652	1	0.999	0
Gss	4.97219e-93	7.51994e-89	0.683671	0.57	0.191	0
Rab1a	5.61809e-93	8.49679e-89	0.691705	0.948	0.794	0
Pfdn5	2.52921e-92	3.82518e-88	0.509807	0.999	0.989	0
Krt23	4.45761e-92	6.74168e-88	0.574754	0.466	0.088	0
Rpl27a	5.25919e-92	7.95401e-88	0.475314	1	0.999	0
Tmem42	5.66178e-92	8.56287e-88	0.700354	0.639	0.264	0
2310001H17Rik	7.94061e-92	1.20094e-87	0.720394	0.627	0.24	0
Rab25	9.72517e-92	1.47083e-87	0.715469	0.879	0.593	0
Rbbp7	1.27525e-91	1.92868e-87	0.711226	0.939	0.761	0
Prkcsh	2.55419e-91	3.86295e-87	0.680627	0.775	0.426	0
Tcf25	2.76972e-91	4.18892e-87	0.668407	0.912	0.676	0
Bex4	4.43009e-91	6.70007e-87	1.01499	0.454	0.093	0
D17Wsu92e	6.01819e-91	9.10191e-87	0.66927	0.636	0.262	0
Ckap4	1.52524e-90	2.30677e-86	0.671064	0.697	0.321	0
Timm13	2.1332e-90	3.22625e-86	0.653512	0.96	0.81	0
Tle1	2.69955e-90	4.0828e-86	0.677161	0.701	0.327	0
Brd2	4.69508e-90	7.10084e-86	0.925584	0.881	0.654	0
Uso1	6.29893e-90	9.52651e-86	0.708987	0.806	0.438	0
B3gnt7	1.02647e-89	1.55243e-85	0.526903	0.33	0.02	0
Sdf4	1.29548e-89	1.95928e-85	0.67155	0.915	0.654	0
Epcam	1.53109e-89	2.31563e-85	0.625078	0.981	0.769	0
Gabarap	1.83622e-89	2.7771e-85	0.528292	0.995	0.975	0
Gfpt1	2.25288e-89	3.40725e-85	0.718308	0.798	0.411	0
Uba5	2.62205e-89	3.96559e-85	0.696681	0.843	0.523	0
Hspa8	3.64858e-89	5.51811e-85	0.613983	1	1	0
Snhg12	8.44919e-89	1.27785e-84	0.790206	0.783	0.461	0
Glb1l2	8.46667e-89	1.2805e-84	0.580638	0.37	0.043	0
H13	8.75101e-89	1.3235e-84	0.681155	0.929	0.695	0
Tmem123	1.78117e-88	2.69384e-84	0.705014	0.805	0.511	0
Cox4i1	1.87755e-88	2.83961e-84	0.448182	1	0.999	0
Gm10073	1.87816e-87	2.84053e-83	0.630653	0.967	0.861	0
Fkbp4	3.76664e-87	5.69667e-83	0.69739	0.928	0.755	0
Zfhx3	5.40731e-87	8.17801e-83	0.761566	0.69	0.334	0
Rpl12	1.12855e-86	1.70681e-82	0.477164	1	0.999	0
Atox1	1.69969e-86	2.57061e-82	0.600802	0.987	0.91	0
Sec24d	2.4351e-86	3.68284e-82	0.646358	0.554	0.186	0
Cldn7	3.89221e-86	5.88658e-82	0.657172	0.9	0.589	0
Atp5l	4.7101e-86	7.12355e-82	0.459672	0.999	0.998	0
Fth1	2.16289e-85	3.27116e-81	0.3464	1	0.999	0
Kdelr1	3.94758e-85	5.97031e-81	0.667467	0.927	0.769	0
Acsl3	5.79146e-85	8.75901e-81	0.68517	0.581	0.207	0
Rnf128	6.48938e-85	9.81454e-81	0.685684	0.763	0.418	0
Serpinb1a	8.59048e-85	1.29922e-80	0.655909	0.407	0.067	0
Kdelr2	1.51538e-84	2.29187e-80	0.677022	0.909	0.641	0
Gpld1	2.06055e-84	3.11637e-80	0.578299	0.463	0.111	0
Ubb	2.58832e-84	3.91458e-80	0.514632	1	1	0
Mtus1	2.66179e-84	4.02569e-80	0.620276	0.554	0.187	0
App	2.85863e-84	4.3234e-80	0.6572	0.861	0.472	0
Slc39a7	3.10664e-84	4.69849e-80	0.657578	0.858	0.604	0
Clic5	6.65612e-84	1.00667e-79	0.456993	0.327	0.025	0
Atp5g2	8.97978e-84	1.3581e-79	0.523258	0.997	0.975	0
Gm13874	1.4438e-83	2.1836e-79	0.528667	0.292	0.01	0
Tgoln1	1.52542e-83	2.30705e-79	0.705507	0.828	0.497	0
Rbm15b	7.07137e-83	1.06947e-78	0.741413	0.494	0.144	0
Rpl19	7.87793e-83	1.19146e-78	0.421209	1	1	0
BC005537	1.51872e-82	2.29691e-78	0.744217	0.755	0.449	0
2010300C02Rik	1.8162e-82	2.74682e-78	0.502034	0.38	0.058	0
Snhg9	3.70639e-82	5.60555e-78	0.715811	0.838	0.574	0
Golga4	4.17324e-82	6.31161e-78	0.703167	0.707	0.362	0
Hid1	4.55102e-82	6.88297e-78	0.630338	0.6	0.23	0
Rpl37a	7.64488e-82	1.15621e-77	0.410372	1	1	0
Snhg6	8.28713e-82	1.25334e-77	0.658896	0.77	0.428	0
Rhob	1.21469e-81	1.8371e-77	0.978346	0.881	0.727	0
Eif1	1.36874e-81	2.07008e-77	0.418696	1	1	0
Copa	2.12468e-81	3.21337e-77	0.674879	0.804	0.503	0
2410015M20Rik	2.13029e-81	3.22185e-77	0.585559	0.981	0.903	0
Sqstm1	2.64906e-81	4.00644e-77	0.741428	0.934	0.764	0
Clcn3	3.33333e-81	5.04132e-77	0.756577	0.646	0.29	0
Ost4	5.3009e-81	8.01709e-77	0.553274	0.987	0.922	0
Atp2a2	1.10536e-80	1.67175e-76	0.80172	0.749	0.441	0
Rpl29	1.21842e-80	1.84273e-76	0.40323	1	1	0
Chp1	1.56165e-80	2.36184e-76	0.609861	0.916	0.692	0
Ctns	1.91397e-80	2.89469e-76	0.636475	0.536	0.185	0
1810022K09Rik	4.40139e-80	6.65666e-76	0.635523	0.943	0.789	0
Rps26-ps1	8.1583e-80	1.23386e-75	0.633665	0.84	0.556	0
Eif5	1.36033e-79	2.05737e-75	0.704928	0.946	0.811	0
Mrpl51	1.41683e-79	2.14282e-75	0.621965	0.837	0.569	0
Abca5	1.65619e-79	2.50482e-75	0.580882	0.519	0.166	0
Rec8	2.22746e-79	3.36881e-75	0.535474	0.368	0.057	0
Spcs3	2.36499e-79	3.5768e-75	0.628785	0.763	0.407	0
Adipor1	4.0069e-79	6.06004e-75	0.615061	0.911	0.686	0
Rnf181	9.58427e-79	1.44952e-74	0.629147	0.71	0.371	0
mt-Nd3	1.38417e-78	2.09341e-74	0.698608	0.946	0.851	0
Psat1	1.76713e-78	2.6726e-74	0.58185	0.489	0.139	0
Ddx3x	3.40305e-78	5.14677e-74	0.784556	0.854	0.615	0
Gnas	3.43892e-78	5.20102e-74	0.485001	0.998	0.995	0
Cdk5rap3	3.461e-78	5.23441e-74	0.607215	0.746	0.416	0
Bspry	3.91918e-78	5.92736e-74	0.55836	0.529	0.174	0
Abcc3	5.5402e-78	8.37899e-74	0.549038	0.468	0.128	0
Epb41l4aos	5.65054e-78	8.54587e-74	0.646835	0.729	0.4	0
Entpd3	9.89258e-78	1.49615e-73	0.527355	0.437	0.104	0
Atp5g1	3.44499e-77	5.21021e-73	0.523664	0.987	0.956	0
Mien1	5.24113e-77	7.92668e-73	0.632618	0.944	0.741	0
Fbp1	9.66671e-77	1.46199e-72	0.474794	0.278	0.012	0
Ctnnd1	2.44647e-76	3.70004e-72	0.636575	0.617	0.268	0
Cnpy2	4.86289e-76	7.35463e-72	0.627871	0.948	0.8	0
Atp6v0e	5.85129e-76	8.8495e-72	0.59516	0.937	0.791	0
Usmg5	9.90052e-76	1.49736e-71	0.490477	0.99	0.958	0
Cox7a2	2.64473e-75	3.9999e-71	0.471318	0.993	0.979	0
Mrpl57	2.17849e-74	3.29475e-70	0.629908	0.848	0.612	0
Syvn1	2.4135e-74	3.65017e-70	0.743713	0.585	0.245	0
Dctn3	2.77628e-74	4.19884e-70	0.62141	0.89	0.694	0
Tmem167	4.18023e-74	6.32217e-70	0.618936	0.874	0.648	0
Txnl1	1.1047e-73	1.67075e-69	0.603314	0.903	0.669	0
Tead2	4.21182e-73	6.36995e-69	0.43224	0.307	0.03	0
Mpv17l2	4.62898e-73	7.00086e-69	0.590786	0.602	0.268	0
Mal	4.98787e-73	7.54365e-69	0.467546	0.36	0.057	0
Glmp	5.30481e-73	8.02299e-69	0.634442	0.827	0.56	0
Srp72	6.77985e-73	1.02538e-68	0.586156	0.788	0.486	0
Trabd	1.41167e-72	2.13501e-68	0.595485	0.794	0.484	0
Atp5j2	1.89459e-72	2.86537e-68	0.48627	0.994	0.982	0
Chchd10	1.93419e-72	2.92527e-68	0.621043	0.792	0.449	0
Desi2	6.2286e-72	9.42014e-68	0.828375	0.564	0.244	0
Saraf	7.27499e-72	1.10027e-67	0.564178	0.969	0.845	0
Prkab2	1.29574e-71	1.95967e-67	0.688955	0.476	0.156	0
Lamtor2	1.84339e-71	2.78795e-67	0.566939	0.96	0.853	0
Gmds	1.9306e-71	2.91984e-67	0.602876	0.708	0.389	0
Rps17	2.94701e-71	4.45705e-67	0.409128	1	1	0
Ddit4	3.31434e-71	5.0126e-67	0.844169	0.718	0.4	0
Atp5k	3.36413e-71	5.08791e-67	0.524011	0.981	0.929	0
Ncdn	4.50754e-71	6.8172e-67	0.52868	0.45	0.129	0
Rasef	4.89565e-71	7.40418e-67	0.592276	0.429	0.118	0
mt-Co2	8.61103e-71	1.30233e-66	0.588569	0.99	0.96	0
Emcn	9.31843e-71	1.40932e-66	0.407141	0.248	0.007	0
Yipf4	1.49769e-70	2.2651e-66	0.606058	0.783	0.517	0
Gns	2.9455e-70	4.45478e-66	0.567559	0.53	0.201	0
Dazap2	4.2862e-70	6.48245e-66	0.578508	0.831	0.554	0
Map2k2	4.61116e-70	6.97392e-66	0.587027	0.848	0.617	0
Spcs2	9.11216e-70	1.37812e-65	0.552036	0.984	0.877	0
Mrpl54	1.28496e-69	1.94337e-65	0.599475	0.883	0.668	0
Fam21	2.15669e-69	3.26178e-65	0.527815	0.494	0.17	0
Atp5b	3.18815e-69	4.82175e-65	0.432639	0.997	0.988	0
Ubl5	4.45368e-69	6.73575e-65	0.465532	0.991	0.986	0
Man2b1	4.57656e-69	6.92159e-65	0.496127	0.586	0.244	0
Rpl30	6.17225e-69	9.33491e-65	0.434795	1	0.999	0
Erlec1	7.93736e-69	1.20045e-64	0.583078	0.752	0.433	0
Rps15	1.14336e-68	1.72922e-64	0.434735	1	1	0
Ufm1	1.34106e-68	2.02822e-64	0.57874	0.897	0.705	0
Pkp4	1.35517e-68	2.04956e-64	0.562443	0.55	0.229	0
Bcat2	1.66191e-68	2.51347e-64	0.590845	0.726	0.395	0
Ddt	2.56574e-68	3.88042e-64	0.619227	0.829	0.593	0
Fut2	2.61242e-68	3.95103e-64	0.517244	0.434	0.121	0
Nudt4	2.63646e-68	3.98738e-64	0.567816	0.666	0.351	0
Tsta3	3.04827e-68	4.61021e-64	0.610535	0.803	0.509	0
Akr1a1	3.69532e-68	5.58881e-64	0.487949	0.988	0.938	0
Nudt22	4.35888e-68	6.59236e-64	0.611577	0.714	0.407	0
Fndc3a	5.01205e-68	7.58023e-64	0.558953	0.605	0.272	0
Dusp5	6.22228e-68	9.41058e-64	0.840791	0.643	0.336	0
Polr2k	6.23061e-68	9.42317e-64	0.593197	0.844	0.597	0
Nmt1	7.20711e-68	1.09e-63	0.591994	0.784	0.507	0
Rps10	9.47434e-68	1.4329e-63	0.402556	1	0.999	0
Uggt1	2.38615e-67	3.60881e-63	0.547797	0.61	0.277	0
Npc2	2.59599e-67	3.92618e-63	0.545254	0.984	0.864	0
Swi5	2.92942e-67	4.43046e-63	0.51603	0.981	0.919	0
Gm36945	4.96055e-67	7.50233e-63	0.385462	0.227	0.002	0
Atp8a1	5.39215e-67	8.15509e-63	0.429442	0.36	0.071	0
Suox	7.12144e-67	1.07705e-62	0.512299	0.498	0.174	0
Fam210b	1.99304e-66	3.01428e-62	0.558845	0.578	0.263	0
Arf1	2.13245e-66	3.22511e-62	0.452833	0.99	0.957	0
Ndufa13	2.24681e-66	3.39808e-62	0.501722	0.987	0.96	0
Hsp90aa1	2.42298e-66	3.66452e-62	0.753734	0.985	0.961	0
4931406C07Rik	3.29842e-66	4.98853e-62	0.533656	0.486	0.17	0
Msi2	5.08916e-66	7.69685e-62	0.560598	0.601	0.277	0
Cox6b1	5.17533e-66	7.82717e-62	0.428641	0.997	0.989	0
Arhgap28	7.09613e-66	1.07322e-61	0.458199	0.31	0.044	0
Ndufs6	8.08558e-66	1.22286e-61	0.524967	0.963	0.879	0
Rps14	9.78782e-66	1.48031e-61	0.34171	1	1	0
Yipf5	1.17794e-65	1.78151e-61	0.638082	0.744	0.462	0
Desi1	1.3039e-65	1.97201e-61	0.558011	0.599	0.286	0
Eif4b	1.4013e-65	2.11933e-61	0.559511	0.864	0.63	0
Drg2	1.41536e-65	2.14059e-61	0.568387	0.571	0.263	0
Celf1	1.44332e-65	2.18288e-61	0.605074	0.62	0.305	0
Stt3a	2.19733e-65	3.32324e-61	0.548068	0.78	0.496	0
Ptges3	4.10752e-65	6.21221e-61	0.558337	0.884	0.653	0
Plcb4	7.19871e-65	1.08873e-60	0.429341	0.337	0.062	0
Nkd1	8.462e-65	1.27979e-60	0.532617	0.401	0.103	0
Srp54b	1.24715e-64	1.88619e-60	0.553037	0.915	0.716	0
Ldha	1.72968e-64	2.61597e-60	0.540578	0.962	0.877	0
Traf1	1.83794e-64	2.77971e-60	0.370103	0.273	0.026	0
Ptger3	2.11557e-64	3.19959e-60	0.456929	0.372	0.084	0
Ctsc	2.60705e-64	3.9429e-60	0.478191	0.534	0.216	0
Cars	3.88617e-64	5.87745e-60	0.490182	0.455	0.15	0
Trp53inp1	4.11156e-64	6.21832e-60	0.515654	0.382	0.093	0
Rbm47	4.58436e-64	6.93339e-60	0.557931	0.648	0.319	0
Blnk	4.86472e-64	7.3574e-60	0.719263	0.731	0.443	0
Sec16a	5.04691e-64	7.63295e-60	0.534101	0.527	0.213	0
Mfsd2a	9.05216e-64	1.36905e-59	0.454442	0.302	0.044	0
Rab39b	1.28531e-63	1.9439e-59	0.520496	0.471	0.164	0
Atp13a3	4.18583e-63	6.33065e-59	0.551787	0.517	0.21	0
Rab11a	5.01167e-63	7.57965e-59	0.537454	0.875	0.674	0
Vav2	5.39833e-63	8.16444e-59	0.385992	0.292	0.039	0
Fndc3b	7.00154e-63	1.05891e-58	0.566912	0.532	0.222	0
Tubb4b	1.24632e-62	1.88493e-58	0.610576	0.951	0.812	0
Surf4	1.4118e-62	2.13521e-58	0.560123	0.877	0.62	0
Ttc1	1.4463e-62	2.18738e-58	0.51758	0.629	0.323	0
Mrps12	1.84359e-62	2.78824e-58	0.558513	0.822	0.601	0
Gm9843	2.22241e-62	3.36117e-58	0.462972	0.991	0.927	0
Polr2l	2.76029e-62	4.17466e-58	0.525677	0.727	0.431	0
Srpr	3.10341e-62	4.6936e-58	0.544453	0.891	0.661	0
Serf2	4.53421e-62	6.85754e-58	0.41254	1	0.998	0
Phgdh	4.78999e-62	7.24439e-58	0.55878	0.927	0.745	0
Mdh1	6.93475e-62	1.04881e-57	0.547999	0.954	0.838	0
Tmem234	7.5604e-62	1.14343e-57	0.513625	0.963	0.816	0
Derl1	1.00746e-61	1.52368e-57	0.52862	0.817	0.548	0
Nckap1	1.0361e-61	1.567e-57	0.516718	0.572	0.263	0
C1rl	1.0677e-61	1.61479e-57	0.378633	0.244	0.017	0
Eif3j1	1.30006e-61	1.96621e-57	0.702728	0.881	0.691	0
Ubn2	1.75299e-61	2.65122e-57	0.570317	0.559	0.255	0
Dnajb9	1.97445e-61	2.98616e-57	0.661015	0.888	0.67	0
Slc16a7	1.99468e-61	3.01675e-57	0.417282	0.344	0.072	0
Mccc2	2.16609e-61	3.27599e-57	0.510086	0.552	0.243	0
Rplp1	2.31321e-61	3.4985e-57	0.349884	1	0.999	0
Ifngr1	2.51204e-61	3.79921e-57	0.51919	0.578	0.258	0
Camk2b	4.18651e-61	6.33168e-57	0.486571	0.434	0.139	0
Btf3	6.6366e-61	1.00372e-56	0.396877	1	0.995	0
Dph3	6.86093e-61	1.03765e-56	0.53598	0.804	0.546	0
Mrpl43	7.08685e-61	1.07181e-56	0.529689	0.739	0.471	0
Eef1b2	7.40916e-61	1.12056e-56	0.375064	0.999	0.997	0
Wdr26	7.83798e-61	1.18542e-56	0.645592	0.713	0.435	0
Mrps21	1.11898e-60	1.69235e-56	0.558923	0.904	0.77	0
Get4	1.63545e-60	2.47346e-56	0.532039	0.675	0.382	0
Tspan1	1.75506e-60	2.65436e-56	0.612679	0.997	0.683	0
Atp5d	2.3142e-60	3.5e-56	0.435819	0.983	0.928	0
Gm42418	2.6665e-60	4.03281e-56	0.334537	0.945	0.718	0
Lars	3.13857e-60	4.74677e-56	0.483571	0.526	0.22	0
Eif4g1	4.255e-60	6.43526e-56	0.564416	0.745	0.471	0
Arcn1	7.84373e-60	1.18629e-55	0.542806	0.677	0.392	0
Adam9	1.11742e-59	1.68999e-55	0.456476	0.421	0.131	0
Dnajb11	1.90686e-59	2.88393e-55	0.567599	0.785	0.523	0
Romo1	1.92449e-59	2.9106e-55	0.448392	0.984	0.941	0
Atp6v0d1	2.46855e-59	3.73343e-55	0.531065	0.802	0.54	0
Smim14	3.2092e-59	4.85359e-55	0.493276	0.985	0.831	0
Sms	3.78167e-59	5.7194e-55	0.564412	0.58	0.282	0
Tma7	4.16939e-59	6.30579e-55	0.470351	0.972	0.896	0
D15Ertd621e	4.47814e-59	6.77274e-55	0.528281	0.518	0.222	0
Supt5	4.75539e-59	7.19206e-55	0.537059	0.658	0.356	0
Pllp	5.84359e-59	8.83785e-55	0.481574	0.493	0.189	0
Ftl1	6.75705e-59	1.02194e-54	0.221347	1	0.996	0
Psmc3	8.43624e-59	1.2759e-54	0.52783	0.868	0.638	0
Bola2	8.49624e-59	1.28497e-54	0.533219	0.911	0.75	0
St14	9.21929e-59	1.39433e-54	0.497048	0.587	0.281	0
Eif4g3	9.27106e-59	1.40215e-54	0.499315	0.513	0.212	0
Yeats4	1.35671e-58	2.05188e-54	0.501323	0.563	0.272	0
Clptm1l	1.82031e-58	2.75304e-54	0.532295	0.813	0.569	0
Cobll1	2.13018e-58	3.22169e-54	0.548228	0.554	0.255	0
Tmem214	2.20008e-58	3.3274e-54	0.515866	0.635	0.341	0
Tuft1	2.27524e-58	3.44107e-54	0.816867	0.536	0.247	0
Dusp8	3.63104e-58	5.49159e-54	0.631536	0.428	0.151	0
Cdk2ap2	4.48437e-58	6.78216e-54	0.553494	0.857	0.609	0
Ghitm	6.60202e-58	9.98489e-54	0.515978	0.798	0.546	0
Stx3	7.61594e-58	1.15183e-53	0.63396	0.605	0.323	0
Adam10	2.18232e-57	3.30054e-53	0.492565	0.449	0.165	0
Tax1bp3	5.59891e-57	8.4678e-53	0.556511	0.722	0.457	0
Mgat2	5.99278e-57	9.06349e-53	0.53473	0.678	0.408	0
Polr2g	1.18761e-56	1.79614e-52	0.524615	0.67	0.388	0
Acox1	1.21129e-56	1.83196e-52	0.52087	0.558	0.266	0
Rac1	1.5593e-56	2.35829e-52	0.512275	0.922	0.79	0
Nfia	1.68966e-56	2.55544e-52	0.561628	0.672	0.377	0
Gramd3	3.07051e-56	4.64384e-52	0.438952	0.424	0.136	0
Psmb1	4.63681e-56	7.01272e-52	0.432675	0.983	0.94	0
Anapc13	6.73415e-56	1.01847e-51	0.492509	0.953	0.88	0
Nbr1	7.10971e-56	1.07527e-51	0.51407	0.568	0.276	0
Qpctl	8.08849e-56	1.2233e-51	0.500537	0.483	0.195	0
Ddx6	8.97748e-56	1.35775e-51	0.555869	0.596	0.316	0
Klf7	9.26916e-56	1.40187e-51	0.597403	0.522	0.226	0
Cep170b	1.29978e-55	1.96579e-51	0.497216	0.525	0.23	0
Mycl	1.64477e-55	2.48755e-51	0.50294	0.359	0.098	0
Slc7a1	1.81929e-55	2.7515e-51	0.528779	0.552	0.258	0
Gtf2i	1.91209e-55	2.89185e-51	0.505337	0.554	0.261	0
Klhdc1	4.80341e-55	7.26468e-51	0.509079	0.538	0.244	0
Copb2	6.14445e-55	9.29287e-51	0.500781	0.827	0.584	0
Plekha4	7.66677e-55	1.15952e-50	0.369486	0.268	0.04	0
Eif4a2	1.91829e-54	2.90122e-50	0.451392	0.976	0.914	0
Mapk1	2.023e-54	3.05958e-50	0.505085	0.749	0.493	0
Rps23	2.74597e-54	4.15301e-50	0.31937	1	0.999	0
Mrps36	2.88153e-54	4.35802e-50	0.525702	0.736	0.486	0
Nlrp10	3.88943e-54	5.88237e-50	0.663031	0.222	0.018	0
Krt8	3.91163e-54	5.91596e-50	0.499716	0.981	0.907	0
Khdrbs3	7.19338e-54	1.08793e-49	0.320095	0.241	0.027	0
2010107E04Rik	1.09535e-53	1.65661e-49	0.419909	0.977	0.945	0
Rbx1	1.51501e-53	2.2913e-49	0.452635	0.946	0.849	0
Mrpl24	1.96086e-53	2.96561e-49	0.488978	0.804	0.567	0
4930415O20Rik	1.97313e-53	2.98416e-49	0.31883	0.232	0.023	0
Sesn3	2.2367e-53	3.38279e-49	0.485392	0.507	0.226	0
Ccdc167	2.27818e-53	3.44552e-49	0.509356	0.484	0.208	0
Strn3	2.85672e-53	4.3205e-49	0.501404	0.624	0.343	0
Sec31a	3.82345e-53	5.78258e-49	0.48264	0.71	0.427	0
Smdt1	4.88853e-53	7.39341e-49	0.418372	0.978	0.914	0
Cds2	7.59207e-53	1.14822e-48	0.486168	0.494	0.217	0
Pmm2	8.04513e-53	1.21675e-48	0.489348	0.725	0.434	0
G3bp2	8.15314e-53	1.23308e-48	0.503502	0.818	0.577	0
Sertad1	8.64229e-53	1.30706e-48	0.827598	0.803	0.588	0
Endod1	9.24459e-53	1.39815e-48	0.416259	0.412	0.134	0
Id3	1.4189e-52	2.14595e-48	0.55772	0.813	0.491	0
Cacfd1	1.76702e-52	2.67244e-48	0.499421	0.588	0.317	0
Chac1	2.13501e-52	3.22898e-48	0.53966	0.267	0.044	0
Aldh7a1	2.37491e-52	3.59182e-48	0.527601	0.688	0.427	0
Gstm2	2.39752e-52	3.626e-48	0.466013	0.833	0.623	0
Chmp2a	2.72154e-52	4.11605e-48	0.47758	0.934	0.819	0
Cct3	2.76277e-52	4.17841e-48	0.428535	0.802	0.524	0
Sod2	4.76933e-52	7.21313e-48	0.517798	0.864	0.672	0
Rps24	5.89313e-52	8.91276e-48	0.322174	1	1	0
Nisch	7.42391e-52	1.12279e-47	0.503555	0.625	0.355	0
Esr1	8.8251e-52	1.33471e-47	0.369772	0.306	0.067	0
Tbx3	8.95146e-52	1.35382e-47	0.58318	0.636	0.382	0
Zfp697	1.00619e-51	1.52176e-47	0.390024	0.351	0.096	0
Mmgt2	1.05925e-51	1.60201e-47	0.47469	0.603	0.314	0
Prr13	1.12357e-51	1.69929e-47	0.592703	0.751	0.534	0
Arhgap8	1.49597e-51	2.2625e-47	0.413761	0.384	0.122	0
Atp5g3	1.80465e-51	2.72935e-47	0.462915	0.948	0.849	0
Isoc2b	2.69921e-51	4.08229e-47	0.477133	0.541	0.265	0
Carhsp1	4.03618e-51	6.10432e-47	0.507321	0.738	0.494	0
Slc11a2	5.39304e-51	8.15644e-47	0.459782	0.487	0.208	0
Atp6v1g1	8.85216e-51	1.3388e-46	0.504758	0.874	0.72	0
Aurkaip1	1.31505e-50	1.98888e-46	0.484809	0.85	0.677	0
Rnf5	1.8437e-50	2.78841e-46	0.475529	0.605	0.33	0
Tmem256	1.91158e-50	2.89107e-46	0.488876	0.942	0.812	0
Cks1b	2.25069e-50	3.40395e-46	0.493383	0.604	0.329	0
Mob1b	2.96454e-50	4.48357e-46	0.458976	0.432	0.167	0
Dsc2	4.41539e-50	6.67783e-46	0.354815	0.249	0.037	0
Mrps34	4.86109e-50	7.35191e-46	0.511934	0.767	0.559	0
mt-Co1	6.23044e-50	9.42292e-46	0.505045	0.997	0.969	0
Lrrc51	6.28783e-50	9.50972e-46	0.427726	0.407	0.146	0
Srf	9.72598e-50	1.47096e-45	0.640815	0.582	0.319	0
Actb	1.04421e-49	1.57927e-45	0.724119	0.999	0.987	0
Arf3	1.09642e-49	1.65823e-45	0.490363	0.696	0.44	0
Pex11g	1.09713e-49	1.6593e-45	0.452565	0.512	0.236	0
Hdgfrp3	1.24835e-49	1.888e-45	0.382184	0.347	0.098	0
Marc2	1.67793e-49	2.53771e-45	0.496337	0.917	0.789	0
Pdcd6ip	1.75119e-49	2.6485e-45	0.477514	0.68	0.423	0
Cib1	2.27786e-49	3.44504e-45	0.469379	0.705	0.444	0
Wdr83os	3.6012e-49	5.44646e-45	0.513595	0.813	0.606	0
Hsd17b11	3.83747e-49	5.8038e-45	0.416367	0.377	0.119	0
Nxf1	3.90044e-49	5.89902e-45	0.508443	0.85	0.642	0
Sec23b	4.18456e-49	6.32873e-45	0.48238	0.58	0.315	0
Mlec	4.70503e-49	7.11589e-45	0.467118	0.683	0.405	0
Psenen	4.88912e-49	7.3943e-45	0.491284	0.901	0.762	0
Stx5a	5.04412e-49	7.62872e-45	0.466804	0.719	0.463	0
Map2k4	5.11656e-49	7.73828e-45	0.513943	0.439	0.174	0
Rpl36a	5.29975e-49	8.01534e-45	0.33955	1	1	0
Gmppb	5.82771e-49	8.81383e-45	0.445309	0.629	0.337	0
Farsb	7.13938e-49	1.07976e-44	0.448918	0.534	0.263	0
Cdh1	7.79938e-49	1.17958e-44	0.490866	0.765	0.512	0
Sec62	1.02673e-48	1.55283e-44	0.398086	0.99	0.95	0
C130074G19Rik	1.18714e-48	1.79542e-44	0.304328	0.223	0.026	0
Hectd1	1.46393e-48	2.21405e-44	0.507759	0.634	0.379	0
Slc7a8	1.69536e-48	2.56407e-44	0.36622	0.316	0.081	0
Bet1	1.83715e-48	2.77851e-44	0.477972	0.659	0.398	0
D8Ertd738e	2.10865e-48	3.18912e-44	0.454749	0.942	0.838	0
5330417C22Rik	2.46601e-48	3.7296e-44	0.411705	0.858	0.467	0
Rad23b	2.74471e-48	4.1511e-44	0.443235	0.764	0.514	0
Lman1	2.97465e-48	4.49886e-44	0.488821	0.743	0.495	0
Syne4	3.20006e-48	4.83978e-44	0.464239	0.613	0.332	0
Use1	3.74435e-48	5.66295e-44	0.432609	0.942	0.833	0
Snd1	6.94699e-48	1.05066e-43	0.460955	0.672	0.404	0
Stub1	8.76004e-48	1.32487e-43	0.491297	0.838	0.634	0
Tanc2	8.88407e-48	1.34363e-43	0.436416	0.396	0.142	0
Ubald1	1.12036e-47	1.69444e-43	0.561719	0.67	0.417	0
Slc39a4	1.21596e-47	1.83901e-43	0.387946	0.232	0.033	0
Ucp2	1.38642e-47	2.09683e-43	0.489312	0.742	0.486	0
Arpc3	1.77495e-47	2.68444e-43	0.443146	0.927	0.858	0
Ndufs7	1.84777e-47	2.79456e-43	0.481012	0.846	0.663	0
Tomm7	1.91385e-47	2.89451e-43	0.354682	0.995	0.984	0
Depdc5	2.00512e-47	3.03255e-43	0.389459	0.35	0.105	0
Aars	2.43153e-47	3.67744e-43	0.442716	0.633	0.359	0
Ssu72	2.465e-47	3.72806e-43	0.481251	0.818	0.611	0
Mpp5	2.98491e-47	4.51437e-43	0.458581	0.48	0.212	0
Scd2	3.17894e-47	4.80783e-43	0.491576	0.816	0.542	0
Srp19	3.42321e-47	5.17727e-43	0.472079	0.806	0.588	0
Eif3a	3.88522e-47	5.87601e-43	0.543915	0.865	0.688	0
Ube2h	4.04556e-47	6.11851e-43	0.48027	0.572	0.306	0
Ceacam1	6.13746e-47	9.2823e-43	0.464662	0.736	0.425	0
Fam134b	6.74073e-47	1.01947e-42	0.446611	0.481	0.221	0
Emc6	7.19758e-47	1.08856e-42	0.45382	0.829	0.613	0
Sec11a	7.79693e-47	1.17921e-42	0.455556	0.873	0.709	0
Prdx3	8.04452e-47	1.21665e-42	0.469978	0.67	0.406	0
Pcbp2	9.18765e-47	1.38954e-42	0.432112	0.951	0.87	0
Alox12	9.72267e-47	1.47046e-42	0.325635	0.267	0.052	0
Dhx40	1.10875e-46	1.67688e-42	0.447073	0.525	0.26	0
Slc33a1	1.32323e-46	2.00126e-42	0.416588	0.515	0.244	0
Yars	1.52364e-46	2.30435e-42	0.438375	0.482	0.217	0
1810043H04Rik	2.19316e-46	3.31693e-42	0.459682	0.752	0.53	0
Arfgef1	2.22804e-46	3.36969e-42	0.481125	0.541	0.279	0
Ddx17	2.43676e-46	3.68536e-42	0.449433	0.588	0.318	0
Tceb2	2.5793e-46	3.90093e-42	0.39086	0.993	0.979	0
Paip2b	4.61176e-46	6.97482e-42	0.454902	0.555	0.288	0
Gapvd1	5.51535e-46	8.34142e-42	0.492695	0.52	0.258	0
Ndufb7	7.42004e-46	1.12221e-41	0.47773	0.88	0.733	0
Smim22	7.55019e-46	1.14189e-41	0.524475	0.819	0.593	0
Tmed2	8.37502e-46	1.26664e-41	0.401706	0.975	0.919	0
Mrpl30	9.74601e-46	1.47399e-41	0.454176	0.922	0.79	0
Cul3	1.05881e-45	1.60134e-41	0.442157	0.52	0.253	0
Tmem64	1.09004e-45	1.64858e-41	0.478714	0.555	0.285	0
Mxra7	1.54754e-45	2.34049e-41	0.337165	0.298	0.074	0
Edf1	1.69087e-45	2.55727e-41	0.403083	0.978	0.932	0
AU040320	1.78831e-45	2.70464e-41	0.394745	0.367	0.124	0
Usp48	1.89801e-45	2.87055e-41	0.414658	0.419	0.17	0
Sec24c	2.20077e-45	3.32845e-41	0.439986	0.464	0.207	0
Sec11c	2.91642e-45	4.4108e-41	0.484266	0.996	0.793	0
St13	2.95207e-45	4.46471e-41	0.46967	0.872	0.666	0
Pias2	3.26964e-45	4.94501e-41	0.390017	0.381	0.136	0
Pin4	3.53508e-45	5.34645e-41	0.478317	0.718	0.501	0
Gadd45gip1	3.7429e-45	5.66076e-41	0.458952	0.767	0.555	0
Pccb	4.2613e-45	6.44479e-41	0.427445	0.484	0.226	0
Trim24	5.1613e-45	7.80595e-41	0.449481	0.402	0.156	0
Ypel2	5.69038e-45	8.60614e-41	0.343522	0.276	0.063	0
Fam189a2	7.55168e-45	1.14212e-40	0.314625	0.257	0.051	0
Atp6v1b2	9.14055e-45	1.38242e-40	0.415124	0.503	0.24	0
Leprotl1	1.12131e-44	1.69587e-40	0.420532	0.613	0.351	0
Kif5b	1.13979e-44	1.72381e-40	0.505011	0.854	0.652	0
Copz1	1.22285e-44	1.84944e-40	0.427387	0.727	0.489	0
Hspa4	1.75613e-44	2.65598e-40	0.417454	0.619	0.35	0
Gm10320	1.84455e-44	2.7897e-40	0.389449	0.392	0.145	0
Lrrc59	1.84866e-44	2.79591e-40	0.475965	0.721	0.491	0
Rpl35a	1.85009e-44	2.79808e-40	0.299869	1	0.999	0
Ube3a	1.95748e-44	2.96049e-40	0.465796	0.63	0.384	0
Yipf2	2.15853e-44	3.26456e-40	0.436434	0.577	0.31	0
Arglu1	2.99887e-44	4.5355e-40	0.490304	0.648	0.396	0
Gorasp2	3.34363e-44	5.05691e-40	0.464654	0.755	0.524	0
Bsdc1	3.66399e-44	5.54141e-40	0.439319	0.52	0.259	0
Strbp	4.16223e-44	6.29495e-40	0.443723	0.545	0.288	0
Map2k3	4.45682e-44	6.7405e-40	0.625493	0.635	0.395	0
Ints3	4.52682e-44	6.84636e-40	0.376458	0.344	0.111	0
Got1	4.89659e-44	7.4056e-40	0.375703	0.345	0.112	0
Xbp1	5.02648e-44	7.60205e-40	0.575551	0.881	0.71	0
Usp54	5.58248e-44	8.44294e-40	0.626974	0.435	0.184	0
Tmem208	5.77392e-44	8.73248e-40	0.461157	0.771	0.559	0
Sdhc	5.9159e-44	8.94721e-40	0.452929	0.752	0.533	0
Plekha6	7.69662e-44	1.16404e-39	0.363643	0.318	0.092	0
Gm561	1.10604e-43	1.67278e-39	0.441173	0.65	0.407	0
Tor1b	1.20539e-43	1.82303e-39	0.425186	0.46	0.208	0
Macrod1	1.29452e-43	1.95783e-39	0.434438	0.648	0.397	0
Ralgapb	1.39454e-43	2.1091e-39	0.408322	0.373	0.136	0
Slc25a39	1.89093e-43	2.85984e-39	0.424867	0.603	0.349	0
Cd320	2.23387e-43	3.3785e-39	0.433979	0.586	0.33	0
Atf5	3.56981e-43	5.39899e-39	0.44995	0.408	0.158	0
Stt3b	4.23468e-43	6.40454e-39	0.403641	0.651	0.385	0
Spata13	4.60519e-43	6.96489e-39	0.430569	0.362	0.128	0
Shroom3	4.74627e-43	7.17826e-39	0.451998	0.483	0.232	0
Idh1	4.96509e-43	7.5092e-39	0.406428	0.401	0.158	0
Ubxn4	5.48145e-43	8.29014e-39	0.458186	0.856	0.662	0
Dnajc2	6.56913e-43	9.93515e-39	0.425419	0.51	0.252	0
Spg7	7.68807e-43	1.16274e-38	0.421736	0.454	0.207	0
Ptbp1	7.71416e-43	1.16669e-38	0.465086	0.72	0.479	0
Psmd8	7.91457e-43	1.197e-38	0.456382	0.902	0.754	0
Snx17	9.06276e-43	1.37065e-38	0.436895	0.656	0.426	0
Pkp2	1.14434e-42	1.73071e-38	0.382518	0.328	0.102	0
Prr15	1.31353e-42	1.98658e-38	0.394419	0.331	0.104	0
Rpl17	1.33382e-42	2.01727e-38	0.286875	1	1	0
Pgm3	1.52489e-42	2.30624e-38	0.393173	0.408	0.165	0
Plcxd2	1.59837e-42	2.41737e-38	0.377941	0.282	0.071	0
Gdf15	1.61562e-42	2.44346e-38	0.316774	0.221	0.035	0
Nfe2l1	2.04674e-42	3.0955e-38	0.443979	0.654	0.397	0
Arpc5l	2.07686e-42	3.14104e-38	0.443776	0.719	0.493	0
Tjp2	2.09027e-42	3.16132e-38	0.458917	0.46	0.211	0
Itga6	2.24031e-42	3.38824e-38	0.508941	0.579	0.317	0
Rpl14	2.53671e-42	3.83652e-38	0.281319	1	1	0
Mafk	2.9164e-42	4.41076e-38	0.626149	0.621	0.397	0
Zfp771	3.24826e-42	4.91267e-38	0.4547	0.61	0.372	0
Slc25a29	4.03483e-42	6.10227e-38	0.380468	0.469	0.212	0
Pycr2	4.72338e-42	7.14363e-38	0.435215	0.688	0.437	0
Nfib	5.16313e-42	7.80872e-38	0.465593	0.756	0.523	0
Exoc5	5.82795e-42	8.81419e-38	0.502036	0.481	0.241	0
Gm16063	7.53311e-42	1.13931e-37	0.314755	0.221	0.037	0
Prkrip1	7.55572e-42	1.14273e-37	0.402376	0.48	0.231	0
Rps27l	7.70664e-42	1.16555e-37	0.300161	1	0.999	0
Ammecr1l	8.08399e-42	1.22262e-37	0.453175	0.463	0.217	0
Hspa1a	1.30281e-41	1.97037e-37	1.54945	0.813	0.675	0
Sptbn1	1.48052e-41	2.23914e-37	0.405019	0.541	0.281	0
Usp50	1.79176e-41	2.70985e-37	0.431562	0.711	0.487	0
Fam199x	2.14356e-41	3.24193e-37	0.321371	0.269	0.065	0
Mbtps1	2.21977e-41	3.35719e-37	0.434427	0.573	0.328	0
Abhd2	3.85496e-41	5.83024e-37	0.348604	0.677	0.384	0
Id1	4.46682e-41	6.75562e-37	0.543983	0.645	0.355	0
Fam222a	4.61976e-41	6.98693e-37	0.275159	0.201	0.027	0
Fam120a	4.63769e-41	7.01404e-37	0.422412	0.481	0.238	0
Tars	4.78538e-41	7.23742e-37	0.411318	0.49	0.244	0
Arfgap3	6.15389e-41	9.30715e-37	0.426593	0.693	0.435	0
Gbf1	8.17291e-41	1.23607e-36	0.43187	0.485	0.243	0
1110065P20Rik	8.3206e-41	1.25841e-36	0.44179	0.716	0.488	0
1600002K03Rik	1.06226e-40	1.60656e-36	0.39608	0.417	0.179	0
Polr2j	1.06384e-40	1.60896e-36	0.42664	0.759	0.578	0
Tuba1c	1.14489e-40	1.73153e-36	0.586083	0.901	0.738	0
Arf4	1.18972e-40	1.79934e-36	0.356491	0.976	0.929	0
Vamp8	1.25442e-40	1.89718e-36	0.381824	0.985	0.896	0
Iqgap2	1.51603e-40	2.29284e-36	0.426011	0.534	0.282	0
Ets2	1.7758e-40	2.68572e-36	0.733884	0.611	0.387	0
Slc35b4	2.1034e-40	3.18118e-36	0.306769	0.244	0.053	0
Hax1	2.54978e-40	3.85629e-36	0.411728	0.628	0.383	0
Ociad1	2.80449e-40	4.24152e-36	0.413487	0.829	0.636	0
Slc15a2	3.17439e-40	4.80095e-36	0.376322	0.392	0.156	0
Clint1	3.62584e-40	5.48372e-36	0.470114	0.762	0.536	0
Ica1	3.75661e-40	5.6815e-36	0.378822	0.48	0.229	0
Tacc2	3.88432e-40	5.87464e-36	0.512801	0.466	0.218	0
H6pd	4.04193e-40	6.11302e-36	0.317055	0.258	0.062	0
Tpi1	4.28963e-40	6.48764e-36	0.42708	0.911	0.781	0
Hook1	4.33692e-40	6.55915e-36	0.386203	0.378	0.149	0
Ube2m	4.53667e-40	6.86126e-36	0.419171	0.625	0.382	0
Slc1a5	5.41412e-40	8.18832e-36	0.42618	0.88	0.686	0
Eif2ak3	5.83172e-40	8.81989e-36	0.411676	0.381	0.151	0
Rabl6	5.97962e-40	9.04358e-36	0.416311	0.506	0.268	0
Epb41	6.59815e-40	9.97904e-36	0.414651	0.54	0.285	0
Mrpl34	7.71699e-40	1.16712e-35	0.401831	0.633	0.396	0
Rab2a	1.02379e-39	1.54838e-35	0.401736	0.942	0.856	0
Itpr2	1.03349e-39	1.56305e-35	0.299773	0.264	0.065	0
Pgls	1.22466e-39	1.85217e-35	0.432646	0.894	0.741	0
Nus1	1.2278e-39	1.85693e-35	0.428835	0.486	0.249	0
Mrps18a	1.25504e-39	1.89812e-35	0.435674	0.675	0.469	0
Naca	1.29243e-39	1.95467e-35	0.281988	1	0.999	0
Mgat4b	1.34066e-39	2.02761e-35	0.381172	0.409	0.172	0
Ndst1	1.4049e-39	2.12477e-35	0.369817	0.336	0.118	0
Enah	1.40583e-39	2.12617e-35	0.44252	0.53	0.288	0
mt-Co3	1.42522e-39	2.1555e-35	0.381269	0.997	0.975	0
Pik3cb	1.71389e-39	2.59208e-35	0.296944	0.245	0.055	0
Prdm2	1.83495e-39	2.77517e-35	0.377823	0.362	0.137	0
Adgrg6	1.90644e-39	2.88329e-35	0.31115	0.293	0.083	0
Tnpo2	2.32176e-39	3.51143e-35	0.309367	0.294	0.086	0
Eif2s3x	2.40118e-39	3.63155e-35	0.40556	0.515	0.281	0
Osbpl6	3.00849e-39	4.55004e-35	0.294041	0.262	0.065	0
Tmem39a	3.47799e-39	5.26011e-35	0.401603	0.453	0.215	0
Psen2	4.03393e-39	6.10091e-35	0.380438	0.419	0.183	0
Birc6	4.24693e-39	6.42305e-35	0.449635	0.554	0.318	0
Scnm1	4.99963e-39	7.56144e-35	0.382592	0.474	0.235	0
Sardh	6.12953e-39	9.27031e-35	0.30435	0.228	0.047	0
Crb3	7.70316e-39	1.16503e-34	0.411846	0.587	0.337	0
Irf3	8.17633e-39	1.23659e-34	0.398226	0.52	0.285	0
Dynll2	8.31562e-39	1.25765e-34	0.44535	0.697	0.475	0
Nme1	8.52454e-39	1.28925e-34	0.416343	0.94	0.853	0
Wnk1	9.0195e-39	1.36411e-34	0.429276	0.636	0.401	0
Tmprss13	9.32693e-39	1.4106e-34	0.363492	0.387	0.155	0
Trappc6a	9.937e-39	1.50287e-34	0.426157	0.854	0.674	0
Cdk8	1.06005e-38	1.60321e-34	0.431422	0.439	0.205	0
BC003331	1.07213e-38	1.62149e-34	0.405356	0.566	0.323	0
H2-K1	1.21704e-38	1.84064e-34	0.356719	0.955	0.84	0
Iars	1.28885e-38	1.94925e-34	0.349581	0.35	0.128	0
Abca3	1.32166e-38	1.99888e-34	0.347507	0.351	0.128	0
Psma4	1.44071e-38	2.17893e-34	0.398128	0.874	0.691	0
Arpc5	1.50097e-38	2.27007e-34	0.386307	0.831	0.637	0
H2-Ke6	1.86443e-38	2.81976e-34	0.424542	0.627	0.397	0
Mettl7a1	1.99235e-38	3.01323e-34	0.444308	0.527	0.294	0
Sorl1	2.4131e-38	3.64958e-34	0.401921	0.491	0.25	0
Slc25a28	2.73781e-38	4.14067e-34	0.339626	0.343	0.125	0
Nhp2	3.13893e-38	4.74732e-34	0.417673	0.835	0.661	0
Cript	3.16681e-38	4.78949e-34	0.3922	0.72	0.497	0
Carkd	3.60793e-38	5.45663e-34	0.43634	0.808	0.649	0
Psma7	4.79559e-38	7.25285e-34	0.392079	0.955	0.891	0
Spire1	5.229e-38	7.90834e-34	0.280855	0.214	0.04	0
Tm9sf2	5.79906e-38	8.7705e-34	0.416845	0.639	0.421	0
Capn5	6.9102e-38	1.0451e-33	0.286297	0.225	0.046	0
Srp68	8.71513e-38	1.31808e-33	0.396573	0.672	0.43	0
Uqcrb	8.92582e-38	1.34994e-33	0.353961	0.985	0.962	0
Gdpd5	1.22944e-37	1.8594e-33	0.28624	0.235	0.053	0
Ten1	1.26491e-37	1.91305e-33	0.435483	0.627	0.403	0
Slc35a3	1.30673e-37	1.9763e-33	0.376231	0.415	0.184	0
Reep3	1.93995e-37	2.93398e-33	0.387684	0.61	0.37	0
Rangap1	2.0797e-37	3.14533e-33	0.419526	0.5	0.267	0
Fam214b	2.81243e-37	4.25352e-33	0.484032	0.405	0.18	0
Hnrnpab	2.89281e-37	4.37509e-33	0.372598	0.901	0.742	0
Pip5k1a	3.66383e-37	5.54118e-33	0.42634	0.493	0.264	0
Med29	4.93191e-37	7.45902e-33	0.403005	0.566	0.34	0
Kcnq1ot1	4.93694e-37	7.46662e-33	0.612623	0.552	0.325	0
Ormdl2	5.90885e-37	8.93655e-33	0.432622	0.686	0.453	0
Irak1	6.1742e-37	9.33786e-33	0.407876	0.557	0.323	0
Rab24	6.64222e-37	1.00457e-32	0.413186	0.621	0.397	0
Osbp	7.37377e-37	1.11521e-32	0.362367	0.371	0.15	0
1810013L24Rik	8.11301e-37	1.22701e-32	0.470275	0.466	0.244	0
Ipo5	1.02834e-36	1.55526e-32	0.40465	0.473	0.248	0
Bud31	1.05888e-36	1.60145e-32	0.434491	0.814	0.64	0
Sprr1a	1.10822e-36	1.67607e-32	1.1894	0.424	0.192	0
Fnip1	1.14691e-36	1.73459e-32	0.444272	0.408	0.186	0
1600020E01Rik	1.16743e-36	1.76562e-32	0.366669	0.387	0.165	0
Slc38a1	1.30096e-36	1.96757e-32	0.365368	0.459	0.218	0
Yipf3	1.39026e-36	2.10263e-32	0.405645	0.779	0.579	0
Pabpc4	1.62266e-36	2.45412e-32	0.391071	0.469	0.243	0
Larp1	1.77231e-36	2.68044e-32	0.370473	0.496	0.258	0
Cldn4	1.81212e-36	2.74065e-32	0.947233	0.934	0.844	0
Noc2l	1.91238e-36	2.89228e-32	0.369972	0.433	0.206	0
Ipmk	2.27855e-36	3.44608e-32	0.399003	0.503	0.271	0
Slc16a10	2.51275e-36	3.80028e-32	0.309822	0.28	0.083	0
Ganab	2.56011e-36	3.8719e-32	0.404487	0.52	0.298	0
Ehmt1	4.09452e-36	6.19255e-32	0.379911	0.388	0.167	0
Tsc22d2	4.46743e-36	6.75654e-32	0.849846	0.546	0.329	0
Mr1	4.94658e-36	7.4812e-32	0.295046	0.264	0.075	0
Ywhag	5.75801e-36	8.70842e-32	0.402145	0.481	0.252	0
2700094K13Rik	7.7052e-36	1.16533e-31	0.381332	0.677	0.453	0
Sar1a	7.7677e-36	1.17479e-31	0.39697	0.838	0.669	0
Pum2	7.88043e-36	1.19184e-31	0.416127	0.52	0.295	0
Actr2	8.01882e-36	1.21277e-31	0.395402	0.571	0.335	0
Mgea5	8.1804e-36	1.2372e-31	0.39383	0.497	0.263	0
Snx24	8.395e-36	1.26966e-31	0.281652	0.262	0.072	0
Zyx	8.92369e-36	1.34962e-31	0.618138	0.597	0.386	0
Sema4a	9.3458e-36	1.41346e-31	0.407966	0.533	0.308	0
Atf2	9.51579e-36	1.43917e-31	0.383678	0.48	0.251	0
Gabarapl1	1.04719e-35	1.58377e-31	0.48228	0.738	0.532	0
Tspan12	1.05908e-35	1.60176e-31	0.366956	0.369	0.155	0
Larp4	1.11274e-35	1.68291e-31	0.42845	0.508	0.283	0
Zbtb10	1.14683e-35	1.73447e-31	0.42097	0.481	0.244	0
Nsa2	1.15182e-35	1.74202e-31	0.364999	0.888	0.682	0
Adgrl1	1.15838e-35	1.75194e-31	0.249596	0.207	0.04	0
0610011F06Rik	1.19342e-35	1.80493e-31	0.418201	0.776	0.593	0
Nat9	1.28663e-35	1.9459e-31	0.354699	0.42	0.195	0
Mpdu1	1.43598e-35	2.17178e-31	0.376269	0.629	0.399	0
Slc50a1	1.60348e-35	2.4251e-31	0.403153	0.724	0.521	0
Ap1b1	1.66393e-35	2.51653e-31	0.347124	0.391	0.171	0
Pdlim4	1.91734e-35	2.89978e-31	0.341007	0.653	0.362	0
Ndufb11	2.25518e-35	3.41073e-31	0.365569	0.969	0.925	0
Vti1b	2.63501e-35	3.98518e-31	0.397297	0.755	0.568	0
Atp6v1e1	3.96118e-35	5.99089e-31	0.386171	0.847	0.675	0
Ube2l3	4.05449e-35	6.13201e-31	0.395288	0.812	0.656	0
Creb3	4.31268e-35	6.52249e-31	0.366641	0.557	0.323	0
Polr2i	5.14816e-35	7.78607e-31	0.39799	0.725	0.523	0
Ddx3y	5.74987e-35	8.69611e-31	0.454568	0.588	0.365	0
Prrc1	6.03091e-35	9.12114e-31	0.378383	0.514	0.291	0
Psmb4	6.83385e-35	1.03355e-30	0.379962	0.928	0.825	0
Il15	7.30734e-35	1.10516e-30	0.329335	0.31	0.11	0
Supt4a	9.24938e-35	1.39888e-30	0.397902	0.756	0.572	0
Ssbp3	9.25978e-35	1.40045e-30	0.384918	0.572	0.347	0
Zfp106	9.80823e-35	1.4834e-30	0.382044	0.511	0.286	0
Txndc5	9.95038e-35	1.5049e-30	0.36753	0.701	0.491	0
Ireb2	1.01457e-34	1.53444e-30	0.327181	0.323	0.121	0
Sypl	1.22069e-34	1.84616e-30	0.371897	0.756	0.556	0
Trip11	1.27728e-34	1.93176e-30	0.422952	0.452	0.235	0
Pfdn2	1.28991e-34	1.95085e-30	0.386658	0.87	0.74	0
Tbca	1.42516e-34	2.15542e-30	0.336405	0.956	0.904	0
Slc39a9	1.48651e-34	2.2482e-30	0.353449	0.376	0.16	0
Rps16	1.70046e-34	2.57177e-30	0.298875	1	1	0
Zdhhc3	1.70178e-34	2.57377e-30	0.359463	0.51	0.281	0
Rap1a	1.74328e-34	2.63654e-30	0.388641	0.806	0.638	0
Clasp1	1.79006e-34	2.70729e-30	0.394093	0.346	0.142	0
BC029722	1.81012e-34	2.73763e-30	0.363533	0.447	0.223	0
Fam46c	1.92485e-34	2.91114e-30	0.377392	0.666	0.422	0
Amt	2.0049e-34	3.03221e-30	0.345164	0.417	0.19	0
Sgms2	2.1025e-34	3.17982e-30	0.337247	0.454	0.22	0
Pum1	2.17378e-34	3.28763e-30	0.427219	0.552	0.323	0
Chmp1a	2.29851e-34	3.47627e-30	0.39645	0.704	0.511	0
Ralbp1	2.51167e-34	3.79866e-30	0.390738	0.844	0.65	0
Deb1	2.72269e-34	4.1178e-30	0.387979	0.692	0.495	0
Smarca4	2.73331e-34	4.13386e-30	0.359775	0.494	0.263	0
Pak2	2.88146e-34	4.35792e-30	0.378779	0.603	0.38	0
Pi4k2b	3.09042e-34	4.67396e-30	0.383116	0.446	0.225	0
Hspa13	3.25118e-34	4.91708e-30	0.350195	0.361	0.152	0
Btf3l4	3.34736e-34	5.06254e-30	0.3885	0.75	0.565	0
Mon2	3.87811e-34	5.86526e-30	0.359286	0.393	0.179	0
Eef2kmt	4.53959e-34	6.86568e-30	0.378889	0.466	0.244	0
B4galt4	5.35116e-34	8.09309e-30	0.360258	0.405	0.191	0
Tmcc3	5.44088e-34	8.22878e-30	0.585532	0.337	0.14	0
Rtn3	5.6063e-34	8.47897e-30	0.394352	0.727	0.547	0
Fam84b	5.73971e-34	8.68074e-30	0.353872	0.371	0.16	0
Zfp143	5.81101e-34	8.78857e-30	0.324936	0.268	0.082	0
Dohh	6.41952e-34	9.70889e-30	0.39171	0.593	0.381	0
Casp6	6.68907e-34	1.01165e-29	0.415105	0.432	0.222	0
Eif3b	6.74991e-34	1.02086e-29	0.367544	0.718	0.495	0
Sec63	7.30582e-34	1.10493e-29	0.366321	0.569	0.341	0
Pdlim5	8.39268e-34	1.26931e-29	0.428771	0.512	0.293	0
Cab39	8.557e-34	1.29416e-29	0.381925	0.552	0.332	0
Wdr1	9.62464e-34	1.45563e-29	0.351345	0.698	0.465	0
Gnaq	1.03986e-33	1.57268e-29	0.364383	0.418	0.203	0
Eprs	1.05237e-33	1.5916e-29	0.275902	0.66	0.44	0
Hbs1l	1.05281e-33	1.59226e-29	0.36934	0.477	0.257	0
Polr2a	1.3071e-33	1.97686e-29	0.397796	0.518	0.295	0
Ndufs3	1.49588e-33	2.26237e-29	0.389129	0.827	0.661	0
Cdc34	2.00334e-33	3.02985e-29	0.37808	0.556	0.336	0
Azin1	2.31233e-33	3.49717e-29	0.536902	0.769	0.56	0
Riok3	2.46038e-33	3.72108e-29	0.382113	0.533	0.314	0
Ap2b1	2.66249e-33	4.02674e-29	0.3703	0.519	0.295	0
Tshz1	2.82847e-33	4.27777e-29	0.319409	0.404	0.18	0
Tfg	2.83265e-33	4.2841e-29	0.388286	0.738	0.542	0
H2afz	2.84997e-33	4.31029e-29	0.240953	0.963	0.908	0
Ubxn1	3.04237e-33	4.60128e-29	0.380254	0.813	0.623	0
Ptov1	3.33573e-33	5.04495e-29	0.373006	0.814	0.65	0
Ssr1	3.76869e-33	5.69977e-29	0.381639	0.726	0.511	0
Mthfd2	3.80117e-33	5.74889e-29	0.37201	0.56	0.33	0
Ict1	3.97051e-33	6.00499e-29	0.373992	0.641	0.43	0
2810428I15Rik	3.99152e-33	6.03677e-29	0.403322	0.772	0.609	0
Naa38	4.03353e-33	6.1003e-29	0.391769	0.855	0.726	0
Atg13	4.10675e-33	6.21105e-29	0.363081	0.378	0.172	0
Rps19bp1	4.89535e-33	7.40373e-29	0.361964	0.614	0.393	0
Ncstn	5.28266e-33	7.9895e-29	0.37324	0.515	0.294	0
Vipr1	6.63862e-33	1.00402e-28	0.250625	0.209	0.047	0
Cmtm4	6.96063e-33	1.05273e-28	0.29978	0.318	0.119	0
Deptor	7.04255e-33	1.06511e-28	0.353085	0.404	0.191	0
Fuca1	7.0911e-33	1.07246e-28	0.292389	0.902	0.718	0
Cpm	7.09678e-33	1.07332e-28	0.413978	0.394	0.183	0
Arfgef3	7.19922e-33	1.08881e-28	0.300252	0.276	0.089	0
Cct7	7.52706e-33	1.13839e-28	0.384136	0.856	0.709	0
Ptpn23	7.56965e-33	1.14483e-28	0.327664	0.276	0.091	0
Preb	9.33495e-33	1.41182e-28	0.362164	0.663	0.438	0
Bag3	9.60176e-33	1.45217e-28	0.546559	0.618	0.402	0
Ints6	1.00058e-32	1.51327e-28	0.358123	0.373	0.164	0
Hoxd3os1	1.12058e-32	1.69476e-28	0.305949	0.26	0.079	0
Atp5j	1.21744e-32	1.84125e-28	0.319775	0.983	0.978	0
Wipi2	1.26523e-32	1.91354e-28	0.388192	0.527	0.315	0
Lats1	1.34801e-32	2.03874e-28	0.318023	0.333	0.133	0
Pde4dip	1.35338e-32	2.04685e-28	0.312448	0.304	0.111	0
Coa5	1.39578e-32	2.11098e-28	0.345797	0.403	0.193	0
Prrg2	1.57204e-32	2.37756e-28	0.365533	0.439	0.227	0
Mfsd6	1.60722e-32	2.43075e-28	0.356109	0.39	0.181	0
Ehmt2	1.84132e-32	2.78481e-28	0.348389	0.416	0.205	0
Ufsp2	2.02631e-32	3.0646e-28	0.368699	0.497	0.281	0
Sgsm2	2.07254e-32	3.1345e-28	0.25837	0.214	0.051	0
Rbm42	2.16657e-32	3.27672e-28	0.367133	0.69	0.49	0
Dstyk	2.57203e-32	3.88994e-28	0.270146	0.232	0.063	0
Kdm5c	2.90513e-32	4.39372e-28	0.349473	0.364	0.16	0
Rhoa	3.15849e-32	4.7769e-28	0.314225	0.952	0.856	0
P2rx2	3.7121e-32	5.61418e-28	0.27367	0.252	0.076	0
Denr	3.75785e-32	5.68337e-28	0.369521	0.805	0.635	0
Dpm2	4.41539e-32	6.67784e-28	0.365305	0.562	0.347	0
Slc44a2	4.48236e-32	6.77912e-28	0.325483	0.381	0.174	0
Azgp1	4.60051e-32	6.95781e-28	0.34048	0.962	0.538	0
Fasn	4.93038e-32	7.45671e-28	0.352721	0.378	0.173	0
Swt1	5.34011e-32	8.07639e-28	0.42834	0.477	0.267	0
Tspan15	5.39162e-32	8.15428e-28	0.279645	0.273	0.089	0
Mertk	5.5791e-32	8.43782e-28	0.291573	0.261	0.082	0
Calu	5.66635e-32	8.56979e-28	0.362392	0.645	0.426	0
Slc35b1	5.69258e-32	8.60946e-28	0.418929	0.738	0.557	0
Mrpl36	5.9872e-32	9.05504e-28	0.384881	0.67	0.47	0
Ywhaz	7.20605e-32	1.08984e-27	0.372204	0.795	0.61	0
Bvht	7.63362e-32	1.15451e-27	0.281542	0.243	0.072	0
2310039H08Rik	7.83843e-32	1.18548e-27	0.405385	0.749	0.55	0
Sap30bp	9.73812e-32	1.47279e-27	0.341419	0.403	0.193	0
Yipf6	1.03187e-31	1.56061e-27	0.350224	0.683	0.444	0
Ubc	1.08838e-31	1.64606e-27	0.43875	0.993	0.993	0
Mrps23	1.17649e-31	1.77933e-27	0.361041	0.564	0.356	0
Sike1	1.60776e-31	2.43158e-27	0.343855	0.41	0.203	0
Eif3f	1.64656e-31	2.49026e-27	0.291172	0.997	0.976	0
Gm10250	1.82257e-31	2.75646e-27	0.343194	0.397	0.191	0
Aff4	2.01131e-31	3.0419e-27	0.392389	0.513	0.3	0
Casp7	2.2855e-31	3.45659e-27	0.275873	0.253	0.078	0
Derl2	2.56043e-31	3.87239e-27	0.370734	0.602	0.393	0
Plekhj1	2.74256e-31	4.14784e-27	0.353047	0.708	0.5	0
Rnase4	3.55176e-31	5.37168e-27	0.382605	0.529	0.286	0
Rpl24	3.91385e-31	5.9193e-27	0.232755	1	0.999	0
Kcmf1	4.09662e-31	6.19573e-27	0.366328	0.562	0.353	0
0610040J01Rik	4.1324e-31	6.24984e-27	0.327811	0.414	0.206	0
Kdm5a	4.88463e-31	7.38752e-27	0.407648	0.488	0.284	0
Epb41l4b	4.90246e-31	7.41448e-27	0.273458	0.284	0.1	0
Tbcb	5.15739e-31	7.80003e-27	0.390722	0.77	0.597	0
Psme4	5.47541e-31	8.28101e-27	0.35091	0.415	0.208	0
Ankrd13a	6.52552e-31	9.8692e-27	0.347216	0.439	0.232	0
Fdps	6.77583e-31	1.02478e-26	0.419702	0.488	0.277	0
Rab3gap2	6.80588e-31	1.02932e-26	0.297253	0.266	0.089	0
Ccnk	7.42273e-31	1.12261e-26	0.357193	0.405	0.198	0
Ppp1r13b	9.67732e-31	1.4636e-26	0.31547	0.348	0.149	0
Vapb	9.91786e-31	1.49998e-26	0.38165	0.623	0.42	0
Ppme1	1.12268e-30	1.69794e-26	0.340106	0.365	0.166	0
Ndufa12	1.18253e-30	1.78846e-26	0.381586	0.917	0.839	0
Apof	1.20638e-30	1.82453e-26	0.233169	0.514	0.262	0
Mrpl52	1.24222e-30	1.87874e-26	0.28856	0.984	0.953	0
Prdx2	1.26126e-30	1.90752e-26	0.356467	0.938	0.855	0
Nktr	1.27113e-30	1.92245e-26	0.4903	0.642	0.46	0
Me1	1.39969e-30	2.1169e-26	0.275872	0.253	0.08	0
Ppp1r10	1.44801e-30	2.18996e-26	0.521572	0.641	0.446	0
Rpl4	1.44917e-30	2.19172e-26	0.251855	1	1	0
Scamp1	1.6097e-30	2.43451e-26	0.346405	0.547	0.324	0
Dnajc5	1.63438e-30	2.47184e-26	0.367553	0.565	0.36	0
Rit1	1.94002e-30	2.93408e-26	0.358146	0.554	0.346	0
Ocln	1.99568e-30	3.01827e-26	0.405019	0.494	0.282	0
Atpif1	2.17664e-30	3.29196e-26	0.229956	0.99	0.903	0
Txn1	2.28322e-30	3.45315e-26	0.27288	0.994	0.981	0
Surf1	2.59276e-30	3.9213e-26	0.366271	0.602	0.4	0
Tsc2	2.6162e-30	3.95674e-26	0.281637	0.278	0.099	0
Ipo7	2.64593e-30	4.00171e-26	0.355228	0.464	0.256	0
Stxbp2	2.73288e-30	4.13321e-26	0.348906	0.582	0.377	0
Sh3bgr	2.83132e-30	4.28209e-26	0.296877	0.254	0.082	0
Nans	3.37249e-30	5.10055e-26	0.329413	0.848	0.626	0
Rufy3	3.43521e-30	5.19542e-26	0.270666	0.29	0.106	0
Arl8b	3.61522e-30	5.46766e-26	0.361796	0.561	0.36	0
Ndufb2	3.96102e-30	5.99065e-26	0.368299	0.926	0.833	0
Rsph9	4.37593e-30	6.61815e-26	0.249318	0.229	0.065	0
Scand1	4.66968e-30	7.06243e-26	0.36176	0.905	0.794	0
Sap18	4.82156e-30	7.29212e-26	0.328663	0.808	0.627	0
Napa	5.29267e-30	8.00463e-26	0.348933	0.844	0.67	0
Casz1	6.1119e-30	9.24364e-26	0.40874	0.542	0.331	0
Msrb1	6.70201e-30	1.01361e-25	0.344323	0.85	0.669	0
Klf6	6.7523e-30	1.02122e-25	1.06323	0.863	0.825	0
Gosr2	7.27297e-30	1.09996e-25	0.340455	0.459	0.253	0
Pdcd4	7.39645e-30	1.11864e-25	0.337189	0.854	0.672	0
Zcchc17	7.88507e-30	1.19254e-25	0.360743	0.584	0.384	0
P4ha2	8.02959e-30	1.2144e-25	0.2362	0.226	0.063	0
Kif1c	9.20134e-30	1.39161e-25	0.307352	0.354	0.158	0
Shtn1	1.05131e-29	1.59e-25	0.283951	0.31	0.123	0
Arfip1	1.05492e-29	1.59546e-25	0.312398	0.377	0.177	0
Fuca2	1.07851e-29	1.63114e-25	0.388305	0.534	0.335	0
Gpi1	1.15788e-29	1.75118e-25	0.327208	0.825	0.656	0
Myh9	1.24143e-29	1.87754e-25	0.361211	0.642	0.437	0
Asnsd1	1.30484e-29	1.97344e-25	0.346263	0.554	0.342	0
Aamp	1.38467e-29	2.09418e-25	0.351704	0.846	0.705	0
Arhgef5	1.39578e-29	2.11097e-25	0.343283	0.466	0.258	0
Grpel1	1.6862e-29	2.55021e-25	0.346642	0.752	0.578	0
Metap2	1.75444e-29	2.65341e-25	0.339398	0.873	0.705	0
Tsr1	1.86527e-29	2.82104e-25	0.3637	0.411	0.213	0
Bet1l	1.99078e-29	3.01086e-25	0.354858	0.625	0.407	0
Uba1	2.00474e-29	3.03198e-25	0.358964	0.686	0.489	0
Tbx3os1	2.44308e-29	3.69491e-25	0.310993	0.27	0.097	0
Ankrd17	2.5917e-29	3.91968e-25	0.382902	0.548	0.339	0
0610037L13Rik	2.70457e-29	4.09039e-25	0.349086	0.534	0.331	0
Pdha1	3.19885e-29	4.83794e-25	0.37331	0.66	0.484	0
Map1lc3b	3.20605e-29	4.84882e-25	0.284103	0.988	0.958	0
Fam210a	3.82544e-29	5.78559e-25	0.286065	0.284	0.106	0
DHRSX	3.85646e-29	5.83251e-25	0.33309	0.439	0.234	0
Slc35b2	4.56658e-29	6.90649e-25	0.347093	0.54	0.34	0
Wac	4.56765e-29	6.90811e-25	0.364974	0.591	0.388	0
Dnajb12	4.62687e-29	6.99767e-25	0.287624	0.334	0.142	0
mt-Nd4	5.11847e-29	7.74117e-25	0.346883	0.986	0.939	0
2015-09-01	5.91738e-29	8.94944e-25	0.305212	0.994	0.986	0
Aimp1	6.54914e-29	9.90491e-25	0.364802	0.747	0.584	0
Ppp1r15b	6.55596e-29	9.91523e-25	0.444863	0.439	0.249	0
Fbxw11	7.55332e-29	1.14236e-24	0.339341	0.398	0.204	0
Ergic3	7.95099e-29	1.20251e-24	0.358994	0.877	0.773	0
Chchd5	8.40069e-29	1.27052e-24	0.347326	0.472	0.272	0
Sugt1	9.1072e-29	1.37737e-24	0.34903	0.624	0.43	0
Creb3l2	1.22957e-28	1.8596e-24	0.356931	0.444	0.246	0
Cep162	1.24776e-28	1.88711e-24	0.257248	0.207	0.055	0
Slc25a23	1.27226e-28	1.92416e-24	0.275736	0.304	0.12	0
Smek2	1.2793e-28	1.93481e-24	0.350528	0.421	0.228	0
Cdk18	1.31994e-28	1.99628e-24	0.258425	0.259	0.089	0
Ubald2	1.33401e-28	2.01756e-24	0.332163	0.744	0.536	0
Mtmr4	1.40791e-28	2.12932e-24	0.292602	0.278	0.104	0
D630045J12Rik	1.4712e-28	2.22505e-24	0.232174	0.207	0.055	0
Aftph	1.48037e-28	2.23891e-24	0.326444	0.412	0.214	0
Rsrp1	1.73064e-28	2.61741e-24	0.447102	0.916	0.849	0
Kars	1.7944e-28	2.71385e-24	0.340826	0.525	0.323	0
Mrpl12	2.09061e-28	3.16184e-24	0.333625	0.685	0.494	0
Ankfy1	2.13398e-28	3.22743e-24	0.269569	0.277	0.103	0
BC016579	2.35168e-28	3.55668e-24	0.293026	0.212	0.059	0
Wasl	2.46076e-28	3.72165e-24	0.351422	0.521	0.32	0
Gm10269	2.56808e-28	3.88396e-24	0.322478	0.405	0.208	0
Tmem57	2.91357e-28	4.40649e-24	0.340322	0.48	0.277	0
Slc38a2	2.99511e-28	4.5298e-24	0.404191	0.72	0.54	0
Gipc1	3.02048e-28	4.56817e-24	0.318647	0.503	0.296	0
Braf	3.09645e-28	4.68307e-24	0.272388	0.276	0.103	0
Trnt1	3.24762e-28	4.9117e-24	0.321271	0.427	0.227	0
Tusc3	3.59127e-28	5.43144e-24	0.336398	0.56	0.36	0
Fam177a	3.85416e-28	5.82904e-24	0.395559	0.629	0.445	0
Taf6l	4.06585e-28	6.1492e-24	0.36465	0.609	0.428	0
Tjp1	4.34204e-28	6.56691e-24	0.321146	0.391	0.192	0
Dnajb14	4.35921e-28	6.59287e-24	0.31952	0.438	0.234	0
Trappc5	4.73079e-28	7.15485e-24	0.33682	0.524	0.322	0
Cs	4.76765e-28	7.21059e-24	0.319013	0.523	0.32	0
Lpin2	5.86918e-28	8.87654e-24	0.283971	0.254	0.088	0
Galnt10	7.11926e-28	1.07672e-23	0.280574	0.303	0.123	0
Phlpp1	7.55992e-28	1.14336e-23	0.258115	0.241	0.079	0
Gmppa	7.99671e-28	1.20942e-23	0.33057	0.514	0.311	0
Rps9	9.06881e-28	1.37157e-23	0.223664	1	1	0
Eepd1	9.18732e-28	1.38949e-23	0.2535	0.244	0.081	0
Rybp	9.44767e-28	1.42886e-23	0.310228	0.334	0.148	0
Igf2r	9.79017e-28	1.48067e-23	0.314629	0.394	0.196	0
Cmpk1	1.03654e-27	1.56766e-23	0.324712	0.785	0.573	0
Ern1	1.12307e-27	1.69853e-23	0.263726	0.277	0.104	0
Mapk1ip1l	1.25786e-27	1.90238e-23	0.323436	0.406	0.211	0
Sec22b	1.32285e-27	2.00068e-23	0.324253	0.707	0.507	0
Ctnna1	1.41325e-27	2.13741e-23	0.352477	0.701	0.536	0
Smim4	1.45887e-27	2.2064e-23	0.328777	0.543	0.344	0
Dync1li2	1.48502e-27	2.24595e-23	0.290697	0.341	0.156	0
Yif1b	1.50704e-27	2.27925e-23	0.352293	0.633	0.448	0
Acly	1.56266e-27	2.36337e-23	0.352925	0.485	0.291	0
BC031181	1.64234e-27	2.48387e-23	0.322108	0.874	0.734	0
Sipa1l1	1.65761e-27	2.50696e-23	0.260374	0.282	0.107	0
Unc13b	1.78704e-27	2.70272e-23	0.280658	0.31	0.128	0
Prr15l	1.907e-27	2.88415e-23	0.345981	0.474	0.267	0
Efnb2	1.95512e-27	2.95692e-23	0.258178	0.29	0.108	0
Rps8	1.96946e-27	2.97862e-23	0.222602	1	1	0
Gar1	2.05006e-27	3.1005e-23	0.327928	0.625	0.432	0
Matr3	2.15942e-27	3.2659e-23	0.354864	0.576	0.384	0
2610507B11Rik	2.16605e-27	3.27593e-23	0.285756	0.312	0.131	0
Clpp	2.25193e-27	3.40583e-23	0.340678	0.652	0.472	0
Osbpl2	2.55262e-27	3.86058e-23	0.331483	0.491	0.291	0
Usp38	2.63793e-27	3.98961e-23	0.298935	0.303	0.126	0
Eif3g	2.80779e-27	4.24651e-23	0.333361	0.909	0.821	0
Gba	2.88007e-27	4.35582e-23	0.282566	0.315	0.134	0
Exosc5	2.91573e-27	4.40975e-23	0.335767	0.54	0.342	0
Glyr1	3.28433e-27	4.96722e-23	0.340249	0.529	0.34	0
Pkn1	3.90365e-27	5.90388e-23	0.254934	0.261	0.095	0
Tmem259	3.96657e-27	5.99904e-23	0.306889	0.369	0.18	0
Rala	4.20335e-27	6.35715e-23	0.298294	0.65	0.446	0
Anxa6	4.21084e-27	6.36847e-23	0.361127	0.646	0.457	0
Ppp2r5b	4.2363e-27	6.40698e-23	0.239719	0.228	0.072	0
Slc5a1	4.36543e-27	6.60228e-23	0.283312	0.3	0.124	0
Gm15417	4.89571e-27	7.40427e-23	0.324666	0.538	0.328	0
Tmem261	5.06155e-27	7.65509e-23	0.337664	0.582	0.391	0
Krtcap3	5.07941e-27	7.6821e-23	0.309993	0.459	0.259	0
Ppp4r2	5.68826e-27	8.60292e-23	0.30896	0.496	0.293	0
AI413582	5.96391e-27	9.01981e-23	0.33177	0.534	0.328	0
Smad4	6.3094e-27	9.54234e-23	0.331892	0.383	0.197	0
Aak1	8.70049e-27	1.31586e-22	0.328685	0.386	0.198	0
Cpeb4	8.81868e-27	1.33374e-22	0.318919	0.367	0.177	0
Phkg2	8.86001e-27	1.33999e-22	0.305342	0.362	0.174	0
Chic2	9.29809e-27	1.40624e-22	0.486641	0.659	0.525	0
Tardbp	9.49862e-27	1.43657e-22	0.349315	0.534	0.344	0
Slc25a3	1.08687e-26	1.64378e-22	0.232741	0.994	0.98	0
mt-Nd1	1.20039e-26	1.81548e-22	0.317039	0.994	0.958	0
Nudt9	1.23926e-26	1.87425e-22	0.359391	0.514	0.331	0
Pop5	1.25047e-26	1.89121e-22	0.335594	0.744	0.562	0
Dync1h1	1.26352e-26	1.91094e-22	0.325872	0.475	0.276	0
Cox19	1.32452e-26	2.00321e-22	0.335389	0.468	0.28	0
Nudc	1.52477e-26	2.30606e-22	0.340994	0.789	0.624	0
Lrrc16a	1.52482e-26	2.30614e-22	0.275999	0.294	0.122	0
Spast	1.57736e-26	2.3856e-22	0.291046	0.328	0.149	0
Zfp787	1.57741e-26	2.38567e-22	0.329769	0.487	0.295	0
Uba52	1.64097e-26	2.48181e-22	0.250038	0.978	0.941	0
Slc44a4	1.68657e-26	2.55076e-22	0.300019	0.343	0.16	0
Fam183b	1.92261e-26	2.90776e-22	0.249821	0.225	0.072	0
Ergic2	1.92413e-26	2.91005e-22	0.315587	0.725	0.534	0
Raph1	1.97258e-26	2.98334e-22	0.308897	0.294	0.123	0
Ythdf3	1.98296e-26	2.99903e-22	0.32199	0.417	0.226	0
Ppp1r11	2.04076e-26	3.08645e-22	0.338419	0.705	0.532	0
Tmem87b	2.19878e-26	3.32543e-22	0.29249	0.342	0.16	0
Nedd8	2.22785e-26	3.3694e-22	0.327955	0.941	0.854	0
Kif21a	2.33591e-26	3.53283e-22	0.295869	0.34	0.156	0
Hint3	2.41684e-26	3.65523e-22	0.31016	0.5	0.3	0
Mrpl14	2.48019e-26	3.75104e-22	0.350706	0.761	0.63	0
Cdc42bpb	2.79698e-26	4.23015e-22	0.244069	0.249	0.089	0
Sec24a	2.98581e-26	4.51575e-22	0.390046	0.431	0.238	0
Mtpn	3.02488e-26	4.57483e-22	0.327637	0.609	0.411	0
Rfwd2	3.38975e-26	5.12666e-22	0.330067	0.453	0.266	0
Tcf7l2	3.51782e-26	5.32035e-22	0.331068	0.428	0.24	0
Zc3h7a	3.65958e-26	5.53475e-22	0.305624	0.375	0.19	0
Synj2bp	3.72266e-26	5.63015e-22	0.306013	0.437	0.244	0
Ide	3.82532e-26	5.78541e-22	0.295261	0.378	0.19	0
Gpr108	3.86591e-26	5.8468e-22	0.307789	0.574	0.374	0
Mob1a	4.3387e-26	6.56185e-22	0.331018	0.454	0.265	0
Prelid1	4.46701e-26	6.7559e-22	0.321983	0.894	0.749	0
Efcab14	4.57934e-26	6.92579e-22	0.330919	0.418	0.232	0
Rnf10	4.6988e-26	7.10646e-22	0.330027	0.741	0.568	0
Serinc1	5.16676e-26	7.81421e-22	0.395974	0.643	0.486	0
Wdr18	5.29401e-26	8.00666e-22	0.291045	0.431	0.236	0
Fam104a	5.83842e-26	8.83002e-22	0.346704	0.79	0.626	0
Armcx3	6.09077e-26	9.21168e-22	0.316437	0.456	0.262	0
St5	7.12851e-26	1.07812e-21	0.288431	0.308	0.135	0
Psmd3	7.76006e-26	1.17363e-21	0.33094	0.628	0.449	0
Lasp1	8.60037e-26	1.30072e-21	0.352717	0.532	0.345	0
Atp13a2	8.91821e-26	1.34879e-21	0.280585	0.329	0.152	0
Txndc11	9.19758e-26	1.39104e-21	0.331195	0.509	0.315	0
Tpd52	9.72306e-26	1.47052e-21	0.293408	0.926	0.737	0
Copb1	1.00213e-25	1.51562e-21	0.338978	0.598	0.405	0
Spcs1	1.14058e-25	1.72501e-21	0.304395	0.957	0.928	0
Tlk1	1.1706e-25	1.77041e-21	0.28034	0.356	0.172	0
Arid1a	1.21571e-25	1.83864e-21	0.345394	0.478	0.295	0
Cog7	1.23925e-25	1.87424e-21	0.294637	0.425	0.23	0
Fam63a	1.2648e-25	1.91288e-21	0.317469	0.496	0.307	0
Lyrm4	1.32252e-25	2.00017e-21	0.25193	0.249	0.091	0
Tmem159	1.3537e-25	2.04734e-21	0.340018	0.688	0.514	0
Wdr11	1.45534e-25	2.20106e-21	0.220797	0.213	0.066	0
Dapk3	1.46686e-25	2.21849e-21	0.317469	0.494	0.297	0
Setd7	1.52594e-25	2.30783e-21	0.249194	0.256	0.095	0
Tcaf1	1.62608e-25	2.45929e-21	0.292767	0.312	0.14	0
Pebp1	1.67367e-25	2.53126e-21	0.271505	0.982	0.949	0
Mrps7	1.67509e-25	2.5334e-21	0.30971	0.616	0.423	0
Spty2d1	1.79219e-25	2.71051e-21	0.388344	0.568	0.383	0
Sh3glb2	1.79753e-25	2.71859e-21	0.298468	0.518	0.323	0
Hspd1	1.96994e-25	2.97933e-21	0.376995	0.811	0.649	0
Slc25a1	2.21755e-25	3.35383e-21	0.317317	0.398	0.215	0
Aco2	2.38814e-25	3.61183e-21	0.314246	0.599	0.409	0
Smg7	2.38949e-25	3.61386e-21	0.249217	0.266	0.103	0
Mars	2.48077e-25	3.75191e-21	0.2804	0.371	0.186	0
Egr1	2.55397e-25	3.86263e-21	0.667951	0.917	0.853	0
Mrps24	2.65738e-25	4.01903e-21	0.343402	0.865	0.742	0
Gnai3	2.68486e-25	4.06058e-21	0.324285	0.563	0.376	0
Met	2.78793e-25	4.21647e-21	0.226294	0.228	0.076	0
Rab3d	2.85713e-25	4.32112e-21	0.295791	0.746	0.521	0
Atp2c1	2.87213e-25	4.3438e-21	0.305219	0.424	0.24	0
Ostc	2.95355e-25	4.46695e-21	0.346552	0.829	0.654	0
Cystm1	3.17763e-25	4.80585e-21	0.311615	0.995	0.678	0
Ubqln1	3.7235e-25	5.63143e-21	0.319839	0.565	0.377	0
Pld3	3.79019e-25	5.73228e-21	0.303948	0.603	0.403	0
Commd6	4.83532e-25	7.31293e-21	0.347754	0.657	0.49	0
Ctage5	5.00279e-25	7.56623e-21	0.311065	0.65	0.454	0
Mgrn1	5.2217e-25	7.89729e-21	0.296423	0.397	0.213	0
Pcbp1	5.49935e-25	8.31722e-21	0.32561	0.907	0.835	0
2810403A07Rik	6.75509e-25	1.02164e-20	0.325112	0.391	0.211	0
Ak2	7.06228e-25	1.0681e-20	0.30063	0.493	0.303	0
Capn1	7.91299e-25	1.19676e-20	0.330266	0.462	0.276	0
Gfer	8.43931e-25	1.27636e-20	0.328023	0.544	0.366	0
Park7	8.9985e-25	1.36093e-20	0.30356	0.961	0.926	0
Cr1l	9.20592e-25	1.3923e-20	0.32064	0.559	0.373	0
Smad1	1.03276e-24	1.56195e-20	0.307327	0.427	0.24	0
Vcpip1	1.09385e-24	1.65433e-20	0.277286	0.306	0.137	0
Med28	1.11784e-24	1.69062e-20	0.358209	0.806	0.681	0
Mbnl2	1.14508e-24	1.73181e-20	0.393727	0.688	0.528	0
Sh3bgrl2	1.3253e-24	2.00438e-20	0.271681	0.327	0.152	0
Ogdh	1.3645e-24	2.06367e-20	0.308196	0.495	0.31	0
Syt7	1.51068e-24	2.28475e-20	0.312662	0.323	0.151	0
Csnk1d	1.75063e-24	2.64766e-20	0.313426	0.58	0.389	0
Arpc1a	1.75184e-24	2.64948e-20	0.300107	0.784	0.607	0
Fam214a	1.75858e-24	2.65968e-20	0.257534	0.255	0.098	0
Zfp91	1.75874e-24	2.65992e-20	0.304637	0.505	0.314	0
Csnk2b	1.95448e-24	2.95595e-20	0.306298	0.734	0.566	0
Eif5b	2.04429e-24	3.09179e-20	0.352326	0.904	0.798	0
Ube4a	2.15118e-24	3.25345e-20	0.2662	0.312	0.142	0
Dcaf11	2.2929e-24	3.46778e-20	0.327813	0.523	0.345	0
Pan3	2.38737e-24	3.61065e-20	0.310772	0.421	0.235	0
Atp5c1	2.48613e-24	3.76002e-20	0.288152	0.96	0.916	0
Cul9	2.55483e-24	3.86393e-20	0.217647	0.255	0.099	0
Commd1	2.59223e-24	3.92049e-20	0.321914	0.652	0.474	0
Cnot1	2.91025e-24	4.40147e-20	0.308383	0.378	0.202	0
Ltn1	3.06904e-24	4.64162e-20	0.235528	0.244	0.091	0
Klhl9	3.15583e-24	4.77287e-20	0.328743	0.385	0.215	0
Banf1	3.20305e-24	4.84429e-20	0.32251	0.694	0.516	0
Zranb1	3.25432e-24	4.92184e-20	0.31558	0.447	0.261	0
Gale	3.29689e-24	4.98621e-20	0.312517	0.392	0.212	0
Trmt1	3.61649e-24	5.46958e-20	0.308096	0.559	0.371	0
Ndel1	3.72664e-24	5.63617e-20	0.356032	0.582	0.398	0
Dhx9	4.22637e-24	6.39196e-20	0.299968	0.406	0.228	0
Kpna1	4.2885e-24	6.48593e-20	0.273676	0.308	0.14	0
Stard3nl	4.3752e-24	6.61706e-20	0.315597	0.454	0.276	0
Il13ra1	4.61407e-24	6.97832e-20	0.244567	0.258	0.101	0
Mark2	5.00382e-24	7.56777e-20	0.306075	0.525	0.339	0
Mroh1	5.21939e-24	7.89381e-20	0.254083	0.261	0.105	0
Tab2	5.23134e-24	7.91188e-20	0.271746	0.406	0.221	0
6430548M08Rik	5.24427e-24	7.93143e-20	0.242389	0.201	0.063	0
Stip1	5.33067e-24	8.0621e-20	0.343982	0.558	0.378	0
Tmem147	5.45262e-24	8.24655e-20	0.375272	0.754	0.615	0
AI314180	5.61661e-24	8.49457e-20	0.275492	0.372	0.192	0
Supt6	5.75969e-24	8.71095e-20	0.316624	0.405	0.227	0
Zcchc9	6.03523e-24	9.12768e-20	0.337132	0.541	0.357	0
Eif3d	7.04456e-24	1.06542e-19	0.308581	0.706	0.535	0
Mesdc1	7.94736e-24	1.20196e-19	0.244238	0.327	0.151	0
Nomo1	7.972e-24	1.20569e-19	0.255845	0.321	0.15	0
Dctn2	8.5436e-24	1.29213e-19	0.290139	0.721	0.553	0
Specc1l	8.85196e-24	1.33877e-19	0.342427	0.32	0.156	0
Atp13a1	8.9411e-24	1.35225e-19	0.267232	0.33	0.159	0
Ccbl1	1.02129e-23	1.5446e-19	0.261661	0.35	0.175	0
Glg1	1.05038e-23	1.5886e-19	0.324509	0.452	0.273	0
Rint1	1.07656e-23	1.62818e-19	0.288569	0.374	0.198	0
Atp6v0e2	1.20745e-23	1.82615e-19	0.251344	0.325	0.151	0
Actg1	1.21148e-23	1.83225e-19	0.396329	1	1	0
Foxk2	1.25341e-23	1.89565e-19	0.219196	0.222	0.077	0
Ykt6	1.27739e-23	1.93193e-19	0.301507	0.461	0.281	0
Trim41	1.36067e-23	2.05788e-19	0.275736	0.306	0.14	0
Cnpy3	1.36189e-23	2.05973e-19	0.299087	0.476	0.295	0
P2rx4	1.38408e-23	2.09328e-19	0.303275	0.582	0.398	0
Taok1	1.39593e-23	2.1112e-19	0.272997	0.341	0.166	0
Rnf19a	1.49269e-23	2.25754e-19	0.304164	0.297	0.134	0
Usp7	1.60126e-23	2.42174e-19	0.305069	0.374	0.202	0
Arhgef10l	1.61745e-23	2.44622e-19	0.250098	0.229	0.084	0
Tpd52l1	2.00786e-23	3.03668e-19	0.287193	0.711	0.504	0
Etv6	2.20751e-23	3.33864e-19	0.256542	0.269	0.112	0
Elf1	2.26567e-23	3.42659e-19	0.419602	0.594	0.422	0
Emc10	2.28343e-23	3.45346e-19	0.299188	0.764	0.588	0
Gm10126	2.39399e-23	3.62067e-19	0.225926	0.231	0.084	0
Tmem135	2.49051e-23	3.76665e-19	0.254857	0.301	0.137	0
Nop10	2.49576e-23	3.77458e-19	0.273526	0.975	0.948	0
Cutc	2.6148e-23	3.95463e-19	0.227999	0.234	0.086	0
Vkorc1l1	2.63725e-23	3.98858e-19	0.293609	0.36	0.189	0
Zwint	2.74173e-23	4.1466e-19	0.374486	0.534	0.365	0
Defb1	2.77905e-23	4.20304e-19	0.375211	0.697	0.526	0
Ccni	2.8786e-23	4.3536e-19	0.308899	0.623	0.463	0
Pafah1b1	2.96744e-23	4.48796e-19	0.330786	0.704	0.548	0
Pex3	3.14451e-23	4.75576e-19	0.296506	0.413	0.235	0
Nbas	3.33711e-23	5.04704e-19	0.245521	0.256	0.103	0
Gak	3.34496e-23	5.05892e-19	0.268783	0.347	0.174	0
Casc4	3.35779e-23	5.07832e-19	0.226589	0.213	0.072	0
Ankrd40	3.42913e-23	5.18622e-19	0.283775	0.349	0.179	0
Ly96	3.53551e-23	5.34711e-19	0.353866	0.364	0.197	0
Cdc42	3.61177e-23	5.46244e-19	0.28068	0.945	0.867	0
Cers6	4.18593e-23	6.33081e-19	0.224491	0.214	0.073	0
Ndufb4	4.69366e-23	7.09869e-19	0.320347	0.914	0.835	0
Dr1	4.70991e-23	7.12327e-19	0.257168	0.289	0.128	0
Ccnt1	4.75811e-23	7.19617e-19	0.335711	0.503	0.324	0
Rer1	5.05426e-23	7.64406e-19	0.297873	0.922	0.791	0
Hip1r	5.19834e-23	7.86197e-19	0.259767	0.28	0.123	0
Ppp4c	5.25073e-23	7.9412e-19	0.269173	0.641	0.454	0
Rpl21	5.5279e-23	8.3604e-19	0.200824	1	1	0
Gna13	5.8087e-23	8.78508e-19	0.273229	0.385	0.209	0
Lcp1	5.82685e-23	8.81252e-19	0.238661	0.407	0.227	0
Ptpn11	6.174e-23	9.33755e-19	0.302343	0.384	0.212	0
Dnajb2	6.22097e-23	9.40859e-19	0.30696	0.494	0.31	0
Cdpf1	6.23976e-23	9.43701e-19	0.308443	0.526	0.347	0
Atg101	6.43615e-23	9.73403e-19	0.344545	0.538	0.365	0
Zfand2a	6.50908e-23	9.84434e-19	0.273048	0.239	0.092	0
Nol7	6.68552e-23	1.01112e-18	0.290837	0.812	0.676	0
Nup50	6.86061e-23	1.0376e-18	0.297989	0.405	0.23	0
N4bp2l2	7.20687e-23	1.08997e-18	0.328901	0.602	0.442	0
Zfp945	7.31629e-23	1.10652e-18	0.280323	0.312	0.149	0
Pi4ka	7.742e-23	1.1709e-18	0.247366	0.297	0.135	0
Rhpn2	8.0181e-23	1.21266e-18	0.319636	0.38	0.204	0
Aldh18a1	8.37055e-23	1.26596e-18	0.281538	0.349	0.179	0
Ubfd1	9.21366e-23	1.39347e-18	0.28515	0.452	0.268	0
Sdhd	9.28419e-23	1.40414e-18	0.31834	0.61	0.442	0
Tc2n	9.31729e-23	1.40915e-18	0.228536	0.265	0.109	0
Dedd2	9.45101e-23	1.42937e-18	0.305625	0.337	0.17	0
Chuk	9.70251e-23	1.46741e-18	0.283425	0.378	0.206	0
Fkbp3	1.02887e-22	1.55606e-18	0.265941	0.738	0.562	0
Capn7	1.03304e-22	1.56237e-18	0.235616	0.286	0.126	0
Mmp15	1.04837e-22	1.58556e-18	0.228653	0.248	0.097	0
Pnpo	1.13368e-22	1.71458e-18	0.257614	0.349	0.177	0
Gsk3b	1.22014e-22	1.84534e-18	0.32259	0.634	0.461	0
Gm10020	1.41756e-22	2.14392e-18	0.260046	0.324	0.158	0
Ubap2	1.46136e-22	2.21016e-18	0.279879	0.364	0.193	0
Cisd1	1.51115e-22	2.28546e-18	0.299715	0.744	0.584	0
Snrnp70	1.53517e-22	2.3218e-18	0.315944	0.711	0.559	0
Dcaf12	1.70038e-22	2.57165e-18	0.305351	0.424	0.252	0
Tm2d1	1.78614e-22	2.70136e-18	0.284257	0.589	0.406	0
Ugcg	2.06563e-22	3.12405e-18	0.380357	0.39	0.221	0
Imp3	2.25089e-22	3.40424e-18	0.319637	0.823	0.706	0
Dennd1b	2.31077e-22	3.49481e-18	0.245566	0.261	0.109	0
Ranbp2	2.46056e-22	3.72135e-18	0.286203	0.328	0.163	0
Mrpl9	2.47735e-22	3.74675e-18	0.299563	0.542	0.364	0
Cggbp1	2.762e-22	4.17724e-18	0.292686	0.595	0.414	0
Dnajc25	2.83259e-22	4.28401e-18	0.305359	0.468	0.289	0
Ubl3	2.96175e-22	4.47935e-18	0.281399	0.592	0.421	0
Ifrd1	2.99385e-22	4.52789e-18	1.17376	0.785	0.726	0
Zfp652	3.20709e-22	4.8504e-18	0.269535	0.323	0.16	0
Zc3hav1	3.39288e-22	5.13139e-18	0.296482	0.37	0.202	0
A830008E24Rik	3.83381e-22	5.79825e-18	0.211275	0.214	0.076	0
Lyrm9	3.84626e-22	5.81708e-18	0.283994	0.398	0.222	0
Adck5	3.923e-22	5.93314e-18	0.27623	0.35	0.184	0
Mxd4	4.09459e-22	6.19266e-18	0.290005	0.653	0.48	0
Ankrd12	4.1683e-22	6.30414e-18	0.356009	0.585	0.415	0
Znhit1	4.3657e-22	6.60269e-18	0.336527	0.595	0.439	0
Cox20	4.37613e-22	6.61845e-18	0.307446	0.748	0.603	0
Mut	4.56683e-22	6.90687e-18	0.28057	0.402	0.229	0
Fam220a	4.79007e-22	7.2445e-18	0.311653	0.5	0.321	0
Bmp7	4.99952e-22	7.56127e-18	0.233659	0.422	0.233	0
Ccng1	5.11511e-22	7.73609e-18	0.311792	0.453	0.284	0
Ubl4a	5.21906e-22	7.8933e-18	0.30441	0.722	0.552	0
Atp9a	5.27653e-22	7.98022e-18	0.280458	0.366	0.198	0
Rnh1	5.48741e-22	8.29917e-18	0.295868	0.863	0.736	0
Pigu	5.53612e-22	8.37282e-18	0.249532	0.286	0.131	0
Safb2	5.61169e-22	8.48712e-18	0.305105	0.459	0.286	0
2002-09-01	5.67174e-22	8.57794e-18	0.294906	0.589	0.418	0
Cmc2	5.80614e-22	8.78121e-18	0.269853	0.378	0.205	0
Rpl23a-ps3	7.0658e-22	1.06863e-17	0.221549	0.984	0.91	0
Hgs	7.29269e-22	1.10295e-17	0.276219	0.363	0.193	0
Ldlrad3	7.32372e-22	1.10764e-17	0.243883	0.292	0.135	0
Eif3c	7.77385e-22	1.17572e-17	0.292895	0.82	0.675	0
Khsrp	8.17079e-22	1.23575e-17	0.217416	0.262	0.11	0
Tmed7	8.32676e-22	1.25934e-17	0.29534	0.613	0.441	0
Hmg20b	8.41594e-22	1.27283e-17	0.280074	0.503	0.327	0
Zbtb21	8.67157e-22	1.31149e-17	0.341912	0.35	0.191	0
Tmem11	8.68241e-22	1.31313e-17	0.29238	0.597	0.423	0
Phb2	9.05905e-22	1.37009e-17	0.281676	0.86	0.732	0
Cnot6l	9.4148e-22	1.42389e-17	0.270242	0.357	0.188	0
Srsf2	9.62229e-22	1.45527e-17	0.354473	0.929	0.883	0
Arfgef2	9.62658e-22	1.45592e-17	0.214192	0.212	0.076	0
Pura	9.65005e-22	1.45947e-17	0.306199	0.626	0.453	0
Ascc3	9.70465e-22	1.46773e-17	0.270257	0.33	0.165	0
Snrpd2	9.75522e-22	1.47538e-17	0.266726	0.904	0.767	0
Dhdds	1.02987e-21	1.55758e-17	0.271617	0.344	0.181	0
Ell2	1.05456e-21	1.59492e-17	0.299188	0.479	0.296	0
Ptbp3	1.08194e-21	1.63632e-17	0.283704	0.523	0.337	0
Cbx1	1.08854e-21	1.6463e-17	0.300359	0.647	0.482	0
Dusp16	1.13484e-21	1.71634e-17	0.238348	0.267	0.116	0
Aup1	1.14058e-21	1.72501e-17	0.282105	0.59	0.407	0
Prrc2a	1.2057e-21	1.8235e-17	0.291137	0.519	0.339	0
Cacnb3	1.22629e-21	1.85464e-17	0.254451	0.337	0.172	0
Ccdc6	1.23162e-21	1.8627e-17	0.269111	0.323	0.161	0
Zbtb8os	1.31145e-21	1.98344e-17	0.298726	0.495	0.314	0
Txnrd2	1.33174e-21	2.01413e-17	0.260195	0.355	0.187	0
Alkbh6	1.38591e-21	2.09605e-17	0.280983	0.428	0.256	0
Dnajb6	1.4309e-21	2.1641e-17	0.302769	0.777	0.631	0
Erbb3	1.44804e-21	2.19002e-17	0.271085	0.311	0.151	0
Psmc2	1.63603e-21	2.47433e-17	0.295433	0.738	0.593	0
Gla	1.8192e-21	2.75136e-17	0.211863	0.258	0.107	0
Neat1	1.8302e-21	2.768e-17	0.315986	0.69	0.507	0
Zkscan17	1.91289e-21	2.89305e-17	0.205767	0.206	0.072	0
Naglu	1.95514e-21	2.95695e-17	0.286624	0.364	0.201	0
Mkrn1	2.03197e-21	3.07315e-17	0.269642	0.573	0.398	0
Gdi2	2.30649e-21	3.48834e-17	0.285594	0.883	0.761	0
Trp53inp2	3.05578e-21	4.62156e-17	0.277977	0.373	0.202	0
Lrrc41	3.15559e-21	4.77251e-17	0.293658	0.446	0.28	0
Ap3s1	3.28851e-21	4.97354e-17	0.245884	0.657	0.453	0
Gclm	3.41725e-21	5.16825e-17	0.258854	0.666	0.481	0
Ugp2	3.51481e-21	5.31579e-17	0.316267	0.589	0.435	0
Kdm6a	3.53926e-21	5.35278e-17	0.244465	0.231	0.092	0
Homer1	3.81849e-21	5.77508e-17	0.383124	0.349	0.188	0
Chchd1	4.27741e-21	6.46915e-17	0.313914	0.73	0.59	0
Hint2	4.43266e-21	6.70395e-17	0.309358	0.796	0.664	0
Trit1	4.44499e-21	6.7226e-17	0.247896	0.28	0.129	0
Gm17619	4.59757e-21	6.95336e-17	0.216229	0.22	0.083	0
Suv420h1	4.61679e-21	6.98243e-17	0.243126	0.308	0.149	0
Ddi2	4.6887e-21	7.09119e-17	0.293823	0.441	0.268	0
Mcl1	4.70084e-21	7.10955e-17	0.366114	0.731	0.582	0
Srebf2	4.90557e-21	7.41918e-17	0.254674	0.332	0.17	0
Ccser2	5.4799e-21	8.2878e-17	0.284688	0.467	0.294	0
Mrpl21	5.48681e-21	8.29825e-17	0.277843	0.679	0.511	0
Dnaja2	5.53784e-21	8.37543e-17	0.261992	0.748	0.608	0
Rb1cc1	5.61934e-21	8.49868e-17	0.287225	0.41	0.244	0
Ccnl2	5.6904e-21	8.60616e-17	0.301081	0.508	0.337	0
Egr2	5.86566e-21	8.87123e-17	0.627601	0.424	0.272	0
Ccm2	6.08496e-21	9.20289e-17	0.270785	0.425	0.254	0
Rab3gap1	6.1991e-21	9.37552e-17	0.263663	0.317	0.161	0
Crot	7.82841e-21	1.18397e-16	0.287285	0.37	0.208	0
Ppp6r3	7.95135e-21	1.20256e-16	0.228435	0.262	0.114	0
Zfp672	8.20664e-21	1.24117e-16	0.23898	0.334	0.172	0
Tollip	8.32866e-21	1.25963e-16	0.277192	0.364	0.201	0
Ubn1	8.44727e-21	1.27757e-16	0.305963	0.486	0.315	0
Wfs1	8.68322e-21	1.31325e-16	0.20266	0.242	0.099	0
Esyt1	9.70289e-21	1.46747e-16	0.239102	0.262	0.115	0
Trim27	1.04595e-20	1.5819e-16	0.28176	0.487	0.317	0
Zfp704	1.09927e-20	1.66254e-16	0.216105	0.246	0.103	0
Purb	1.11441e-20	1.68543e-16	0.280642	0.573	0.401	0
Klhdc10	1.14355e-20	1.72951e-16	0.229663	0.276	0.126	0
Ash1l	1.21628e-20	1.8395e-16	0.313178	0.47	0.304	0
Psmb6	1.32258e-20	2.00027e-16	0.26984	0.944	0.882	0
Skil	1.3662e-20	2.06625e-16	0.292913	0.342	0.184	0
Ccdc59	1.39418e-20	2.10855e-16	0.289132	0.58	0.417	0
Uqcc2	1.48663e-20	2.24838e-16	0.315571	0.76	0.631	0
Polr1c	1.74829e-20	2.64412e-16	0.264337	0.583	0.413	0
Fam173a	1.77316e-20	2.68173e-16	0.307388	0.714	0.556	0
Gnptg	1.77693e-20	2.68743e-16	0.274139	0.43	0.262	0
Pfdn6	1.81414e-20	2.7437e-16	0.279424	0.65	0.492	0
Usp9x	1.82708e-20	2.76327e-16	0.287268	0.458	0.291	0
Cuta	1.85155e-20	2.80028e-16	0.291028	0.764	0.616	0
Stra13	1.98138e-20	2.99664e-16	0.317944	0.77	0.649	0
Mrps28	1.98975e-20	3.0093e-16	0.305388	0.675	0.525	0
Dhx15	2.3267e-20	3.5189e-16	0.26691	0.566	0.389	0
Mrps6	2.44076e-20	3.6914e-16	0.266579	0.82	0.652	0
Avl9	2.55026e-20	3.85701e-16	0.222635	0.241	0.101	0
Clpb	2.61261e-20	3.95131e-16	0.240293	0.347	0.183	0
Cflar	2.77166e-20	4.19185e-16	0.297486	0.461	0.295	0
Tox4	2.78694e-20	4.21496e-16	0.28697	0.464	0.3	0
Fkbp1a	3.08287e-20	4.66253e-16	0.210782	0.779	0.577	0
Iscu	3.29154e-20	4.97812e-16	0.287489	0.798	0.663	0
Prkab1	3.31129e-20	5.008e-16	0.280967	0.517	0.35	0
Nucks1	3.43212e-20	5.19073e-16	0.274252	0.685	0.509	0
Ppcdc	3.78239e-20	5.72048e-16	0.202441	0.241	0.1	0
Atp6ap2	3.78759e-20	5.72836e-16	0.264806	0.616	0.452	0
Upf1	3.8218e-20	5.78009e-16	0.267158	0.33	0.174	0
Shc1	3.86543e-20	5.84608e-16	0.247995	0.372	0.207	0
Zfp9	4.15813e-20	6.28876e-16	0.201821	0.224	0.089	0
Ndufb10	4.44869e-20	6.72819e-16	0.293985	0.929	0.844	0
Gm16124	4.79798e-20	7.25646e-16	0.26401	0.349	0.191	0
Apex1	4.90913e-20	7.42456e-16	0.274345	0.488	0.322	0
Slc9a3r2	4.98566e-20	7.54031e-16	0.256438	0.492	0.312	0
Nub1	4.99223e-20	7.55025e-16	0.26389	0.37	0.208	0
Edem3	5.07277e-20	7.67206e-16	0.256478	0.335	0.174	0
P4ha1	5.46101e-20	8.25924e-16	0.243013	0.288	0.137	0
Taf1d	5.74361e-20	8.68663e-16	0.397935	0.779	0.645	0
Sh3yl1	6.80553e-20	1.02927e-15	0.287999	0.479	0.315	0
Ccdc117	7.91018e-20	1.19634e-15	0.236362	0.257	0.116	0
Mrpl11	7.99894e-20	1.20976e-15	0.26816	0.551	0.382	0
Ltbp3	8.8819e-20	1.3433e-15	0.246335	0.305	0.154	0
Agpat1	9.07121e-20	1.37193e-15	0.211415	0.265	0.119	0
Tom1l2	9.29005e-20	1.40503e-15	0.216674	0.231	0.095	0
Stk40	9.60954e-20	1.45335e-15	0.341248	0.351	0.199	0
Tm9sf4	9.6925e-20	1.46589e-15	0.265817	0.363	0.205	0
Tet3	1.08102e-19	1.63493e-15	0.308086	0.229	0.098	0
Sec23ip	1.09153e-19	1.65083e-15	0.243556	0.326	0.17	0
Atp1b1	1.35858e-19	2.05471e-15	0.255654	0.901	0.78	0
Slc25a46	1.39863e-19	2.11529e-15	0.266226	0.384	0.225	0
Rnf185	1.45121e-19	2.19482e-15	0.268979	0.364	0.205	0
Bclaf1	1.52423e-19	2.30524e-15	0.289062	0.514	0.347	0
Ncaph2	1.52653e-19	2.30872e-15	0.25714	0.475	0.304	0
Ift43	1.58647e-19	2.39937e-15	0.239251	0.527	0.342	0
2310036O22Rik	1.65644e-19	2.50521e-15	0.279892	0.789	0.655	0
Rbbp6	1.66223e-19	2.51396e-15	0.332491	0.655	0.505	0
Plin3	1.70877e-19	2.58434e-15	0.271697	0.623	0.459	0
Rell1	1.72173e-19	2.60395e-15	0.228942	0.29	0.141	0
Kat2b	1.91605e-19	2.89783e-15	0.238037	0.304	0.153	0
Pard6b	2.09751e-19	3.17228e-15	0.234026	0.229	0.095	0
Ap1m2	2.1e-19	3.17605e-15	0.262891	0.463	0.3	0
Gnb1	2.37317e-19	3.58918e-15	0.244362	0.84	0.68	0
Trappc2l	2.60095e-19	3.93368e-15	0.283868	0.67	0.519	0
Tor2a	2.86939e-19	4.33967e-15	0.26819	0.54	0.374	0
Mfsd11	2.88005e-19	4.35579e-15	0.279783	0.429	0.272	0
Atxn2l	3.08815e-19	4.67052e-15	0.26771	0.355	0.202	0
Eny2	3.20445e-19	4.84642e-15	0.284042	0.851	0.735	0
Tbpl1	3.22602e-19	4.87903e-15	0.27563	0.474	0.306	0
Gmfg	3.25819e-19	4.92769e-15	0.200289	0.27	0.125	0
Atp6v1d	3.32917e-19	5.03503e-15	0.266307	0.677	0.522	0
Wdr61	3.33555e-19	5.04468e-15	0.274594	0.699	0.55	0
Glce	3.90551e-19	5.90669e-15	0.203034	0.206	0.08	0
Psme2	3.92116e-19	5.93036e-15	0.272456	0.719	0.585	0
Ddrgk1	3.92128e-19	5.93055e-15	0.282449	0.81	0.701	0
Zc3h15	3.99169e-19	6.03703e-15	0.287966	0.789	0.653	0
Ogfrl1	4.00155e-19	6.05194e-15	0.269294	0.327	0.176	0
0610012G03Rik	4.06203e-19	6.14341e-15	0.26977	0.714	0.565	0
Mpnd	4.07922e-19	6.16942e-15	0.292582	0.643	0.504	0
Gaa	4.08222e-19	6.17396e-15	0.26688	0.447	0.286	0
Ipo4	4.23633e-19	6.40703e-15	0.23341	0.332	0.177	0
Setd5	4.36981e-19	6.60891e-15	0.291506	0.434	0.277	0
Cops6	4.41955e-19	6.68412e-15	0.271698	0.745	0.593	0
Cisd2	4.75993e-19	7.19893e-15	0.267223	0.622	0.461	0
Mettl1	5.06291e-19	7.65715e-15	0.246907	0.53	0.353	0
Gps1	5.06516e-19	7.66055e-15	0.281298	0.651	0.502	0
Psmb5	5.20324e-19	7.86938e-15	0.294595	0.866	0.78	0
Lrp10	5.28292e-19	7.98988e-15	0.287648	0.529	0.373	0
Pgd	5.56662e-19	8.41896e-15	0.277762	0.525	0.363	0
Coro1b	5.61859e-19	8.49755e-15	0.279751	0.549	0.393	0
Dpcd	5.7626e-19	8.71535e-15	0.286078	0.48	0.324	0
Hnrnpa0	6.05929e-19	9.16408e-15	0.280244	0.64	0.486	0
Nrd1	6.34335e-19	9.59368e-15	0.260629	0.432	0.273	0
Trpc4ap	6.38052e-19	9.6499e-15	0.270416	0.464	0.304	0
Med15	6.5082e-19	9.84301e-15	0.214017	0.269	0.128	0
Ccdc12	6.57077e-19	9.93763e-15	0.247898	0.763	0.623	0
Smc6	6.58727e-19	9.96259e-15	0.271536	0.41	0.249	0
Dnaja1	7.03594e-19	1.06412e-14	0.302715	0.949	0.867	0
Dusp10	7.07812e-19	1.0705e-14	0.324555	0.309	0.165	0
Huwe1	7.30874e-19	1.10537e-14	0.286379	0.473	0.319	0
Ipo13	7.36916e-19	1.11451e-14	0.248097	0.341	0.189	0
Acbd3	7.54202e-19	1.14066e-14	0.301854	0.438	0.281	0
Rcbtb1	7.78313e-19	1.17712e-14	0.224722	0.279	0.136	0
Arfip2	7.79392e-19	1.17875e-14	0.254478	0.565	0.392	0
Baz2a	8.07531e-19	1.22131e-14	0.234383	0.301	0.152	0
Fam8a1	8.20707e-19	1.24124e-14	0.223046	0.316	0.163	0
Vars	8.70506e-19	1.31655e-14	0.271662	0.446	0.284	0
Usp19	8.95498e-19	1.35435e-14	0.264471	0.412	0.254	0
Epn3	9.31579e-19	1.40892e-14	0.236375	0.323	0.17	0
Tbc1d20	9.80281e-19	1.48258e-14	0.243954	0.381	0.219	0
Aldoa	9.90994e-19	1.49878e-14	0.201312	0.956	0.879	0
Rps6ka1	1.07293e-18	1.62269e-14	0.230871	0.319	0.168	0
Stk17b	1.11477e-18	1.68598e-14	0.28596	0.497	0.331	0
Vdac1	1.23605e-18	1.8694e-14	0.274447	0.817	0.68	0
Cox5b	1.30973e-18	1.98083e-14	0.218009	0.981	0.973	0
Uty	1.3484e-18	2.03931e-14	0.211119	0.233	0.1	0
Mcur1	1.36148e-18	2.0591e-14	0.257519	0.398	0.238	0
Ddx50	1.42219e-18	2.15092e-14	0.276991	0.502	0.346	0
Srprb	1.43675e-18	2.17294e-14	0.27469	0.501	0.343	0
March6	1.4384e-18	2.17544e-14	0.233389	0.318	0.169	0
Crk	1.52254e-18	2.30269e-14	0.283584	0.453	0.3	0
Atxn10	1.59706e-18	2.41539e-14	0.255529	0.659	0.494	0
Brk1	1.83778e-18	2.77946e-14	0.279677	0.863	0.789	0
Anapc16	1.83812e-18	2.77997e-14	0.258398	0.575	0.416	0
Sfpq	2.00182e-18	3.02755e-14	0.25904	0.742	0.588	0
Ptgr1	2.04515e-18	3.09308e-14	0.283086	0.484	0.323	0
Arhgef12	2.1003e-18	3.17649e-14	0.243967	0.343	0.191	0
Acadl	2.28059e-18	3.44917e-14	0.272982	0.51	0.352	0
Cep85	2.40214e-18	3.63299e-14	0.23373	0.344	0.19	0
Wdr6	2.46013e-18	3.72071e-14	0.226302	0.284	0.142	0
Lman2l	2.54276e-18	3.84567e-14	0.236177	0.338	0.187	0
Caprin1	2.5801e-18	3.90215e-14	0.276991	0.492	0.34	0
Grhpr	2.7997e-18	4.23427e-14	0.255624	0.542	0.377	0
Pik3ca	2.89317e-18	4.37562e-14	0.232015	0.282	0.141	0
Smim1	2.89502e-18	4.37843e-14	0.235228	0.636	0.463	0
Wipf2	2.98053e-18	4.50776e-14	0.222672	0.264	0.126	0
Rc3h1	3.0432e-18	4.60254e-14	0.222441	0.296	0.151	0
Atp6v1h	3.05069e-18	4.61386e-14	0.267587	0.434	0.279	0
Hbp1	3.09782e-18	4.68515e-14	0.286582	0.511	0.356	0
Nsfl1c	3.16761e-18	4.7907e-14	0.261446	0.597	0.443	0
Acsl1	3.30093e-18	4.99233e-14	0.213675	0.299	0.151	0
Plaa	3.33419e-18	5.04263e-14	0.228115	0.291	0.149	0
Stk11	3.3492e-18	5.06533e-14	0.253963	0.574	0.414	0
Cyb5a	3.43931e-18	5.20161e-14	0.261284	0.922	0.845	0
Hnrnpul2	3.6074e-18	5.45583e-14	0.265975	0.503	0.351	0
Smarcc2	4.19098e-18	6.33843e-14	0.242848	0.364	0.212	0
Esyt2	4.2698e-18	6.45765e-14	0.236908	0.305	0.16	0
Sema3c	4.32061e-18	6.53449e-14	0.241137	0.301	0.152	0
Stap2	4.32776e-18	6.5453e-14	0.243325	0.458	0.296	0
Nufip2	4.46299e-18	6.74983e-14	0.302667	0.446	0.293	0
Slc35e1	4.48873e-18	6.78875e-14	0.211348	0.25	0.116	0
Tcta	4.51821e-18	6.83334e-14	0.256496	0.535	0.365	0
Dot1l	4.53185e-18	6.85398e-14	0.254919	0.276	0.135	0
Acaa1a	4.70782e-18	7.12011e-14	0.280031	0.697	0.561	0
Dnajc1	4.91795e-18	7.43791e-14	0.240783	0.6	0.43	0
Fam160b2	4.93347e-18	7.46138e-14	0.217484	0.273	0.133	0
Cox14	4.98096e-18	7.5332e-14	0.265405	0.884	0.77	0
Scp2	5.01799e-18	7.5892e-14	0.279548	0.88	0.802	0
Txndc12	5.09217e-18	7.70139e-14	0.249228	0.348	0.2	0
Mdh2	5.09893e-18	7.71162e-14	0.237262	0.907	0.807	0
Tmem30a	5.46871e-18	8.27087e-14	0.292998	0.564	0.421	0
Nipsnap3b	5.60358e-18	8.47486e-14	0.235488	0.337	0.188	0
Psma6	5.64262e-18	8.53391e-14	0.28567	0.81	0.719	0
Urm1	5.74773e-18	8.69287e-14	0.263502	0.422	0.271	0
Maml3	5.90044e-18	8.92383e-14	0.207652	0.248	0.114	0
Acot13	5.90215e-18	8.92641e-14	0.267974	0.568	0.412	0
Timm10b	6.05795e-18	9.16204e-14	0.281911	0.756	0.617	0
Furin	6.12191e-18	9.25878e-14	0.209089	0.37	0.212	0
Smg5	7.15002e-18	1.08137e-13	0.218679	0.255	0.121	0
Mboat1	7.20061e-18	1.08902e-13	0.247549	0.391	0.235	0
Slc7a4	7.35992e-18	1.11311e-13	0.258216	0.63	0.457	0
Tbrg1	8.09595e-18	1.22443e-13	0.277643	0.778	0.653	0
Copg1	8.33408e-18	1.26045e-13	0.261699	0.568	0.42	0
Fam114a1	8.8962e-18	1.34546e-13	0.220137	0.306	0.161	0
Numa1	8.89758e-18	1.34567e-13	0.238141	0.296	0.155	0
Pin1	9.56942e-18	1.44728e-13	0.284756	0.631	0.491	0
Mfap3	9.596e-18	1.4513e-13	0.23406	0.269	0.133	0
1300002E11Rik	1.13352e-17	1.71433e-13	0.261744	0.421	0.27	0
Coasy	1.14262e-17	1.7281e-13	0.247492	0.385	0.233	0
Nr2c2ap	1.23759e-17	1.87174e-13	0.259589	0.421	0.267	0
mt-Cytb	1.26014e-17	1.90584e-13	0.239101	0.99	0.96	0
Nadk	1.28678e-17	1.94612e-13	0.254062	0.48	0.326	0
Ttc38	1.3542e-17	2.04809e-13	0.215869	0.265	0.128	0
4933434E20Rik	1.36303e-17	2.06145e-13	0.810026	0.529	0.386	0
Tor1a	1.37105e-17	2.07357e-13	0.244674	0.41	0.257	0
Tmem41b	1.39675e-17	2.11245e-13	0.321893	0.385	0.241	0
Ccar1	1.43801e-17	2.17485e-13	0.252538	0.459	0.305	0
Bcas3	1.50796e-17	2.28064e-13	0.32385	0.219	0.097	0
Stk25	1.50968e-17	2.28324e-13	0.267299	0.562	0.407	0
Brd4	1.52142e-17	2.301e-13	0.30417	0.474	0.329	0
Senp2	1.60791e-17	2.4318e-13	0.247042	0.33	0.183	0
Trip12	1.71362e-17	2.59167e-13	0.245808	0.357	0.209	0
Plgrkt	1.7229e-17	2.60571e-13	0.24979	0.416	0.264	0
Ppp2r1a	1.83677e-17	2.77794e-13	0.268221	0.625	0.493	0
Tnpo1	1.94103e-17	2.93561e-13	0.239009	0.336	0.188	0
Ube4b	2.01893e-17	3.05343e-13	0.227146	0.299	0.156	0
Tnks2	2.0937e-17	3.16651e-13	0.258925	0.382	0.233	0
Kdm6b	2.26666e-17	3.4281e-13	0.349484	0.52	0.374	0
Tbl1x	2.29596e-17	3.47242e-13	0.259524	0.432	0.282	0
Kmt2e	2.34425e-17	3.54545e-13	0.333322	0.551	0.418	0
Psmd2	2.39433e-17	3.62119e-13	0.238742	0.584	0.425	0
Tonsl	2.46555e-17	3.7289e-13	0.243916	0.76	0.624	0
Ubr2	2.53679e-17	3.83664e-13	0.246233	0.309	0.168	0
Gnmt	2.54446e-17	3.84824e-13	0.242739	0.454	0.291	0
Hnrnpu	2.77288e-17	4.19371e-13	0.248117	0.7	0.549	0
Dirc2	2.79413e-17	4.22584e-13	0.311036	0.404	0.257	0
Cyhr1	3.11408e-17	4.70974e-13	0.261989	0.469	0.319	0
U2af2	3.46516e-17	5.24071e-13	0.258993	0.531	0.376	0
Mrps16	3.67119e-17	5.55231e-13	0.237651	0.7	0.55	0
Nudt3	3.77882e-17	5.71508e-13	0.221741	0.349	0.199	0
Cdc42ep1	3.88458e-17	5.87503e-13	0.241404	0.302	0.157	0
Acadsb	3.95001e-17	5.97399e-13	0.250446	0.397	0.249	0
Dnm2	4.00141e-17	6.05174e-13	0.253727	0.412	0.266	0
Lin7c	4.02893e-17	6.09336e-13	0.258607	0.44	0.291	0
Ddx24	4.4192e-17	6.6836e-13	0.268841	0.649	0.509	0
Cdk16	4.44018e-17	6.71533e-13	0.250131	0.434	0.286	0
Tssc4	4.54702e-17	6.87691e-13	0.248476	0.397	0.249	0
Mkl2	4.70561e-17	7.11677e-13	0.223422	0.266	0.133	0
Cox5a	4.97884e-17	7.53e-13	0.237379	0.951	0.926	0
Kpnb1	5.21256e-17	7.88348e-13	0.270044	0.431	0.282	0
Parl	5.69763e-17	8.61709e-13	0.263287	0.543	0.391	0
Anapc7	5.80604e-17	8.78106e-13	0.239337	0.325	0.182	0
Gm10709	5.82583e-17	8.81098e-13	0.205819	0.25	0.119	0
Gna11	5.9767e-17	9.03916e-13	0.265058	0.506	0.354	0
Ndfip1	6.20776e-17	9.38862e-13	0.253564	0.498	0.341	0
Snap29	6.23999e-17	9.43736e-13	0.200805	0.265	0.131	0
Snx27	6.77603e-17	1.02481e-12	0.23619	0.308	0.168	0
Ap2s1	6.9309e-17	1.04823e-12	0.266281	0.769	0.651	0
Psmb3	7.34251e-17	1.11048e-12	0.267951	0.888	0.816	0
Gtf3c6	7.48029e-17	1.13132e-12	0.262047	0.493	0.343	0
Larp1b	7.57849e-17	1.14617e-12	0.241127	0.568	0.407	0
Keap1	7.80075e-17	1.17979e-12	0.252222	0.436	0.286	0
Gpbp1l1	7.8849e-17	1.19251e-12	0.239499	0.384	0.237	0
Mrps33	8.41408e-17	1.27255e-12	0.263931	0.761	0.653	0
Golgb1	9.41984e-17	1.42466e-12	0.273201	0.69	0.537	0
Txndc17	9.61813e-17	1.45465e-12	0.231118	0.925	0.849	0
Bcl2l2	9.73984e-17	1.47305e-12	0.222254	0.294	0.156	0
Tceb1	1.15754e-16	1.75066e-12	0.267632	0.902	0.83	0
Ctnnb1	1.17267e-16	1.77355e-12	0.26177	0.745	0.613	0
Rora	1.20374e-16	1.82054e-12	0.243508	0.392	0.246	0
Tomm5	1.22642e-16	1.85484e-12	0.257253	0.682	0.566	0
Atp6v1a	1.24642e-16	1.88509e-12	0.249082	0.447	0.295	0
Ube2q2	1.28284e-16	1.94017e-12	0.238136	0.367	0.223	0
Wbp2	1.30828e-16	1.97864e-12	0.253932	0.585	0.446	0
Gm10116	1.31694e-16	1.99175e-12	0.206273	0.349	0.199	0
Ogfod2	1.35421e-16	2.04811e-12	0.251338	0.431	0.281	0
Aff1	1.35638e-16	2.05139e-12	0.243449	0.297	0.162	0
Cfl1	1.37564e-16	2.08051e-12	0.221306	0.993	0.962	0
Gcc2	1.40804e-16	2.12952e-12	0.248828	0.348	0.205	0
Adrm1	1.60189e-16	2.42269e-12	0.254668	0.586	0.445	0
Igsf5	1.61373e-16	2.44061e-12	0.232234	0.358	0.213	0
Oxa1l	1.61551e-16	2.4433e-12	0.239804	0.468	0.316	0
Slc44a1	1.712e-16	2.58923e-12	0.238488	0.334	0.193	0
Ppil2	1.71227e-16	2.58964e-12	0.252915	0.42	0.277	0
Trib1	1.72232e-16	2.60483e-12	0.427828	0.547	0.406	0
Rab22a	1.78942e-16	2.70632e-12	0.233242	0.385	0.239	0
Pold4	1.8302e-16	2.768e-12	0.25329	0.505	0.36	0
Ap3d1	1.87463e-16	2.83519e-12	0.232675	0.34	0.198	0
Vps37a	1.92608e-16	2.91301e-12	0.242895	0.342	0.202	0
Ntmt1	1.97428e-16	2.9859e-12	0.251056	0.395	0.253	0
Coq9	2.01034e-16	3.04044e-12	0.253197	0.51	0.361	0
Gdi1	2.09059e-16	3.16181e-12	0.236714	0.469	0.317	0
Ube2b	2.10854e-16	3.18895e-12	0.271849	0.888	0.786	0
Idnk	2.13356e-16	3.2268e-12	0.259551	0.554	0.406	0
Sft2d2	2.16148e-16	3.26902e-12	0.233448	0.452	0.292	0
Emc4	2.17489e-16	3.28931e-12	0.278736	0.674	0.554	0
Sys1	2.27485e-16	3.44049e-12	0.250125	0.745	0.597	0
Mrpl27	2.4175e-16	3.65623e-12	0.229957	0.574	0.418	0
Ap3b1	2.42535e-16	3.66809e-12	0.21329	0.31	0.17	0
Rars	2.46598e-16	3.72956e-12	0.266274	0.488	0.347	0
Ik	2.51573e-16	3.80479e-12	0.255902	0.543	0.397	0
Tra2a	2.63349e-16	3.98288e-12	0.274787	0.657	0.514	0
Nit1	2.74575e-16	4.15267e-12	0.258506	0.445	0.301	0
Clip1	2.78201e-16	4.20751e-12	0.224713	0.397	0.244	0
B4galt3	2.87083e-16	4.34184e-12	0.242089	0.354	0.215	0
Crlf2	2.9527e-16	4.46566e-12	0.24659	0.411	0.265	0
Mogs	3.03578e-16	4.59132e-12	0.244706	0.31	0.176	0
Trafd1	3.26021e-16	4.93074e-12	0.247478	0.467	0.317	0
Chmp5	3.4517e-16	5.22035e-12	0.260355	0.663	0.526	0
Tmem127	3.55413e-16	5.37526e-12	0.204178	0.256	0.128	0
Ddx5	3.57341e-16	5.40443e-12	0.2258	0.994	0.987	0
Bptf	3.64997e-16	5.52022e-12	0.245345	0.48	0.324	0
Ddx54	3.71267e-16	5.61505e-12	0.235753	0.374	0.231	0
Ift46	3.81778e-16	5.77401e-12	0.222595	0.356	0.212	0
Dap	3.90432e-16	5.90489e-12	0.255342	0.914	0.796	0
Poldip3	4.0014e-16	6.05172e-12	0.273613	0.423	0.283	0
Pbrm1	4.013e-16	6.06926e-12	0.277667	0.501	0.357	0
Atp11a	4.01719e-16	6.0756e-12	0.220506	0.333	0.191	0
Ndufa8	4.2197e-16	6.38187e-12	0.260207	0.837	0.751	0
Ago4	4.56623e-16	6.90597e-12	0.201072	0.245	0.119	0
Cct2	4.75524e-16	7.19182e-12	0.241035	0.803	0.68	0
Csnk1g2	4.78229e-16	7.23274e-12	0.251105	0.419	0.277	0
Pink1	5.01458e-16	7.58405e-12	0.240375	0.574	0.43	0
Foxo3	5.19334e-16	7.85441e-12	0.349855	0.416	0.276	0
Jmjd1c	5.33118e-16	8.06287e-12	0.254328	0.388	0.245	0
Tmem50b	5.33605e-16	8.07023e-12	0.245566	0.356	0.217	0
Fxr1	5.41545e-16	8.19032e-12	0.257296	0.469	0.328	0
Chmp3	5.70037e-16	8.62124e-12	0.229518	0.632	0.48	0
Tbcd	5.70428e-16	8.62716e-12	0.207852	0.279	0.147	0
Dynlrb1	5.90727e-16	8.93415e-12	0.264468	0.936	0.891	0
Tpgs1	5.98178e-16	9.04684e-12	0.226517	0.405	0.257	0
Ppp1ca	6.12698e-16	9.26645e-12	0.241508	0.908	0.824	0
Arid1b	6.34764e-16	9.60017e-12	0.253994	0.427	0.283	0
Gmfb	6.89876e-16	1.04337e-11	0.230379	0.388	0.241	0
Dlgap4	7.16686e-16	1.08392e-11	0.259127	0.441	0.3	0
Pigx	7.45453e-16	1.12742e-11	0.238886	0.542	0.393	0
Ctsa	7.48003e-16	1.13128e-11	0.227313	0.425	0.281	0
Rbm5	7.78581e-16	1.17753e-11	0.259599	0.435	0.296	0
Ahsa2	7.80629e-16	1.18062e-11	0.233923	0.336	0.198	0
Psmb7	7.89662e-16	1.19429e-11	0.256542	0.833	0.724	0
Ewsr1	8.239e-16	1.24607e-11	0.237383	0.713	0.564	0
Scfd1	8.3915e-16	1.26913e-11	0.24572	0.498	0.353	0
Dynlt3	8.44453e-16	1.27715e-11	0.253252	0.618	0.49	0
Pten	8.96022e-16	1.35514e-11	0.25109	0.5	0.356	0
Ogt	9.23657e-16	1.39694e-11	0.250776	0.432	0.287	0
Mbd3	9.5361e-16	1.44224e-11	0.212521	0.695	0.56	0
Itfg2	9.92127e-16	1.50049e-11	0.249852	0.278	0.15	0
Cebpg	1.00683e-15	1.52274e-11	0.260102	0.435	0.287	0
Stx8	1.05445e-15	1.59476e-11	0.248636	0.469	0.328	0
Eif2b4	1.12132e-15	1.69588e-11	0.238173	0.348	0.211	0
Gspt1	1.12707e-15	1.70458e-11	0.221985	0.522	0.37	0
Kdm2a	1.14803e-15	1.73628e-11	0.250671	0.296	0.166	0
Gcdh	1.17402e-15	1.77558e-11	0.231078	0.405	0.261	0
Sf3b3	1.25749e-15	1.90182e-11	0.22627	0.329	0.192	0
Mak16	1.25914e-15	1.90432e-11	0.220257	0.386	0.24	0
Prpf39	1.2653e-15	1.91365e-11	0.208366	0.277	0.147	0
Gatad2a	1.29303e-15	1.95557e-11	0.214294	0.351	0.212	0
Mpst	1.45043e-15	2.19363e-11	0.245251	0.582	0.44	0
Snrk	1.46692e-15	2.21858e-11	0.250057	0.269	0.144	0
Rnf11	1.48557e-15	2.24678e-11	0.256717	0.603	0.468	0
Pvrl2	1.50648e-15	2.2784e-11	0.270796	0.46	0.319	0
Tnpo3	1.5103e-15	2.28418e-11	0.212668	0.368	0.224	0
Snx3	1.65735e-15	2.50658e-11	0.221903	0.765	0.651	0
Mrps14	1.88299e-15	2.84784e-11	0.267297	0.867	0.758	0
Gusb	2.11072e-15	3.19225e-11	0.238274	0.368	0.23	0
Golga2	2.33463e-15	3.5309e-11	0.211896	0.322	0.186	0
Coro2a	2.37041e-15	3.585e-11	0.222449	0.428	0.277	0
Samm50	2.45212e-15	3.70859e-11	0.233245	0.528	0.381	0
Cebpz	2.47214e-15	3.73886e-11	0.263619	0.555	0.415	0
Vps41	2.49026e-15	3.76626e-11	0.228548	0.335	0.199	0
Vcl	2.57818e-15	3.89925e-11	0.25773	0.485	0.34	0
Slc35a4	2.59064e-15	3.91809e-11	0.214866	0.376	0.235	0
Gpx4	2.64029e-15	3.99317e-11	0.203768	0.981	0.965	0
Mrps18b	2.96574e-15	4.48538e-11	0.236462	0.515	0.372	0
Akr7a5	3.03854e-15	4.59549e-11	0.228051	0.534	0.391	0
Azi2	3.05587e-15	4.62171e-11	0.224065	0.357	0.221	0
Cct8	3.21801e-15	4.86692e-11	0.207106	0.782	0.665	0
Psmg3	3.33447e-15	5.04305e-11	0.22581	0.335	0.202	0
Rbm8a	3.50216e-15	5.29666e-11	0.243168	0.858	0.746	0
Gcn1l1	3.51299e-15	5.31305e-11	0.229191	0.301	0.171	0
Esrp1	3.53443e-15	5.34547e-11	0.229666	0.387	0.248	0
Tpp2	3.70806e-15	5.60808e-11	0.26834	0.365	0.235	0
Armc8	3.86973e-15	5.85258e-11	0.201517	0.262	0.137	0
Fam53c	3.87791e-15	5.86495e-11	0.243403	0.326	0.195	0
Pip4k2c	4.36038e-15	6.59463e-11	0.213922	0.363	0.223	0
Dpp3	4.36442e-15	6.60074e-11	0.237565	0.395	0.256	0
Trmt112	4.37952e-15	6.62358e-11	0.225433	0.805	0.682	0
Notch1	4.65703e-15	7.04329e-11	0.214758	0.309	0.173	0
Lysmd3	4.78484e-15	7.23658e-11	0.23344	0.322	0.188	0
Slc35a2	4.95307e-15	7.49102e-11	0.232376	0.369	0.232	0
Skp1a	5.02472e-15	7.59938e-11	0.234954	0.838	0.737	0
Chd3	5.27969e-15	7.98501e-11	0.259133	0.466	0.333	0
Acbd5	5.6177e-15	8.49621e-11	0.225167	0.389	0.248	0
Cyb561	5.73992e-15	8.68106e-11	0.22437	0.602	0.444	0
Slc30a5	5.7839e-15	8.74757e-11	0.214013	0.382	0.241	0
Zmynd8	5.79433e-15	8.76335e-11	0.215793	0.344	0.206	0
Gm8186	5.96216e-15	9.01718e-11	0.232541	0.432	0.295	0
Pdpk1	6.18486e-15	9.35398e-11	0.246377	0.303	0.176	0
Picalm	6.69926e-15	1.0132e-10	0.26015	0.471	0.328	0
Nfkbil1	7.28755e-15	1.10217e-10	0.21561	0.329	0.194	0
Jmjd8	7.34313e-15	1.11057e-10	0.211314	0.357	0.221	0
Ptrhd1	7.46011e-15	1.12827e-10	0.231504	0.397	0.26	0
Mxd1	7.59715e-15	1.14899e-10	0.237673	0.257	0.137	0
Acads	8.84369e-15	1.33752e-10	0.214778	0.384	0.244	0
Kif1b	9.07016e-15	1.37177e-10	0.225137	0.435	0.291	0
2510039O18Rik	9.31314e-15	1.40852e-10	0.214539	0.37	0.231	0
Smap1	9.32349e-15	1.41008e-10	0.232667	0.555	0.415	0
Ip6k1	9.81042e-15	1.48373e-10	0.206651	0.318	0.185	0
Bag6	1.04994e-14	1.58793e-10	0.234218	0.435	0.297	0
Psmd7	1.05197e-14	1.591e-10	0.235488	0.869	0.751	0
Parp1	1.06517e-14	1.61096e-10	0.616925	0.293	0.166	0
Cog8	1.07811e-14	1.63053e-10	0.225863	0.425	0.284	0
Etfb	1.10609e-14	1.67285e-10	0.259294	0.845	0.748	0
Add1	1.13265e-14	1.71301e-10	0.223696	0.379	0.244	0
Polr1d	1.13635e-14	1.71861e-10	0.200522	0.976	0.942	0
Med25	1.1687e-14	1.76755e-10	0.218389	0.425	0.285	0
Dera	1.16872e-14	1.76758e-10	0.23345	0.34	0.208	0
Kdm1a	1.17371e-14	1.77512e-10	0.251015	0.357	0.228	0
Dpm3	1.20569e-14	1.82349e-10	0.26364	0.88	0.803	0
Kxd1	1.22871e-14	1.8583e-10	0.208246	0.577	0.426	0
Tm2d2	1.3029e-14	1.97051e-10	0.233704	0.66	0.541	0
Ttc32	1.3125e-14	1.98502e-10	0.224627	0.331	0.2	0
Gm8730	1.36337e-14	2.06197e-10	0.204706	0.945	0.891	0
Pnrc2	1.38521e-14	2.09499e-10	0.223132	0.503	0.357	0
Hmbs	1.40839e-14	2.13005e-10	0.239938	0.398	0.265	0
Impad1	1.50682e-14	2.27892e-10	0.232259	0.386	0.245	0
Atf6b	1.55708e-14	2.35493e-10	0.210081	0.391	0.25	0
Chordc1	1.61146e-14	2.43717e-10	0.246522	0.357	0.226	0
Cops2	1.63517e-14	2.47302e-10	0.244425	0.533	0.402	0
Spin1	1.66133e-14	2.5126e-10	0.215194	0.364	0.227	0
Bcl7b	1.71261e-14	2.59015e-10	0.228254	0.492	0.347	0
Sdhb	1.85348e-14	2.80321e-10	0.257392	0.803	0.708	0
Wbp1l	1.99402e-14	3.01575e-10	0.218599	0.351	0.217	0
Pofut2	2.00531e-14	3.03282e-10	0.230075	0.58	0.44	0
1500011B03Rik	2.08984e-14	3.16068e-10	0.223634	0.439	0.292	0
Ndufab1	2.10734e-14	3.18714e-10	0.227182	0.854	0.779	0
Etf1	2.25815e-14	3.41523e-10	0.216171	0.724	0.592	0
Ahsa1	2.30433e-14	3.48506e-10	0.255823	0.677	0.561	0
Pigyl	2.30823e-14	3.49097e-10	0.216335	0.533	0.394	0
Mbtd1	2.374e-14	3.59044e-10	0.244468	0.379	0.244	0
Rfk	2.38463e-14	3.60652e-10	0.223786	0.403	0.266	0
Amfr	2.38705e-14	3.61018e-10	0.229691	0.497	0.359	0
Atp6v1f	2.39271e-14	3.61874e-10	0.222467	0.938	0.881	0
Tmed4	2.44188e-14	3.6931e-10	0.260406	0.553	0.42	0
Wsb2	2.44603e-14	3.69938e-10	0.263285	0.378	0.249	0
Taldo1	2.44803e-14	3.7024e-10	0.237255	0.915	0.828	0
Endog	2.44912e-14	3.70405e-10	0.226429	0.346	0.216	0
Wbp1	2.5222e-14	3.81458e-10	0.213313	0.545	0.398	0
Naa35	2.52774e-14	3.82296e-10	0.241886	0.377	0.245	0
Trim28	2.56519e-14	3.8796e-10	0.241121	0.561	0.434	0
Polr2m	2.69458e-14	4.07528e-10	0.206745	0.662	0.527	0
Gtf2h5	2.89152e-14	4.37313e-10	0.249532	0.788	0.699	0
Ist1	2.90876e-14	4.39921e-10	0.251851	0.496	0.36	0
Stag2	3.06056e-14	4.62879e-10	0.215558	0.326	0.193	0
Pcm1	3.10987e-14	4.70337e-10	0.204254	0.303	0.174	0
Cd2ap	3.31974e-14	5.02077e-10	0.233693	0.52	0.384	0
Mbnl1	3.56675e-14	5.39436e-10	0.201908	0.465	0.314	0
Hspa9	3.67671e-14	5.56065e-10	0.20202	0.725	0.584	0
Ppp2cb	3.82806e-14	5.78956e-10	0.225165	0.422	0.284	0
Lsm7	3.88267e-14	5.87215e-10	0.214911	0.354	0.221	0
Rps18-ps3	3.88991e-14	5.8831e-10	0.202854	0.66	0.522	0
Pcyox1	3.91259e-14	5.9174e-10	0.201005	0.313	0.184	0
Cyth2	3.92167e-14	5.93113e-10	0.238527	0.449	0.319	0
Pak4	4.01048e-14	6.06546e-10	0.218856	0.346	0.216	0
Eif3i	4.09609e-14	6.19492e-10	0.220173	0.955	0.889	0
Nfat5	4.7075e-14	7.11962e-10	0.258636	0.45	0.322	0
Ppp1cb	4.90267e-14	7.4148e-10	0.228132	0.772	0.663	0
Stx18	5.50821e-14	8.33062e-10	0.211801	0.357	0.225	0
Cyb5r1	6.12517e-14	9.26371e-10	0.213475	0.308	0.182	0
Dusp11	6.16895e-14	9.32992e-10	0.225018	0.576	0.437	0
Pddc1	6.18939e-14	9.36084e-10	0.229873	0.391	0.261	0
Rpl7a-ps5	6.30314e-14	9.53288e-10	0.209375	0.405	0.271	0
Gle1	6.49576e-14	9.82419e-10	0.219074	0.312	0.187	0
Ndufb5	6.62346e-14	1.00173e-09	0.213404	0.931	0.895	0
Ric8	6.63509e-14	1.00349e-09	0.214416	0.376	0.244	0
Mrpl46	6.83701e-14	1.03403e-09	0.23928	0.402	0.274	0
Vps37b	7.33996e-14	1.1101e-09	0.223975	0.316	0.188	0
Mybbp1a	7.40603e-14	1.12009e-09	0.218373	0.357	0.229	0
Rpp21	7.49315e-14	1.13326e-09	0.2347	0.533	0.401	0
Ahr	7.68397e-14	1.16212e-09	0.228689	0.296	0.168	0
Sqle	8.28105e-14	1.25243e-09	0.223863	0.296	0.17	0
Ythdf1	8.88607e-14	1.34393e-09	0.229036	0.48	0.346	0
Bola1	9.45327e-14	1.42971e-09	0.229676	0.517	0.385	0
Auh	1.05001e-13	1.58804e-09	0.242452	0.53	0.39	0
Rnpepl1	1.09612e-13	1.65777e-09	0.226583	0.357	0.23	0
Bphl	1.14555e-13	1.73253e-09	0.22948	0.537	0.401	0
Bpnt1	1.18553e-13	1.79299e-09	0.215816	0.376	0.244	0
Pomp	1.18787e-13	1.79653e-09	0.224037	0.934	0.88	0
Fam168b	1.19963e-13	1.81432e-09	0.210781	0.337	0.21	0
Fdx1l	1.21645e-13	1.83975e-09	0.218589	0.502	0.37	0
Helz	1.22009e-13	1.84526e-09	0.21485	0.303	0.179	0
Abce1	1.30598e-13	1.97516e-09	0.239686	0.418	0.291	0
Jup	1.3241e-13	2.00257e-09	0.283051	0.596	0.47	0
Fpgs	1.33936e-13	2.02565e-09	0.22035	0.405	0.273	0
Ikzf5	1.39826e-13	2.11473e-09	0.241212	0.302	0.183	0
Nipal2	1.43574e-13	2.17141e-09	0.221843	0.38	0.252	0
Usp22	1.47421e-13	2.2296e-09	0.225684	0.323	0.198	0
Trappc1	1.61649e-13	2.44479e-09	0.253787	0.537	0.421	0
Pcmt1	1.67515e-13	2.53349e-09	0.215644	0.584	0.451	0
Slc35c2	1.71209e-13	2.58936e-09	0.221696	0.432	0.301	0
Eif1ad	1.73757e-13	2.6279e-09	0.219442	0.401	0.271	0
Msl1	1.77101e-13	2.67847e-09	0.224996	0.387	0.261	0
Rnmt	1.87219e-13	2.8315e-09	0.203901	0.293	0.17	0
Arl6ip4	1.91492e-13	2.89613e-09	0.232529	0.586	0.458	0
Tnrc6a	1.96558e-13	2.97275e-09	0.234067	0.436	0.307	0
Cenpb	1.98999e-13	3.00966e-09	0.207883	0.415	0.281	0
Mrpl18	2.00805e-13	3.03697e-09	0.224698	0.7	0.57	0
Samd4b	2.04178e-13	3.08798e-09	0.237608	0.351	0.224	0
Ubap1	2.09052e-13	3.16171e-09	0.278553	0.375	0.251	0
Tmem9b	2.18341e-13	3.30219e-09	0.224221	0.546	0.41	0
Fam98c	2.19975e-13	3.3269e-09	0.212014	0.328	0.202	0
Cdk12	2.29923e-13	3.47735e-09	0.238008	0.398	0.263	0
Psme3	2.31753e-13	3.50504e-09	0.219398	0.435	0.302	0
Acss1	2.35754e-13	3.56554e-09	0.228852	0.365	0.24	0
Psph	2.49413e-13	3.77212e-09	0.208206	0.288	0.168	0
Zcchc7	2.53973e-13	3.84109e-09	0.221962	0.355	0.228	0
Snx2	2.74568e-13	4.15257e-09	0.222436	0.424	0.296	0
Bfar	2.80214e-13	4.23796e-09	0.224195	0.346	0.221	0
Ggnbp2	2.8653e-13	4.33348e-09	0.217701	0.647	0.51	0
Mrpl20	3.09032e-13	4.67379e-09	0.231965	0.786	0.691	0
Cul1	3.13077e-13	4.73498e-09	0.22506	0.501	0.365	0
Pnkd	3.22733e-13	4.88102e-09	0.225227	0.697	0.577	0
Zbtb7a	3.56603e-13	5.39327e-09	0.22686	0.623	0.493	0
Slc30a7	3.59193e-13	5.43243e-09	0.220925	0.384	0.254	0
Hnrnpc	3.63388e-13	5.49588e-09	0.247962	0.823	0.737	0
Ythdf2	3.73186e-13	5.64406e-09	0.212961	0.502	0.365	0
Clk4	3.73733e-13	5.65233e-09	0.230245	0.487	0.356	0
Tmem218	3.95494e-13	5.98145e-09	0.210314	0.382	0.253	0
PISD	4.00332e-13	6.05462e-09	0.255744	0.411	0.291	0
2310011J03Rik	4.03723e-13	6.10591e-09	0.215856	0.409	0.28	0
Tubb2a	4.55943e-13	6.89568e-09	0.213783	0.488	0.35	0
Tial1	5.77106e-13	8.72815e-09	0.233039	0.411	0.29	0
Zfr	5.88315e-13	8.89767e-09	0.212004	0.362	0.234	0
Far1	6.11242e-13	9.24442e-09	0.247052	0.415	0.291	0
Gabarapl2	6.41702e-13	9.70511e-09	0.220985	0.839	0.754	0
Yme1l1	6.84133e-13	1.03468e-08	0.237659	0.474	0.349	0
Emg1	6.91842e-13	1.04634e-08	0.20953	0.673	0.563	0
Pcif1	7.48489e-13	1.13201e-08	0.210506	0.48	0.351	0
[truncated: 5,237 more rows]

## Sheet: mevel
gene	p_val	p_val_adj	avg_log2FC	pct.1	pct.2	cluster
Krt5	5.22511e-174	7.78959e-170	2.4595	0.973	0.113	0
Dcn	4.57168e-173	6.81547e-169	3.04584	0.987	0.18	0
Rbp1	7.02026e-163	1.04658e-158	1.9354	0.933	0.12	0
Cp	5.27918e-161	7.8702e-157	1.96662	0.955	0.117	0
Apoe	1.29793e-160	1.93495e-156	3.03251	0.991	0.303	0
Krt14	1.96917e-158	2.93564e-154	2.73064	0.942	0.139	0
1600014C10Rik	2.61504e-157	3.8985e-153	2.31846	0.953	0.154	0
Sult5a1	1.10528e-156	1.64775e-152	1.96476	0.951	0.161	0
Fmo2	3.49833e-149	5.21531e-145	1.95711	0.955	0.249	0
Krt15	2.25378e-148	3.35993e-144	2.58749	0.991	0.28	0
Sparc	2.97555e-141	4.43594e-137	1.86359	0.822	0.081	0
Lcn2	1.25572e-140	1.87203e-136	1.51777	0.892	0.124	0
Sfn	1.27598e-130	1.90223e-126	2.33063	0.953	0.312	0
Tmem176b	1.28709e-125	1.91879e-121	1.6316	0.998	0.801	0
Spon2	8.65563e-123	1.29038e-118	1.90435	0.697	0.056	0
Pdgfa	1.12218e-121	1.67295e-117	1.61243	0.906	0.271	0
Aldh1a1	1.30534e-119	1.946e-115	1.54069	0.966	0.398	0
Dusp6	7.07861e-119	1.05528e-114	1.67209	0.861	0.185	0
Dlk2	2.38127e-117	3.54999e-113	1.05197	0.701	0.056	0
Oat	8.31859e-116	1.24013e-111	1.46736	0.989	0.758	0
Col18a1	4.29714e-110	6.40618e-106	1.18458	0.753	0.096	0
Ctsl	8.5008e-110	1.2673e-105	1.6501	0.982	0.667	0
Sdc1	1.64489e-109	2.45221e-105	1.19614	0.874	0.22	0
Errfi1	2.2247e-109	3.31659e-105	1.99794	0.98	0.578	0
Ifitm3	5.08596e-109	7.58215e-105	1.63072	0.998	0.674	0
Dst	2.78856e-108	4.15719e-104	1.43836	0.951	0.447	0
Pdpn	9.05672e-107	1.35018e-102	1.09938	0.706	0.083	0
Ltbp4	1.89544e-105	2.82572e-101	0.996194	0.717	0.099	0
Palld	2.6665e-105	3.97522e-101	1.38024	0.899	0.26	0
Pltp	4.87986e-104	7.27489e-100	1.06224	0.769	0.115	0
Tpm1	5.82081e-104	8.67766e-100	1.65794	0.978	0.585	0
S100a10	6.46039e-104	9.63115e-100	1.43663	0.998	0.491	0
Kitl	1.35289e-103	2.01688e-99	1.30258	0.867	0.243	0
Tmem176a	4.68537e-103	6.98496e-99	1.30311	0.996	0.831	0
Mgst1	3.33113e-101	4.96605e-97	1.28034	0.96	0.397	0
Perp	8.54233e-100	1.27349e-95	1.23279	0.973	0.586	0
Krt17	3.8866e-99	5.79414e-95	1.79616	0.728	0.116	0
Inmt	1.93102e-98	2.87876e-94	1.49567	0.766	0.145	0
Gm1673	8.4111e-98	1.25393e-93	0.988801	0.674	0.083	0
Ier3	2.12209e-95	3.16361e-91	1.79382	0.962	0.52	0
Map1lc3a	1.74024e-94	2.59435e-90	1.11445	0.996	0.822	0
Serpinb5	8.6986e-94	1.29679e-89	1.15904	0.82	0.215	0
Lbp	6.60751e-92	9.85048e-88	1.29204	0.969	0.38	0
Timp3	8.41643e-91	1.25472e-86	1.22406	0.876	0.276	0
Nxn	4.79129e-89	7.14286e-85	1.05901	0.872	0.344	0
Col16a1	5.60139e-89	8.35055e-85	0.820128	0.604	0.065	0
Itga6	1.99839e-88	2.9792e-84	1.11448	0.901	0.368	0
Mrps6	1.38134e-87	2.0593e-83	1.14901	0.942	0.52	0
Maf	1.90292e-87	2.83687e-83	1.02059	0.647	0.095	0
Rap2b	1.29655e-86	1.9329e-82	1.22877	0.744	0.184	0
Igfbp5	2.8575e-86	4.25996e-82	1.33267	0.715	0.142	0
Aldh2	2.84999e-84	4.24876e-80	1.07249	0.993	0.85	0
Adgrb1	4.74487e-84	7.07365e-80	0.793942	0.596	0.074	0
Ndrg2	1.49383e-83	2.22699e-79	0.990452	0.71	0.156	0
Bsg	2.18785e-83	3.26164e-79	1.02607	0.998	0.965	0
Csrp1	3.09904e-83	4.62006e-79	1.14555	0.899	0.395	0
Col4a1	3.46514e-83	5.16583e-79	1.04423	0.613	0.091	0
Cyr61	5.89448e-81	8.78749e-77	1.57994	0.899	0.395	0
Gas6	9.18778e-80	1.36971e-75	1.06578	0.98	0.483	0
Adm	9.30437e-80	1.38709e-75	1.12379	0.573	0.077	0
Col17a1	2.44689e-79	3.64783e-75	0.805142	0.571	0.069	0
Slc38a2	1.4138e-78	2.1077e-74	1.22779	0.978	0.742	0
Myl12a	4.74058e-78	7.06725e-74	0.984758	0.991	0.842	0
Aldh1a7	3.42447e-77	5.1052e-73	1.02334	0.753	0.224	0
Serpinh1	8.23448e-77	1.2276e-72	0.780512	0.553	0.07	0
Ptpn14	1.86893e-76	2.7862e-72	0.841021	0.726	0.19	0
Slc5a3	2.33852e-75	3.48627e-71	0.991343	0.764	0.241	0
Tuba1c	2.4871e-75	3.70776e-71	1.30653	0.912	0.638	0
Atp1b3	3.42284e-75	5.10277e-71	1.027	0.899	0.479	0
Ybx3	5.49206e-75	8.18757e-71	0.989654	0.957	0.69	0
Tgm2	1.01334e-74	1.51069e-70	0.980128	0.656	0.142	0
Ptprd	2.82454e-73	4.21082e-69	0.832477	0.692	0.168	0
Phlda3	3.08412e-73	4.59781e-69	0.943012	0.712	0.185	0
Lgals7	6.84254e-73	1.02009e-68	1.58515	0.58	0.09	0
Calm2	2.46077e-72	3.66851e-68	0.962007	0.991	0.924	0
Rnd3	7.79101e-72	1.16148e-67	0.937821	0.643	0.143	0
Bcam	1.595e-71	2.37782e-67	0.824932	0.634	0.133	0
Rras	4.64464e-70	6.92423e-66	0.94053	0.84	0.384	0
Gsn	5.54166e-70	8.2615e-66	1.68181	0.906	0.447	0
Ptma	5.59281e-69	8.33777e-65	0.552606	1	0.999	0
Wsb1	2.04501e-68	3.04871e-64	0.977933	0.901	0.461	0
S100a16	2.44243e-68	3.64118e-64	0.823472	0.964	0.574	0
Cacna2d1	2.59965e-68	3.87557e-64	0.660865	0.533	0.077	0
Dbi	3.50389e-68	5.22361e-64	1.01661	0.971	0.858	0
Anxa5	5.28488e-68	7.87869e-64	0.951549	0.951	0.647	0
Rps27	6.08655e-68	9.07383e-64	0.661459	1	1	0
Trp63	1.16456e-67	1.73613e-63	0.734956	0.51	0.065	0
Atp1a1	1.77556e-67	2.64701e-63	0.910663	0.984	0.796	0
Camk4	2.44098e-66	3.63901e-62	0.685987	0.512	0.07	0
Wls	1.60492e-65	2.39262e-61	0.927308	0.901	0.464	0
Cpe	1.16492e-64	1.73667e-60	0.899974	0.515	0.077	0
Tshz2	7.84246e-64	1.16915e-59	1.05465	0.813	0.376	0
Snai2	1.00882e-63	1.50395e-59	0.834078	0.461	0.049	0
Rida	3.98434e-62	5.93986e-58	0.862278	0.778	0.361	0
Il33	5.63816e-62	8.40537e-58	0.816156	0.488	0.072	0
Ndufa11	9.81607e-62	1.46338e-57	0.730273	0.993	0.924	0
Agrn	1.17151e-61	1.74648e-57	0.698784	0.6	0.138	0
Mt2	2.04874e-61	3.05426e-57	0.929328	0.987	0.708	0
Dnaja1	5.72967e-61	8.54179e-57	0.872989	0.996	0.964	0
Marcksl1	2.39958e-60	3.5773e-56	0.798255	0.771	0.258	0
Jag2	4.0669e-60	6.06293e-56	0.624953	0.539	0.1	0
Sfr1	4.51615e-60	6.73268e-56	1.02721	0.953	0.794	0
Prelp	4.69535e-60	6.99983e-56	0.730015	0.422	0.046	0
Rpl13	1.01995e-59	1.52054e-55	0.48564	1	1	0
Egr3	1.15082e-59	1.71564e-55	0.973934	0.584	0.142	0
Srd5a1	1.5718e-59	2.34324e-55	0.752536	0.494	0.077	0
Luzp1	5.79729e-59	8.64259e-55	0.809844	0.91	0.535	0
Mfge8	1.2401e-58	1.84874e-54	0.86649	0.822	0.345	0
Lamb3	1.30148e-58	1.94025e-54	0.65169	0.528	0.096	0
Nfix	1.92367e-57	2.86781e-53	0.791921	0.98	0.749	0
Nedd4	2.84436e-57	4.24037e-53	0.769774	0.987	0.794	0
Padi3	5.84142e-57	8.70838e-53	0.670549	0.447	0.062	0
Dusp7	8.85753e-57	1.32048e-52	0.70502	0.553	0.124	0
Hpgd	1.38284e-56	2.06155e-52	0.920568	0.865	0.408	0
Maff	3.57562e-56	5.33053e-52	1.09438	0.807	0.423	0
Eif4a1	5.56789e-56	8.30061e-52	0.707498	0.998	0.975	0
Dnajb1	1.03928e-55	1.54936e-51	1.01923	0.863	0.503	0
Ctnnal1	6.77559e-55	1.0101e-50	0.822066	0.793	0.368	0
Rflnb	1.0052e-54	1.49855e-50	0.737905	0.551	0.138	0
Cpne8	1.08891e-54	1.62335e-50	0.657824	0.587	0.16	0
Fosl1	1.94203e-54	2.89518e-50	0.843834	0.638	0.191	0
Sat1	1.94374e-54	2.89773e-50	1.17769	0.982	0.811	0
Cebpb	2.46896e-54	3.68072e-50	0.768299	0.935	0.483	0
Hras	3.12077e-54	4.65244e-50	0.843915	0.915	0.663	0
Tmsb10	3.51904e-54	5.24618e-50	0.249075	0.978	0.615	0
Hmgb2	5.43277e-54	8.09917e-50	0.514436	0.915	0.574	0
Lor	7.01003e-54	1.04506e-49	0.771962	0.452	0.076	0
Itgb4	8.41192e-54	1.25405e-49	0.638084	0.618	0.18	0
Nenf	1.85446e-53	2.76463e-49	0.727625	0.953	0.677	0
Col4a2	9.21844e-53	1.37428e-48	0.579425	0.429	0.06	0
Zfp36l2	1.03663e-52	1.5454e-48	0.832888	0.728	0.296	0
Itgb1	4.71963e-52	7.03603e-48	0.726008	0.971	0.674	0
Nop58	1.42466e-51	2.12389e-47	0.892671	0.928	0.724	0
Rbms3	4.28545e-51	6.38875e-47	0.610824	0.555	0.142	0
Rock2	8.76683e-51	1.30696e-46	0.813309	0.908	0.581	0
Rhoc	1.63519e-50	2.43773e-46	0.837558	0.739	0.324	0
Atpif1	1.75567e-50	2.61736e-46	0.619419	0.998	0.958	0
Top1	3.5722e-50	5.32543e-46	0.77287	0.989	0.936	0
Prss23	7.33997e-50	1.09424e-45	0.770881	0.551	0.15	0
Ncl	8.5451e-50	1.2739e-45	0.725202	0.996	0.951	0
Hbegf	1.40246e-49	2.09078e-45	1.12483	0.926	0.561	0
Hmgcs1	1.52218e-49	2.26927e-45	0.744521	0.629	0.216	0
Fjx1	2.42147e-49	3.60993e-45	0.551901	0.364	0.04	0
Mafa	2.4521e-49	3.65559e-45	0.527086	0.375	0.046	0
Mast4	4.36816e-49	6.51206e-45	0.85308	0.694	0.292	0
Thbs1	5.64352e-49	8.41336e-45	0.708216	0.643	0.191	0
Nectin1	1.3466e-48	2.00752e-44	0.617376	0.544	0.151	0
Tnfrsf12a	2.86141e-48	4.26578e-44	0.806243	0.91	0.547	0
Nasp	3.24887e-48	4.84341e-44	0.756343	0.807	0.431	0
Hmgb1	3.95806e-48	5.90067e-44	0.599198	0.993	0.935	0
Rgs12	4.87731e-48	7.27109e-44	0.563515	0.429	0.076	0
Slco2a1	2.00268e-47	2.98559e-43	0.618808	0.515	0.12	0
Auts2	6.16726e-47	9.19416e-43	0.648709	0.519	0.143	0
Dstn	7.27458e-47	1.08449e-42	0.802868	0.993	0.919	0
Nrtn	5.55244e-46	8.27757e-42	0.65007	0.649	0.241	0
Purb	6.81554e-46	1.01606e-41	0.69731	0.973	0.876	0
Fgfr2	7.31743e-46	1.09088e-41	0.57061	0.566	0.165	0
Rps8	7.43275e-46	1.10807e-41	0.441304	1	1	0
Ets1	2.13034e-45	3.17591e-41	0.585745	0.454	0.096	0
Flna	2.88545e-45	4.30163e-41	0.611043	0.649	0.223	0
Ktn1	1.29882e-44	1.93628e-40	0.699028	0.924	0.693	0
Tfap2c	3.14273e-44	4.68518e-40	0.520197	0.434	0.094	0
Selenop	4.29828e-44	6.40788e-40	0.716967	0.751	0.385	0
Ccdc3	6.43216e-44	9.58907e-40	0.481352	0.418	0.081	0
Rbpms	7.06117e-44	1.05268e-39	0.704556	0.71	0.296	0
Sbspon	7.09432e-44	1.05762e-39	0.415926	0.744	0.271	0
Adamts1	9.11473e-44	1.35882e-39	1.05798	0.49	0.137	0
Gpc3	1.92575e-43	2.87091e-39	0.461315	0.306	0.027	0
Gng12	1.95069e-43	2.90808e-39	0.688185	0.876	0.608	0
Tuba1b	2.20301e-43	3.28425e-39	0.626781	0.816	0.449	0
Ppfibp1	3.37936e-43	5.03795e-39	0.633425	0.613	0.225	0
Ptprs	4.09936e-43	6.11133e-39	0.536705	0.542	0.163	0
Fhl2	1.06352e-42	1.58549e-38	0.714333	0.604	0.203	0
Ube2s	1.85961e-42	2.7723e-38	0.642251	0.966	0.854	0
Sdk1	2.21058e-42	3.29553e-38	0.446264	0.375	0.062	0
Cxcl14	7.76768e-42	1.15801e-37	0.762239	0.369	0.061	0
4631405K08Rik	7.81106e-42	1.16447e-37	0.58214	0.407	0.082	0
Mia	1.40909e-41	2.10067e-37	1.07957	0.575	0.223	0
Gm20186	2.43217e-41	3.62587e-37	0.840306	0.616	0.241	0
Rps19	4.7743e-41	7.11753e-37	0.41112	1	0.999	0
Slco4a1	5.84707e-41	8.71682e-37	0.479676	0.333	0.044	0
Antxr1	7.81986e-41	1.16578e-36	0.421957	0.346	0.052	0
Rps2	8.65439e-41	1.2902e-36	0.488337	1	1	0
Adh7	1.40164e-40	2.08957e-36	0.605032	0.348	0.055	0
Slc7a1	1.65385e-40	2.46555e-36	0.619435	0.681	0.298	0
Egr1	1.68672e-40	2.51456e-36	0.735617	0.935	0.592	0
Snu13	2.10321e-40	3.13546e-36	0.703994	0.964	0.835	0
Stmn1	2.84975e-40	4.24841e-36	0.446779	0.616	0.23	0
Ifitm2	3.3102e-40	4.93484e-36	0.624467	0.987	0.809	0
Nfe2l2	3.55838e-40	5.30483e-36	0.491745	0.879	0.488	0
Rps15	5.79548e-40	8.63991e-36	0.48158	1	1	0
Rpl7	9.0774e-40	1.35326e-35	0.409778	1	1	0
Smoc2	9.17303e-40	1.36752e-35	0.522574	0.335	0.048	0
H3f3b	1.02226e-39	1.52398e-35	0.466066	1	0.999	0
Sox4	1.20592e-39	1.79779e-35	0.697325	0.6	0.232	0
Rpl21	3.58686e-39	5.34729e-35	0.441358	1	1	0
Sdk2	6.05679e-39	9.02946e-35	0.368096	0.306	0.036	0
Ehd2	6.80613e-39	1.01466e-34	0.456708	0.362	0.066	0
Igsf3	7.42899e-39	1.10751e-34	0.554559	0.436	0.113	0
Stk17b	1.22901e-38	1.83221e-34	0.814982	0.771	0.449	0
Snrpb	2.33266e-38	3.47753e-34	0.552836	0.971	0.855	0
Galnt18	2.81744e-38	4.20024e-34	0.597338	0.744	0.353	0
Pgm5	2.84563e-38	4.24226e-34	0.424483	0.339	0.055	0
Cnn2	3.91718e-38	5.83973e-34	0.559512	0.613	0.228	0
Sema5a	4.56436e-38	6.80454e-34	0.494722	0.427	0.104	0
Plek2	5.48894e-38	8.18291e-34	0.521167	0.506	0.161	0
Rps17	5.88169e-38	8.76842e-34	0.464748	1	1	0
Hnrnpa0	6.61345e-38	9.85933e-34	0.523171	0.989	0.917	0
Clstn1	9.23251e-38	1.37638e-33	0.607499	0.793	0.473	0
Zfand5	1.1915e-37	1.77629e-33	0.668239	0.962	0.773	0
Bnip2	1.69403e-37	2.52546e-33	0.549947	0.679	0.306	0
Smtn	2.2338e-37	3.33014e-33	0.41032	0.362	0.068	0
Siva1	3.19133e-37	4.75763e-33	0.623599	0.798	0.508	0
Capns1	6.43979e-37	9.60044e-33	0.587457	0.964	0.81	0
Htra1	9.19052e-37	1.37012e-32	0.465373	0.339	0.06	0
Tenm2	1.11042e-36	1.65541e-32	0.424478	0.312	0.047	0
Trim29	1.70476e-36	2.54145e-32	0.3996	0.299	0.04	0
Axl	1.73867e-36	2.592e-32	0.385938	0.342	0.061	0
Mmp14	2.72655e-36	4.06475e-32	0.450619	0.38	0.083	0
Zfp36l1	2.92421e-36	4.35942e-32	0.640402	0.93	0.643	0
Coq10b	3.37194e-36	5.02689e-32	0.624343	0.834	0.51	0
Aebp1	3.4035e-36	5.07393e-32	0.435293	0.297	0.039	0
Amotl1	3.49139e-36	5.20497e-32	0.603934	0.701	0.353	0
Tns1	4.28153e-36	6.3829e-32	0.401566	0.375	0.078	0
Slc25a4	4.96253e-36	7.39813e-32	0.631546	0.897	0.672	0
Dsp	5.70718e-36	8.50826e-32	0.597903	0.858	0.509	0
Nrg2	7.37579e-36	1.09958e-31	0.462791	0.348	0.068	0
Ces2e	7.39207e-36	1.10201e-31	0.414084	0.31	0.048	0
Rps16	1.07594e-35	1.60402e-31	0.415658	1	1	0
App	1.24134e-35	1.85059e-31	0.654616	0.935	0.621	0
Ptpn1	1.45849e-35	2.17431e-31	0.633873	0.861	0.562	0
Etv4	1.63669e-35	2.43997e-31	0.385527	0.265	0.029	0
Crim1	2.01527e-35	3.00437e-31	0.55016	0.551	0.206	0
Arc	2.77266e-35	4.13348e-31	0.699422	0.483	0.15	0
Csrnp1	6.25602e-35	9.32648e-31	0.659132	0.706	0.361	0
Rpl26	6.53052e-35	9.7357e-31	0.4567	1	1	0
Rpl27	9.42319e-35	1.40481e-30	0.547186	0.98	0.983	0
Matn2	1.08599e-34	1.61899e-30	0.417992	0.256	0.026	0
Cbs	1.26156e-34	1.88074e-30	0.532455	0.56	0.216	0
Arhgap24	1.36422e-34	2.03378e-30	0.387395	0.324	0.059	0
Hif1a	1.56388e-34	2.33143e-30	0.621392	0.735	0.415	0
Mum1l1	1.59745e-34	2.38147e-30	0.461942	0.328	0.06	0
Cd9	1.617e-34	2.41062e-30	0.461694	0.996	0.879	0
Rpl8	2.59408e-34	3.86725e-30	0.326866	0.998	1	0
Cldn4	8.11857e-34	1.21032e-29	0.585285	0.953	0.665	0
Plec	8.84693e-34	1.3189e-29	0.536667	0.742	0.382	0
Vcan	1.45485e-33	2.16889e-29	0.425769	0.238	0.021	0
Col23a1	1.60421e-33	2.39155e-29	0.394114	0.29	0.042	0
Ppic	1.6939e-33	2.52526e-29	0.451499	0.378	0.091	0
Tead1	1.6998e-33	2.53405e-29	0.492657	0.517	0.19	0
Twist2	2.77237e-33	4.13304e-29	0.346728	0.258	0.03	0
Tpm4	3.37853e-33	5.03671e-29	0.572885	0.852	0.493	0
Rps3a1	1.05731e-32	1.57624e-28	0.365217	1	1	0
Tango6	1.2276e-32	1.8301e-28	0.533807	0.346	0.081	0
Hnrnpa3	1.60926e-32	2.39909e-28	0.533736	0.978	0.898	0
Hnrnpu	1.71466e-32	2.55621e-28	0.596253	0.98	0.905	0
Ncam1	1.87458e-32	2.79463e-28	0.459544	0.407	0.107	0
Bag3	3.1635e-32	4.71614e-28	0.54904	0.609	0.284	0
Junb	4.70708e-32	7.01731e-28	0.673693	0.987	0.87	0
Vav3	6.57464e-32	9.80148e-28	0.420049	0.492	0.163	0
Mapre1	7.89002e-32	1.17624e-27	0.558456	0.865	0.642	0
Pkp1	8.93856e-32	1.33256e-27	0.362247	0.29	0.048	0
Ppp2r2b	1.2872e-31	1.91896e-27	0.389377	0.315	0.061	0
Hlf	1.48663e-31	2.21627e-27	0.324802	0.303	0.055	0
Itm2c	5.00388e-31	7.45979e-27	0.549833	0.906	0.688	0
Spred2	5.1878e-31	7.73397e-27	0.452614	0.474	0.168	0
Gpm6b	5.61007e-31	8.36349e-27	0.302961	0.24	0.027	0
Hspb1	7.47758e-31	1.11476e-26	0.566273	0.996	0.835	0
Tcf4	1.16757e-30	1.74062e-26	0.542188	0.618	0.305	0
Asph	1.73941e-30	2.59311e-26	0.589186	0.685	0.378	0
Dynll1	1.92437e-30	2.86885e-26	0.532944	0.989	0.956	0
Ackr4	2.00746e-30	2.99272e-26	0.321031	0.227	0.023	0
Adamts9	2.04599e-30	3.05016e-26	0.327869	0.297	0.055	0
Pard3	2.66772e-30	3.97703e-26	0.563216	0.715	0.419	0
Gclm	3.047e-30	4.54247e-26	0.533163	0.897	0.658	0
Itm2b	3.14121e-30	4.68292e-26	0.336758	1	1	0
Rpl37a	3.18126e-30	4.74262e-26	0.349357	1	1	0
Rbms1	5.11775e-30	7.62954e-26	0.504114	0.625	0.293	0
Mgp	5.25903e-30	7.84017e-26	0.672881	0.285	0.052	0
Vangl1	5.83341e-30	8.69645e-26	0.429345	0.409	0.126	0
Pcf11	7.58512e-30	1.13079e-25	0.546378	0.798	0.496	0
Ier5	8.05834e-30	1.20134e-25	0.661348	0.753	0.379	0
Tgfbr3	8.69172e-30	1.29576e-25	0.401626	0.587	0.25	0
Ddx5	1.10539e-29	1.64791e-25	0.444283	0.998	0.983	0
Bcl7c	1.10686e-29	1.65011e-25	0.573051	0.766	0.496	0
Fhl1	1.35107e-29	2.01417e-25	0.361897	0.294	0.056	0
Lmo4	1.85348e-29	2.76317e-25	0.594754	0.883	0.62	0
Rasl11a	2.01655e-29	3.00627e-25	0.39784	0.279	0.051	0
Sntb2	5.51252e-29	8.21807e-25	0.525481	0.674	0.371	0
Tmed5	7.94871e-29	1.18499e-24	0.625292	0.809	0.56	0
Cavin3	1.1502e-28	1.71472e-24	0.418284	0.288	0.056	0
Tpst1	1.21125e-28	1.80573e-24	0.382411	0.348	0.092	0
Mprip	1.49577e-28	2.2299e-24	0.501929	0.804	0.516	0
Apoc1	1.57689e-28	2.35083e-24	0.938046	0.681	0.366	0
Rps28	1.65028e-28	2.46024e-24	0.389433	1	1	0
Smarca2	1.74874e-28	2.60702e-24	0.565669	0.685	0.385	0
Snta1	1.84292e-28	2.74742e-24	0.301874	0.247	0.038	0
Plch2	2.24729e-28	3.35026e-24	0.365035	0.36	0.098	0
Fam83g	2.35764e-28	3.51477e-24	0.430108	0.357	0.098	0
Myc	3.08339e-28	4.59672e-24	0.550861	0.656	0.323	0
Rps7	3.63145e-28	5.41377e-24	0.348248	1	1	0
Steap4	4.83214e-28	7.20375e-24	0.376141	0.353	0.096	0
Rpl22l1	7.72657e-28	1.15188e-23	0.477789	0.993	0.957	0
Sertad1	8.52304e-28	1.27061e-23	0.572172	0.822	0.521	0
Plcb1	1.01219e-27	1.50897e-23	0.318219	0.281	0.056	0
Fxyd3	1.25739e-27	1.87451e-23	0.286135	0.991	0.776	0
Bcl10	2.51586e-27	3.75064e-23	0.538417	0.811	0.526	0
Rps15a	3.07318e-27	4.5815e-23	0.36158	1	1	0
Snrpg	3.38773e-27	5.05043e-23	0.530939	0.849	0.714	0
Zfp131	4.61654e-27	6.88233e-23	0.549657	0.712	0.431	0
Ddx21	4.96161e-27	7.39677e-23	0.632998	0.834	0.63	0
Pcsk5	5.59801e-27	8.34551e-23	0.299363	0.234	0.034	0
Tinagl1	7.1883e-27	1.07163e-22	0.543822	0.629	0.309	0
Rpl35a	7.28928e-27	1.08669e-22	0.312976	1	1	0
Col7a1	8.02017e-27	1.19565e-22	0.345362	0.294	0.066	0
Vldlr	9.20342e-27	1.37205e-22	0.342565	0.272	0.055	0
Hspa1a	1.39683e-26	2.0824e-22	0.675082	0.724	0.405	0
Nfib	1.73071e-26	2.58015e-22	0.512642	0.944	0.686	0
Camk2n1	1.75445e-26	2.61553e-22	0.42143	0.488	0.194	0
Etf1	2.12448e-26	3.16718e-22	0.561715	0.924	0.793	0
Ston2	2.12603e-26	3.16948e-22	0.317286	0.29	0.064	0
Ier5l	2.17988e-26	3.24977e-22	0.473455	0.366	0.115	0
Fabp5	2.77546e-26	4.13765e-22	0.450266	0.775	0.464	0
Fmo3	2.99147e-26	4.45969e-22	0.36405	0.238	0.038	0
Epha2	3.47381e-26	5.17875e-22	0.363749	0.44	0.155	0
Spock1	5.4297e-26	8.0946e-22	0.311963	0.22	0.031	0
Hmgn1	5.62534e-26	8.38626e-22	0.416633	0.993	0.954	0
Hunk	9.39833e-26	1.4011e-21	0.266783	0.207	0.025	0
Actb	1.16777e-25	1.74091e-21	0.236519	0.998	0.999	0
Moxd1	1.21665e-25	1.81379e-21	0.28419	0.2	0.023	0
Wnt4	1.51492e-25	2.25845e-21	0.373239	0.703	0.34	0
Phpt1	1.62095e-25	2.41651e-21	0.485104	0.564	0.293	0
Ctdspl	2.55122e-25	3.80335e-21	0.504708	0.742	0.491	0
Fermt1	2.94069e-25	4.38398e-21	0.408362	0.497	0.211	0
Fmod	3.54936e-25	5.29139e-21	0.353494	0.267	0.055	0
Cfl1	3.9514e-25	5.89074e-21	0.405931	0.978	0.9	0
Rpl31	4.13131e-25	6.15895e-21	0.360865	0.998	0.999	0
Dll1	4.66462e-25	6.95401e-21	0.386763	0.252	0.049	0
Serbp1	6.28575e-25	9.37079e-21	0.401311	0.993	0.977	0
Npm1	9.0219e-25	1.34498e-20	0.371456	0.998	0.996	0
Cxcl12	9.26329e-25	1.38097e-20	0.288571	0.24	0.044	0
Lrp1	1.06883e-24	1.59341e-20	0.330378	0.315	0.082	0
Col4a4	1.13626e-24	1.69393e-20	0.32197	0.261	0.053	0
Nr4a1	1.2224e-24	1.82235e-20	0.491018	0.829	0.544	0
Hes1	1.49507e-24	2.22885e-20	0.709557	0.791	0.564	0
Rpl23a	1.76862e-24	2.63665e-20	0.391214	1	1	0
F3	2.35664e-24	3.51327e-20	0.795685	0.472	0.195	0
Sox6	2.44711e-24	3.64814e-20	0.260946	0.222	0.035	0
Pkp3	2.54651e-24	3.79634e-20	0.457038	0.584	0.306	0
Fzd2	2.98865e-24	4.45548e-20	0.289163	0.22	0.036	0
Id3	3.61874e-24	5.39482e-20	0.69838	0.787	0.47	0
Aplp2	4.64637e-24	6.92682e-20	0.440202	0.948	0.717	0
Irs2	1.02353e-23	1.52588e-19	0.43375	0.396	0.141	0
Apbb2	1.03398e-23	1.54146e-19	0.340444	0.348	0.112	0
Syne2	1.30284e-23	1.94227e-19	0.463969	0.656	0.359	0
Wwp1	2.53989e-23	3.78647e-19	0.46786	0.708	0.438	0
Peli2	2.66104e-23	3.96708e-19	0.290747	0.231	0.044	0
Lamc2	2.72875e-23	4.06801e-19	0.427672	0.643	0.331	0
Cav1	3.76544e-23	5.61352e-19	0.348074	0.281	0.07	0
Sfpq	4.23203e-23	6.3091e-19	0.477872	0.948	0.773	0
Pawr	6.06035e-23	9.03477e-19	0.472986	0.681	0.415	0
Slc7a11	7.86621e-23	1.17269e-18	0.496711	0.321	0.099	0
Fam110c	1.00875e-22	1.50384e-18	0.446468	0.391	0.146	0
Gnl3	1.0271e-22	1.5312e-18	0.530629	0.813	0.586	0
Nradd	1.59657e-22	2.38017e-18	0.327461	0.353	0.118	0
Malat1	1.91426e-22	2.85378e-18	0.356316	1	0.965	0
Frmd6	1.92169e-22	2.86485e-18	0.426764	0.476	0.215	0
Hnrnpab	2.76179e-22	4.11727e-18	0.436167	0.978	0.902	0
Car12	2.84853e-22	4.24658e-18	0.28287	0.2	0.031	0
Icam1	3.16926e-22	4.72474e-18	0.419736	0.447	0.181	0
Gsto1	3.52517e-22	5.25533e-18	0.36608	0.542	0.266	0
Smarca5	5.19545e-22	7.74537e-18	0.467497	0.928	0.801	0
Ets2	5.67127e-22	8.45473e-18	0.424845	0.764	0.453	0
Spry4	6.16515e-22	9.19101e-18	0.298325	0.222	0.043	0
Tns4	6.5303e-22	9.73537e-18	0.264522	0.207	0.035	0
Cav2	7.84131e-22	1.16898e-17	0.399688	0.598	0.31	0
Ntf5	9.74691e-22	1.45307e-17	0.301874	0.27	0.07	0
Rab34	9.97145e-22	1.48654e-17	0.351574	0.389	0.147	0
1810058I24Rik	1.20463e-21	1.79586e-17	0.473022	0.811	0.608	0
Lama3	1.32837e-21	1.98034e-17	0.332	0.317	0.096	0
Rnf187	1.5701e-21	2.3407e-17	0.474648	0.78	0.577	0
Myh9	1.78071e-21	2.65468e-17	0.470578	0.858	0.635	0
Pard6g	1.85505e-21	2.76552e-17	0.309913	0.315	0.098	0
Eva1a	2.4371e-21	3.63322e-17	0.306354	0.256	0.062	0
Hspd1	2.52664e-21	3.76671e-17	0.458122	0.935	0.798	0
Acsl4	2.65047e-21	3.95133e-17	0.495345	0.683	0.444	0
Rpl18a	2.94376e-21	4.38856e-17	0.286514	1	1	0
Hnrnpa2b1	3.45924e-21	5.15703e-17	0.393459	0.987	0.945	0
Lamb1	3.6065e-21	5.37657e-17	0.249991	0.202	0.035	0
Paqr7	3.6609e-21	5.45766e-17	0.278287	0.227	0.048	0
Hk2	3.81853e-21	5.69266e-17	0.635739	0.685	0.434	0
Trip6	4.03936e-21	6.02187e-17	0.319592	0.337	0.115	0
Stk26	4.3295e-21	6.45441e-17	0.242158	0.207	0.038	0
Rbbp6	5.83614e-21	8.70052e-17	0.438176	0.876	0.678	0
Tpm2	6.30373e-21	9.39761e-17	0.311963	0.245	0.056	0
Cfl2	7.05099e-21	1.05116e-16	0.463817	0.6	0.346	0
Shh	9.29142e-21	1.38516e-16	0.267091	0.209	0.04	0
Ifitm10	1.11856e-20	1.66754e-16	0.31638	0.299	0.092	0
Bmp7	1.13864e-20	1.69748e-16	0.365306	0.443	0.193	0
Anp32b	1.38155e-20	2.05962e-16	0.362944	0.948	0.798	0
Gm12840	1.51273e-20	2.25518e-16	0.772066	0.371	0.151	0
Rcan1	1.67213e-20	2.49281e-16	0.420644	0.36	0.138	0
Srf	1.7826e-20	2.65749e-16	0.394172	0.548	0.277	0
Klf4	1.80269e-20	2.68746e-16	0.520564	0.811	0.549	0
Tra2a	1.93336e-20	2.88225e-16	0.490257	0.829	0.665	0
Ccnl1	2.11269e-20	3.1496e-16	0.436678	0.939	0.757	0
Slc25a5	2.38493e-20	3.55546e-16	0.484671	0.987	0.96	0
Itgav	2.66905e-20	3.97903e-16	0.423517	0.582	0.307	0
Cldn1	3.74199e-20	5.57856e-16	0.306869	0.267	0.073	0
Pmp22	3.84076e-20	5.72581e-16	0.327001	0.231	0.053	0
Man2a2	5.26037e-20	7.84216e-16	0.396339	0.382	0.152	0
Unc45a	6.84215e-20	1.02003e-15	0.416603	0.542	0.301	0
Khdrbs1	7.30598e-20	1.08918e-15	0.418369	0.793	0.559	0
Dek	9.44148e-20	1.40754e-15	0.368457	0.867	0.674	0
F11r	9.93517e-20	1.48114e-15	0.424487	0.84	0.59	0
Mif	1.00405e-19	1.49683e-15	0.375175	0.957	0.876	0
Lpar6	1.19687e-19	1.78429e-15	0.466508	0.404	0.177	0
Arl4d	1.28566e-19	1.91666e-15	0.442206	0.411	0.188	0
Mpzl2	1.41592e-19	2.11086e-15	0.385359	0.649	0.361	0
Glul	1.53477e-19	2.28804e-15	0.475407	0.865	0.668	0
Tsc22d1	2.66138e-19	3.96759e-15	0.498242	0.69	0.445	0
Lancl1	3.02662e-19	4.51209e-15	0.440851	0.551	0.323	0
Rpl36a	6.87298e-19	1.02462e-14	0.291052	1	1	0
Casc4	6.96789e-19	1.03877e-14	0.30053	0.285	0.091	0
Pik3r1	6.99959e-19	1.0435e-14	0.499101	0.618	0.388	0
Lbh	7.28741e-19	1.08641e-14	0.328066	0.344	0.126	0
Man1a2	1.24174e-18	1.85119e-14	0.391073	0.667	0.402	0
Fus	1.54915e-18	2.30948e-14	0.44492	0.87	0.736	0
Klf6	1.627e-18	2.42553e-14	0.459466	0.971	0.815	0
Tiparp	2.04216e-18	3.04446e-14	0.472379	0.654	0.393	0
Ddx50	2.10458e-18	3.13751e-14	0.409171	0.867	0.698	0
Spats2l	2.5672e-18	3.82719e-14	0.249644	0.204	0.046	0
Dapk1	2.65045e-18	3.95129e-14	0.35529	0.587	0.332	0
Cdkn1c	2.78081e-18	4.14564e-14	0.476452	0.342	0.135	0
Slc2a1	2.81905e-18	4.20263e-14	0.434536	0.6	0.358	0
Id1	3.34615e-18	4.98843e-14	0.37015	0.771	0.462	0
Ywhaz	3.50022e-18	5.21812e-14	0.338378	0.971	0.839	0
B230219D22Rik	3.82099e-18	5.69633e-14	0.406459	0.769	0.548	0
Adh1	3.88327e-18	5.78918e-14	0.439153	0.562	0.324	0
Ier2	3.98551e-18	5.94159e-14	0.397237	0.962	0.832	0
Nufip2	4.30185e-18	6.4132e-14	0.42592	0.818	0.607	0
Clic4	4.70469e-18	7.01375e-14	0.461374	0.737	0.522	0
Arpc2	4.72174e-18	7.03918e-14	0.270199	0.984	0.924	0
Pak6	4.94378e-18	7.37018e-14	0.313279	0.315	0.113	0
F2rl1	8.76556e-18	1.30677e-13	0.376854	0.485	0.257	0
Hspa1b	9.92786e-18	1.48005e-13	0.4821	0.703	0.441	0
Ccnd1	1.23858e-17	1.84647e-13	0.442802	0.611	0.352	0
Chd1	1.2482e-17	1.86082e-13	0.384812	0.721	0.479	0
Cavin1	1.25275e-17	1.86761e-13	0.361537	0.422	0.195	0
Cd151	1.25498e-17	1.87092e-13	0.385417	0.634	0.398	0
Psd3	1.46503e-17	2.18407e-13	0.287559	0.317	0.118	0
Egln3	1.48376e-17	2.21199e-13	0.276783	0.204	0.049	0
Fgf1	1.83346e-17	2.73332e-13	0.350437	0.467	0.236	0
Set	1.85422e-17	2.76427e-13	0.295511	0.98	0.928	0
Egfr	1.90756e-17	2.84378e-13	0.288744	0.33	0.128	0
Rpl34	2.3236e-17	3.46403e-13	0.241908	1	1	0
2007-09-01	2.50631e-17	3.73641e-13	0.360794	0.912	0.797	0
Sdc4	2.68918e-17	4.00903e-13	0.447243	0.919	0.75	0
Wwtr1	2.90729e-17	4.33418e-13	0.309423	0.351	0.142	0
Il1rap	3.75647e-17	5.60015e-13	0.29172	0.315	0.118	0
Ctgf	7.16883e-17	1.06873e-12	0.679533	0.297	0.111	0
Ptp4a1	7.6734e-17	1.14395e-12	0.515126	0.679	0.48	0
Cers5	8.50805e-17	1.26838e-12	0.323749	0.472	0.241	0
Epas1	9.26482e-17	1.3812e-12	0.263952	0.252	0.079	0
Rheb	1.54563e-16	2.30422e-12	0.435907	0.935	0.831	0
Hnrnpa1	2.17396e-16	3.24094e-12	0.352915	0.894	0.725	0
Dnajb4	2.37542e-16	3.54128e-12	0.392238	0.649	0.421	0
Ssbp2	2.4039e-16	3.58373e-12	0.330679	0.422	0.212	0
Tra2b	2.46567e-16	3.67583e-12	0.392923	0.917	0.779	0
Il6st	2.70615e-16	4.03432e-12	0.34823	0.479	0.254	0
Fam107b	3.23679e-16	4.8254e-12	0.393436	0.598	0.35	0
Rps5	3.97595e-16	5.92735e-12	0.23878	1	1	0
Slbp	4.44151e-16	6.6214e-12	0.395197	0.625	0.415	0
Tns3	5.76405e-16	8.59304e-12	0.31566	0.411	0.195	0
Cebpd	6.03841e-16	9.00206e-12	0.446817	0.573	0.329	0
Hdac4	6.07922e-16	9.0629e-12	0.290363	0.351	0.152	0
Spred1	6.93845e-16	1.03438e-11	0.304617	0.382	0.173	0
Tubb6	8.10347e-16	1.20807e-11	0.320945	0.369	0.16	0
Jag1	8.11103e-16	1.20919e-11	0.254096	0.229	0.069	0
Ryk	1.11971e-15	1.66926e-11	0.338882	0.546	0.327	0
Ythdc1	1.12839e-15	1.6822e-11	0.390424	0.822	0.646	0
Stbd1	1.31569e-15	1.96143e-11	0.25581	0.213	0.061	0
Slc6a6	1.3493e-15	2.01154e-11	0.29373	0.53	0.279	0
Magoh	1.43065e-15	2.13282e-11	0.353756	0.822	0.68	0
Fubp1	1.47486e-15	2.19873e-11	0.367124	0.807	0.616	0
Ackr3	1.55604e-15	2.31975e-11	0.23878	0.258	0.087	0
Rdx	1.91985e-15	2.86211e-11	0.371992	0.82	0.672	0
Atf3	2.16423e-15	3.22643e-11	0.362128	0.987	0.786	0
Enho	2.45812e-15	3.66456e-11	0.358017	0.265	0.095	0
Noct	2.55929e-15	3.81539e-11	0.345791	0.4	0.197	0
4732440D04Rik	3.1101e-15	4.63654e-11	0.219078	0.2	0.055	0
Lsm8	3.13687e-15	4.67644e-11	0.399187	0.618	0.436	0
Phlda1	3.82466e-15	5.70181e-11	0.409057	0.856	0.632	0
Tgif2	4.76331e-15	7.10114e-11	0.249534	0.245	0.083	0
Nfic	5.75462e-15	8.57898e-11	0.372671	0.587	0.385	0
Atp2b1	6.41418e-15	9.56226e-11	0.301874	0.852	0.626	0
Mrpl52	6.52294e-15	9.72441e-11	0.309668	0.982	0.936	0
Hmgcs2	7.17402e-15	1.0695e-10	0.352336	0.328	0.137	0
Rps27rt	7.98834e-15	1.1909e-10	0.370131	0.692	0.518	0
Foxo1	8.09367e-15	1.2066e-10	0.314276	0.409	0.204	0
Ethe1	9.29798e-15	1.38614e-10	0.324435	0.53	0.322	0
Tln2	9.78888e-15	1.45933e-10	0.309203	0.461	0.251	0
Rpl30	9.9273e-15	1.47996e-10	0.203044	1	1	0
Eloc	1.02957e-14	1.53488e-10	0.376263	0.885	0.763	0
Tex10	1.03527e-14	1.54338e-10	0.363742	0.546	0.333	0
Ran	1.06631e-14	1.58966e-10	0.290902	0.942	0.872	0
Defb2	1.13686e-14	1.69484e-10	0.252612	0.227	0.073	0
Arl13b	1.30037e-14	1.9386e-10	0.361761	0.474	0.27	0
Snrpd1	1.42705e-14	2.12745e-10	0.335955	0.804	0.665	0
Pdlim5	1.62121e-14	2.4169e-10	0.35519	0.703	0.488	0
Itgb8	1.65034e-14	2.46032e-10	0.252132	0.303	0.122	0
Ext1	2.15349e-14	3.21042e-10	0.296102	0.488	0.271	0
Tanc2	2.26064e-14	3.37017e-10	0.285614	0.458	0.242	0
Depdc7	3.10033e-14	4.62197e-10	0.263329	0.27	0.102	0
Gm26532	3.16101e-14	4.71243e-10	0.324618	0.342	0.156	0
Selenow	3.36198e-14	5.01204e-10	0.293685	0.98	0.874	0
Prdx4	3.36765e-14	5.0205e-10	0.236347	0.764	0.512	0
Ankrd11	3.66378e-14	5.46196e-10	0.307377	0.863	0.689	0
Gm26669	3.66967e-14	5.47074e-10	0.264348	0.31	0.133	0
Actg1	4.02722e-14	6.00378e-10	0.276188	0.998	0.997	0
Ywhab	5.66659e-14	8.44775e-10	0.34116	0.899	0.78	0
Fzd1	6.24478e-14	9.30972e-10	0.217659	0.229	0.077	0
Usp34	6.54801e-14	9.76177e-10	0.365339	0.84	0.668	0
Sem1	6.86137e-14	1.02289e-09	0.286436	0.991	0.961	0
Vmp1	7.20915e-14	1.07474e-09	0.532044	0.849	0.78	0
Pxdc1	8.73842e-14	1.30272e-09	0.232819	0.209	0.065	0
Luc7l3	8.74566e-14	1.3038e-09	0.363906	0.825	0.645	0
Chka	1.01732e-13	1.51663e-09	0.462787	0.903	0.751	0
Rpl37	1.37455e-13	2.04918e-09	0.218064	1	1	0
Net1	1.40217e-13	2.09035e-09	0.275116	0.481	0.268	0
Rhoj	1.43724e-13	2.14264e-09	0.201475	0.204	0.062	0
Rab12	1.58589e-13	2.36425e-09	0.293486	0.411	0.219	0
Rps3	1.66182e-13	2.47744e-09	0.213477	0.998	1	0
Nampt	1.93965e-13	2.89162e-09	0.341832	0.483	0.292	0
Rpl12	2.20509e-13	3.28734e-09	0.227305	1	1	0
Eif1a	2.27973e-13	3.39862e-09	0.378178	0.881	0.786	0
Sde2	2.33026e-13	3.47396e-09	0.294261	0.802	0.562	0
Hnrnpf	2.35474e-13	3.51044e-09	0.270318	0.982	0.93	0
Gm11808	2.48555e-13	3.70546e-09	0.392704	0.721	0.57	0
Nexn	2.7035e-13	4.03037e-09	0.282012	0.245	0.092	0
Casp4	2.83154e-13	4.22126e-09	0.255907	0.297	0.125	0
Kank4	3.92959e-13	5.85823e-09	0.215997	0.222	0.077	0
Inpp5f	4.70048e-13	7.00747e-09	0.276577	0.335	0.161	0
Furin	4.75833e-13	7.09372e-09	0.264681	0.481	0.279	0
Ppid	4.94752e-13	7.37576e-09	0.325637	0.539	0.352	0
Cxcl1	6.07676e-13	9.05923e-09	0.40245	0.252	0.096	0
Emp2	6.76354e-13	1.00831e-08	0.22018	0.589	0.352	0
Fbxo30	6.95031e-13	1.03615e-08	0.271108	0.306	0.138	0
Ebpl	8.43595e-13	1.25763e-08	0.30715	0.602	0.419	0
Rbfox2	8.85789e-13	1.32053e-08	0.268289	0.362	0.184	0
Hspa9	1.05329e-12	1.57024e-08	0.311325	0.8	0.633	0
Atxn7l3b	1.16696e-12	1.73971e-08	0.329262	0.858	0.727	0
Plk2	1.17542e-12	1.75232e-08	0.319605	0.422	0.229	0
Ube2b	1.58769e-12	2.36692e-08	0.322068	0.926	0.842	0
Tmem158	1.6807e-12	2.50558e-08	0.251846	0.216	0.077	0
Ces2g	1.79897e-12	2.68191e-08	0.207482	0.213	0.074	0
Cdkn1a	2.1455e-12	3.19851e-08	0.331971	0.73	0.49	0
Hnrnph1	2.61956e-12	3.90524e-08	0.306329	0.751	0.551	0
Laptm4a	2.80347e-12	4.17941e-08	0.239608	0.993	0.944	0
Jak1	3.10297e-12	4.62591e-08	0.315233	0.764	0.602	0
Cdc42ep3	3.12449e-12	4.65799e-08	0.430805	0.351	0.182	0
Fcgrt	3.34807e-12	4.9913e-08	0.235969	0.353	0.171	0
U2af1	3.4848e-12	5.19514e-08	0.309867	0.901	0.818	0
Hnrnpc	3.88531e-12	5.79222e-08	0.303639	0.89	0.773	0
Clk1	4.30463e-12	6.41735e-08	0.322576	0.865	0.708	0
Cish	4.79242e-12	7.14455e-08	0.300231	0.431	0.243	0
Nbl1	5.08625e-12	7.58258e-08	0.394499	0.49	0.288	0
Ski	5.09651e-12	7.59787e-08	0.256483	0.479	0.277	0
Stard5	5.32226e-12	7.93443e-08	0.225422	0.256	0.105	0
Hadha	5.42252e-12	8.0839e-08	0.326489	0.769	0.598	0
Slc25a25	5.69458e-12	8.48948e-08	0.27507	0.38	0.202	0
Tgif1	6.97969e-12	1.04053e-07	0.347568	0.645	0.461	0
Cd3eap	7.90622e-12	1.17866e-07	0.315233	0.548	0.367	0
Zcchc3	8.06579e-12	1.20245e-07	0.265955	0.227	0.089	0
Zyx	8.53522e-12	1.27243e-07	0.285768	0.564	0.361	0
Boc	9.12244e-12	1.35997e-07	0.21089	0.218	0.082	0
Nrip1	1.20717e-11	1.79965e-07	0.364218	0.793	0.641	0
Myl6	1.29529e-11	1.93102e-07	0.234607	1	0.996	0
Svil	1.32897e-11	1.98124e-07	0.259241	0.434	0.245	0
Klf9	2.25009e-11	3.35443e-07	0.385661	0.717	0.562	0
Hsp90aa1	2.27208e-11	3.38721e-07	0.220808	0.998	0.953	0
Thap12	2.51387e-11	3.74768e-07	0.298345	0.611	0.43	0
Zfp704	2.82259e-11	4.20792e-07	0.224627	0.506	0.298	0
Socs2	3.03165e-11	4.51959e-07	0.286403	0.357	0.188	0
Lancl3	3.29535e-11	4.9127e-07	0.230131	0.272	0.124	0
Srsf2	3.43409e-11	5.11953e-07	0.284264	0.894	0.751	0
Zfp948	3.49374e-11	5.20847e-07	0.288178	0.279	0.13	0
Itpr1	3.51389e-11	5.23851e-07	0.237993	0.526	0.328	0
Naf1	3.71912e-11	5.54447e-07	0.236249	0.317	0.158	0
Homer1	4.29154e-11	6.39783e-07	0.242512	0.398	0.214	0
Tnks2	4.51143e-11	6.72563e-07	0.31726	0.674	0.501	0
Tmem14c	4.92365e-11	7.34018e-07	0.247527	0.418	0.245	0
St3gal4	5.17085e-11	7.7087e-07	0.201544	0.288	0.13	0
Snrpd3	6.0539e-11	9.02515e-07	0.305514	0.827	0.719	0
Midn	6.34166e-11	9.45415e-07	0.308098	0.571	0.383	0
Utrn	6.76652e-11	1.00875e-06	0.2632	0.51	0.311	0
Rpl13a	8.61763e-11	1.28472e-06	0.304138	0.942	0.855	0
Ctbp2	8.75332e-11	1.30495e-06	0.287346	0.452	0.28	0
Ift43	8.76796e-11	1.30713e-06	0.255531	0.634	0.44	0
Rab18	9.2609e-11	1.38061e-06	0.305664	0.827	0.724	0
Sertad2	9.87268e-11	1.47182e-06	0.265226	0.569	0.379	0
Gpx1	1.13279e-10	1.68876e-06	0.466573	0.971	0.957	0
Sarnp	1.15283e-10	1.71864e-06	0.298522	0.721	0.572	0
Fmr1	1.18026e-10	1.75953e-06	0.262933	0.519	0.341	0
Zfp326	1.20445e-10	1.79559e-06	0.289169	0.591	0.426	0
Gpc4	1.2331e-10	1.83831e-06	0.236473	0.292	0.143	0
Gnaq	1.27348e-10	1.89851e-06	0.273774	0.557	0.378	0
Fosb	1.35951e-10	2.02676e-06	0.286583	0.899	0.711	0
Sumo2	1.54184e-10	2.29857e-06	0.227605	0.978	0.954	0
Gtpbp4	1.60283e-10	2.3895e-06	0.294702	0.753	0.573	0
Setbp1	1.76607e-10	2.63286e-06	0.263657	0.47	0.292	0
Tubb4b	1.90974e-10	2.84704e-06	0.336084	0.937	0.867	0
Erf	2.0193e-10	3.01037e-06	0.220925	0.366	0.198	0
Tnfaip1	2.18008e-10	3.25007e-06	0.26887	0.47	0.292	0
Cnn3	2.21055e-10	3.29548e-06	0.332365	0.683	0.501	0
Eif4g2	2.4168e-10	3.60297e-06	0.228566	0.989	0.967	0
Cast	2.59794e-10	3.87301e-06	0.313603	0.634	0.474	0
Prnp	2.63468e-10	3.92779e-06	0.251026	0.382	0.217	0
Arl6ip5	2.85855e-10	4.26153e-06	0.405616	0.643	0.518	0
Prmt1	3.01627e-10	4.49665e-06	0.289953	0.764	0.642	0
Spry2	3.3581e-10	5.00626e-06	0.244951	0.27	0.129	0
Itga3	4.67396e-10	6.96793e-06	0.215635	0.364	0.199	0
Rrm2	4.71461e-10	7.02854e-06	0.22589	0.202	0.081	0
Bcl2	4.77544e-10	7.11923e-06	0.214802	0.308	0.155	0
Cct8	5.27337e-10	7.86153e-06	0.266288	0.865	0.789	0
Trib1	5.76535e-10	8.59498e-06	0.385455	0.658	0.5	0
Srrm2	6.16534e-10	9.19128e-06	0.22642	0.993	0.956	0
Etfb	6.45962e-10	9.63e-06	0.278069	0.926	0.87	0
Arid5b	7.21001e-10	1.07487e-05	0.444962	0.73	0.57	0
Cttnbp2	7.77611e-10	1.15926e-05	0.203981	0.263	0.125	0
Ercc1	8.23658e-10	1.22791e-05	0.244071	0.335	0.186	0
Thoc7	8.94545e-10	1.33359e-05	0.310179	0.739	0.617	0
Pdcl3	9.12419e-10	1.36023e-05	0.258558	0.699	0.51	0
Syncrip	9.28375e-10	1.38402e-05	0.263739	0.755	0.608	0
Skp1a	9.3142e-10	1.38856e-05	0.320892	0.892	0.816	0
Gls	9.31687e-10	1.38896e-05	0.233719	0.64	0.443	0
Ube2i	9.85055e-10	1.46852e-05	0.244435	0.854	0.717	0
Ghr	1.04045e-09	1.55111e-05	0.227959	0.274	0.137	0
Nab2	1.20152e-09	1.79122e-05	0.325046	0.425	0.264	0
Pdap1	1.39438e-09	2.07873e-05	0.291326	0.876	0.801	0
Snrpe	1.43864e-09	2.14473e-05	0.208288	0.933	0.855	0
S100a13	1.44238e-09	2.15031e-05	0.286142	0.544	0.368	0
Eps8l2	1.51053e-09	2.2519e-05	0.240324	0.474	0.301	0
Irx5	1.57162e-09	2.34298e-05	0.255735	0.274	0.135	0
Sprr1a	1.72654e-09	2.57392e-05	0.341974	0.488	0.309	0
Zfp36	1.79592e-09	2.67735e-05	0.266469	0.742	0.589	0
Prkx	2.04496e-09	3.04863e-05	0.25738	0.458	0.306	0
Ssbp3	2.17213e-09	3.23822e-05	0.25191	0.692	0.513	0
Fndc3b	2.41177e-09	3.59547e-05	0.283855	0.508	0.346	0
Hnrnpk	2.80612e-09	4.18336e-05	0.225441	0.98	0.935	0
G3bp1	3.32236e-09	4.95297e-05	0.251992	0.807	0.661	0
Kcnq1ot1	3.33488e-09	4.97164e-05	0.29004	0.8	0.645	0
Qk	3.70179e-09	5.51863e-05	0.243949	0.506	0.337	0
Idi1	3.70436e-09	5.52245e-05	0.329872	0.31	0.172	0
Zc2hc1a	3.82375e-09	5.70044e-05	0.243108	0.346	0.201	0
Ppp1r10	3.86043e-09	5.75513e-05	0.305714	0.784	0.637	0
Rrp8	4.49464e-09	6.70061e-05	0.246594	0.337	0.194	0
Mex3c	4.56851e-09	6.81073e-05	0.203098	0.346	0.197	0
Nr3c1	5.56684e-09	8.29905e-05	0.22801	0.483	0.315	0
Hspb8	5.95631e-09	8.87967e-05	0.269816	0.364	0.219	0
Cxcl10	6.04167e-09	9.00692e-05	0.744741	0.238	0.112	0
Rybp	6.12922e-09	9.13744e-05	0.242718	0.519	0.35	0
Hnrnpd	6.3705e-09	9.49714e-05	0.239175	0.775	0.634	0
Cnbp	6.55919e-09	9.77844e-05	0.219929	0.966	0.956	0
Gm8797	7.71479e-09	0.000115012	0.364542	0.753	0.701	0
Il6ra	8.38471e-09	0.000124999	0.211885	0.348	0.197	0
Rbbp8	8.5799e-09	0.000127909	0.213883	0.422	0.263	0
Stk40	9.36313e-09	0.000139586	0.217525	0.481	0.318	0
Mfap3l	1.09802e-08	0.000163693	0.257916	0.384	0.241	0
Tsc22d2	1.17043e-08	0.000174488	0.26348	0.672	0.512	0
Sf3b1	1.20328e-08	0.000179385	0.231342	0.962	0.875	0
Mycbp2	1.2161e-08	0.000181296	0.277855	0.836	0.699	0
Amotl2	1.22528e-08	0.000182665	0.23716	0.292	0.158	0
Nsa2	1.27699e-08	0.000190373	0.255729	0.948	0.901	0
Ar	1.39592e-08	0.000208103	0.27178	0.798	0.645	0
Usp46	1.49356e-08	0.00022266	0.235114	0.483	0.328	0
Ube2d3	1.55913e-08	0.000232436	0.230856	0.964	0.931	0
Fermt2	1.73513e-08	0.000258673	0.283138	0.681	0.544	0
Arl5b	1.78907e-08	0.000266715	0.279279	0.562	0.402	0
Rassf1	1.81286e-08	0.000270262	0.320401	0.638	0.505	0
Cstf3	1.98326e-08	0.000295665	0.301874	0.515	0.371	0
Ube2e3	2.07489e-08	0.000309325	0.244964	0.717	0.582	0
Rdh10	2.14608e-08	0.000319937	0.244159	0.324	0.185	0
Sik1	2.19672e-08	0.000327487	0.238957	0.47	0.307	0
Rbmxl1	2.42731e-08	0.000361863	0.259489	0.508	0.365	0
Tfap2a	2.53006e-08	0.000377182	0.274787	0.396	0.253	0
Pnp	2.75523e-08	0.00041075	0.264606	0.555	0.404	0
Serinc3	2.88503e-08	0.0004301	0.222445	0.93	0.845	0
Fam213b	3.23338e-08	0.000482032	0.272728	0.51	0.375	0
Pole4	3.32503e-08	0.000495695	0.237028	0.658	0.5	0
Metap2	3.56176e-08	0.000530987	0.235533	0.903	0.827	0
Lgr4	3.5641e-08	0.000531337	0.20694	0.33	0.193	0
Snap47	4.56826e-08	0.000681037	0.230025	0.456	0.31	0
Lims1	4.74227e-08	0.000706978	0.227874	0.456	0.31	0
Neat1	4.84318e-08	0.000722021	0.320706	0.933	0.839	0
Csnk1a1	5.15927e-08	0.000769144	0.217494	0.962	0.928	0
Emd	5.17204e-08	0.000771048	0.310268	0.62	0.484	0
Cep164	5.20115e-08	0.000775387	0.245407	0.472	0.327	0
Plpp3	5.4253e-08	0.000808803	0.203128	0.261	0.138	0
Clk4	5.4776e-08	0.000816601	0.270224	0.616	0.488	0
Ppp2r3a	6.31682e-08	0.000941712	0.224332	0.393	0.253	0
Rock1	6.51697e-08	0.00097155	0.223885	0.885	0.772	0
Shoc2	6.55584e-08	0.000977345	0.268802	0.542	0.401	0
Ptprf	6.93031e-08	0.00103317	0.230198	0.661	0.504	0
Id4	7.26322e-08	0.0010828	0.204584	0.315	0.178	0
Zfp644	8.04022e-08	0.00119864	0.261971	0.598	0.458	0
Reep5	8.30369e-08	0.00123791	0.202582	0.951	0.893	0
Strn3	9.72328e-08	0.00144955	0.215635	0.775	0.645	0
Wdfy1	9.78141e-08	0.00145821	0.222654	0.467	0.314	0
Atxn1	9.83239e-08	0.00146581	0.213773	0.485	0.337	0
Irx2	1.47038e-07	0.00219204	0.289885	0.387	0.262	0
Ppp1r12a	1.59702e-07	0.00238084	0.241813	0.663	0.517	0
Rsu1	1.66745e-07	0.00248583	0.202988	0.485	0.342	0
Cd63	1.86227e-07	0.00277627	0.217522	0.998	0.882	0
Scmh1	1.97045e-07	0.00293755	0.219779	0.481	0.34	0
Rnf19a	2.06575e-07	0.00307961	0.222745	0.398	0.254	0
Ppig	2.20858e-07	0.00329255	0.245492	0.834	0.717	0
Tprgl	2.95332e-07	0.0044028	0.23155	0.622	0.496	0
Sf3b3	3.01375e-07	0.0044929	0.207421	0.609	0.449	0
Itgb5	3.36258e-07	0.00501293	0.207471	0.364	0.236	0
Spry1	3.70276e-07	0.00552008	0.219933	0.333	0.202	0
Eif6	3.98129e-07	0.00593531	0.223625	0.818	0.706	0
Prpf38a	4.27603e-07	0.00637471	0.226107	0.557	0.415	0
Plp2	4.35675e-07	0.00649504	0.216517	0.539	0.397	0
Hdgfl2	5.19485e-07	0.00774448	0.200895	0.387	0.257	0
AY036118	5.61116e-07	0.00836512	0.736621	0.775	0.767	0
Fnta	5.75269e-07	0.00857611	0.218935	0.564	0.434	0
P4ha1	5.88912e-07	0.0087795	0.203084	0.335	0.211	0
Ppp2r2a	6.29744e-07	0.00938823	0.207854	0.663	0.518	0
Tsen34	6.90798e-07	0.0102984	0.21732	0.672	0.531	0
Tfdp2	1.01965e-06	0.0152009	0.23787	0.492	0.365	0
Pbdc1	1.14129e-06	0.0170143	0.247063	0.537	0.419	0
Urah	1.2289e-06	0.0183205	0.227429	0.512	0.38	0
Bdp1	1.26329e-06	0.0188332	0.224314	0.564	0.439	0
Klf10	1.30849e-06	0.019507	0.214152	0.288	0.171	0
Hnrnpm	1.53067e-06	0.0228193	0.239232	0.782	0.654	0
Fam133b	1.56783e-06	0.0233732	0.230231	0.555	0.432	0
Wee1	1.67654e-06	0.0249938	0.22026	0.371	0.246	0
Lpp	1.78102e-06	0.0265515	0.21534	0.645	0.504	0
Sqle	1.79943e-06	0.0268258	0.26754	0.31	0.198	0
Aldh6a1	1.86078e-06	0.0277405	0.216673	0.616	0.48	0
Dhx15	1.88557e-06	0.02811	0.226384	0.667	0.539	0
Lmna	1.95826e-06	0.0291937	0.277387	0.926	0.868	0
Strap	2.1296e-06	0.0317481	0.200504	0.751	0.62	0
Sema3c	2.32397e-06	0.0346458	0.208941	0.303	0.181	0
Mef2a	2.82627e-06	0.0421341	0.204541	0.591	0.464	0
Top2b	2.92508e-06	0.0436071	0.213109	0.658	0.543	0
Enah	3.41178e-06	0.0508628	0.228088	0.629	0.491	0
Golim4	3.88097e-06	0.0578575	0.2273	0.407	0.285	0
Tnrc6c	4.38947e-06	0.0654382	0.209517	0.587	0.483	0
Adrb2	4.78618e-06	0.0713524	0.233468	0.227	0.132	0
Gt(ROSA)26Sor	5.18567e-06	0.077308	0.258259	0.447	0.335	0
Ralgps2	5.32618e-06	0.0794027	0.208748	0.479	0.35	0
Lncpint	5.61916e-06	0.0837704	0.227179	0.443	0.328	0
Ttc3	6.58173e-06	0.0981204	0.201786	0.575	0.451	0
Fkbp3	6.75646e-06	0.100725	0.203621	0.751	0.639	0
Nfyb	6.92851e-06	0.10329	0.213125	0.427	0.31	0
Egln2	7.28018e-06	0.108533	0.209549	0.649	0.536	0
Actn1	7.96238e-06	0.118703	0.202979	0.454	0.328	0
Rrs1	8.968e-06	0.133695	0.250196	0.44	0.339	0
Ifrd1	1.14336e-05	0.170452	0.227031	0.867	0.753	0
Cbx4	1.47088e-05	0.219278	0.231497	0.463	0.359	0
Med13	1.47545e-05	0.219961	0.209309	0.564	0.453	0
Rsl1d1	1.60401e-05	0.239126	0.206934	0.762	0.664	0
Smad1	1.89075e-05	0.281873	0.200561	0.51	0.406	0
Vezf1	2.02117e-05	0.301316	0.202917	0.546	0.445	0
Trim44	2.16595e-05	0.3229	0.227812	0.528	0.436	0
Cdk2ap1	2.36751e-05	0.352949	0.201686	0.463	0.362	0
Crebzf	2.54833e-05	0.379905	0.213773	0.47	0.363	0
Srsf11	2.85107e-05	0.425038	0.202017	0.867	0.805	0
Xrn2	4.53147e-05	0.675551	0.210654	0.69	0.608	0
Taf1d	5.17169e-05	0.770995	0.217255	0.728	0.642	0
Nipa2	8.98698e-05	1	0.247629	0.555	0.475	0
Fkbp9	0.000111378	1	0.220562	0.418	0.329	0
Eci2	0.000119673	1	0.20712	0.517	0.417	0
Pqlc1	0.000119844	1	0.214242	0.548	0.449	0
Ilk	0.000182875	1	0.218413	0.416	0.324	0
Crabp1	8.87105e-181	1.3225e-176	2.26118	0.796	0.019	1
Abo	4.95115e-173	7.38117e-169	3.16912	0.986	0.216	1
BB123696	3.34181e-171	4.98196e-167	3.28079	0.792	0.033	1
Asrgl1	8.49515e-158	1.26646e-153	2.48719	0.958	0.214	1
Gchfr	5.42171e-152	8.08268e-148	1.70722	0.912	0.139	1
Timp4	1.35186e-148	2.01535e-144	2.30233	0.937	0.189	1
Apof	1.2547e-146	1.8705e-142	2.20009	0.898	0.131	1
5430419D17Rik	3.08222e-141	4.59497e-137	3.49013	0.982	0.369	1
Nucb2	5.3525e-140	7.97951e-136	2.30763	0.993	0.419	1
Azgp1	8.19297e-139	1.22141e-134	1.66948	0.835	0.095	1
9530002B09Rik	3.37026e-132	5.02438e-128	3.84317	0.996	0.7	1
Fam25c	1.09859e-129	1.63777e-125	1.43618	0.69	0.044	1
Sbp	1.80973e-129	2.69795e-125	8.20013	1	1	1
Slc26a4	1.33676e-128	1.99284e-124	0.970262	0.592	0.012	1
Spink1	1.48431e-128	2.21281e-124	8.03286	1	0.986	1
Atp2c2	6.80668e-126	1.01474e-121	1.01428	0.609	0.02	1
Sbpl	8.62883e-126	1.28639e-121	7.6038	0.982	0.69	1
Lrrc52	3.6892e-123	5.49986e-119	0.856231	0.556	0.008	1
Bmpr1b	2.83726e-121	4.22979e-117	1.44725	0.849	0.143	1
Rnf186	1.78851e-120	2.66631e-116	1.48566	0.634	0.037	1
Wfdc3	2.29687e-120	3.42417e-116	5.08874	0.806	0.159	1
Pgap2	7.41664e-116	1.10567e-111	2.13303	0.979	0.642	1
Dcaf12l1	5.78809e-114	8.62888e-110	1.22406	0.585	0.028	1
Copz2	2.28388e-113	3.40481e-109	1.79933	0.965	0.459	1
Csta1	3.48272e-113	5.19204e-109	1.49148	0.528	0.011	1
Gdpd1	4.87741e-113	7.27125e-109	1.52318	0.898	0.226	1
Oit1	1.08366e-111	1.61552e-107	1.94667	0.94	0.23	1
Eif4ebp1	5.1814e-111	7.72443e-107	1.64985	0.986	0.547	1
Fndc5	1.16052e-110	1.73011e-106	0.884959	0.616	0.041	1
Slc9a2	2.82743e-110	4.21514e-106	1.03907	0.746	0.096	1
Nupr1	4.1402e-110	6.17222e-106	3.31767	0.898	0.249	1
5330417C22Rik	2.2809e-106	3.40037e-102	1.57135	0.912	0.238	1
Mme	6.83113e-106	1.01839e-101	1.94543	0.982	0.382	1
Cela1	1.17057e-105	1.74509e-101	0.873714	0.57	0.032	1
Sec11c	4.29313e-103	6.4002e-99	1.85641	0.993	0.774	1
Cmtm8	2.03516e-101	3.03401e-97	1.21731	0.806	0.169	1
Kcnk3	5.89327e-101	8.78568e-97	1.8054	0.461	0.005	1
Cpne5	2.48416e-99	3.70338e-95	0.717466	0.465	0.008	1
Hoxb13	1.17525e-97	1.75206e-93	1.65779	0.989	0.723	1
Cldn10	2.18244e-96	3.25358e-92	1.5195	0.856	0.179	1
Dcxr	2.28035e-94	3.39954e-90	1.57521	0.965	0.589	1
Slc7a4	2.65807e-94	3.96266e-90	1.01629	0.824	0.188	1
Pla2g12a	4.3702e-93	6.5151e-89	1.24186	0.905	0.292	1
Hdac9	5.31755e-93	7.9274e-89	0.700724	0.507	0.027	1
Fam174b	5.77279e-93	8.60608e-89	1.10064	0.856	0.214	1
Pycr1	8.70108e-93	1.29716e-88	0.812932	0.567	0.048	1
Trpv6	5.88363e-92	8.77131e-88	0.77285	0.44	0.009	1
Svip	5.8454e-90	8.71432e-86	0.880743	0.736	0.139	1
Gipc2	2.98657e-89	4.45238e-85	0.82548	0.627	0.078	1
Gpx3	4.51009e-89	6.72365e-85	1.69283	0.634	0.083	1
Gucy2g	9.8399e-89	1.46693e-84	0.85811	0.444	0.014	1
Pdzk1	2.7717e-88	4.13205e-84	0.759411	0.44	0.013	1
Col6a3	3.05726e-88	4.55776e-84	1.42979	0.461	0.019	1
Mlph	1.64103e-87	2.44645e-83	1.41281	0.803	0.23	1
Cutal	5.39509e-86	8.04299e-82	0.762968	0.609	0.079	1
Agr2	4.64506e-85	6.92485e-81	1.42966	0.965	0.349	1
Slc12a2	6.60425e-83	9.84562e-79	1.56879	0.986	0.425	1
Slc2a12	2.41932e-81	3.60672e-77	0.61352	0.426	0.017	1
Cited4	1.0828e-80	1.61423e-76	0.765205	0.616	0.088	1
Sar1b	8.90646e-80	1.32778e-75	1.12199	0.968	0.651	1
Nans	1.85758e-79	2.76929e-75	1.23108	0.951	0.518	1
Ramp1	1.75856e-78	2.62166e-74	1.2617	0.835	0.265	1
Cmas	1.86153e-78	2.77516e-74	1.3217	0.926	0.424	1
Ank	2.75581e-78	4.10837e-74	1.50803	0.715	0.185	1
St6galnac4	4.47999e-78	6.67876e-74	0.847291	0.489	0.044	1
Lrrc26	4.82506e-78	7.1932e-74	1.40136	0.842	0.215	1
Gmppb	1.57836e-77	2.35301e-73	0.96522	0.817	0.216	1
Tmem238	3.97559e-77	5.92682e-73	1.09351	0.951	0.507	1
Gm42765	4.13447e-77	6.16367e-73	0.523107	0.352	0.002	1
Gm16136	2.72661e-76	4.06483e-72	1.18394	0.88	0.341	1
Ssr4	4.64102e-76	6.91883e-72	1.18657	1	0.97	1
Serf2	1.20029e-74	1.7894e-70	1.01761	1	1	1
Upk1a	2.60824e-74	3.88837e-70	1.37702	0.704	0.164	1
Tram1	7.3069e-74	1.08931e-69	1.17111	0.937	0.526	1
Slc10a5	1.38591e-73	2.06611e-69	0.506161	0.384	0.014	1
Dach2	1.80163e-72	2.68588e-68	0.682877	0.454	0.039	1
Myo5c	2.46317e-72	3.67209e-68	0.816527	0.715	0.156	1
Rnf130	8.41939e-72	1.25516e-67	1.2385	0.856	0.396	1
Kdelr3	1.88713e-71	2.81333e-67	0.731856	0.588	0.098	1
Tmem139	3.01021e-71	4.48762e-67	0.620113	0.475	0.047	1
Hopx	4.36416e-71	6.50609e-67	1.2641	0.926	0.46	1
Cited1	8.7739e-71	1.30801e-66	0.8792	0.356	0.01	1
Acaa2	6.13086e-70	9.13989e-66	1.28776	0.93	0.677	1
Edem2	2.39086e-69	3.56429e-65	1.18727	0.863	0.354	1
Rxrg	6.54012e-69	9.75001e-65	0.440878	0.327	0.004	1
Pigr	1.30582e-68	1.94672e-64	2.14621	0.567	0.096	1
Tox3	1.33815e-68	1.99491e-64	1.074	0.768	0.231	1
Cystm1	1.26546e-67	1.88654e-63	1.12851	0.996	0.465	1
Sgpp1	1.82126e-67	2.71514e-63	0.995995	0.725	0.209	1
D730003I15Rik	4.27341e-67	6.3708e-63	0.845251	0.718	0.199	1
Slc5a8	4.59909e-67	6.85632e-63	0.470449	0.338	0.009	1
AI463229	1.63783e-66	2.44168e-62	0.539863	0.408	0.03	1
Cbr3	1.79932e-66	2.68242e-62	0.744493	0.711	0.186	1
Mapk13	1.09973e-65	1.63948e-61	0.938362	0.863	0.389	1
Papss2	1.64254e-65	2.4487e-61	1.35064	0.827	0.355	1
Scgb2b27	4.66146e-64	6.9493e-60	6.11964	0.655	0.199	1
Alg5	1.12924e-63	1.68347e-59	0.960388	0.877	0.416	1
Pgp	1.4055e-63	2.09532e-59	1.02757	0.915	0.509	1
2310039H08Rik	2.6643e-63	3.97194e-59	0.978755	0.87	0.426	1
Cntnap2	2.68918e-63	4.00902e-59	0.605451	0.461	0.056	1
Sec61b	8.91705e-63	1.32935e-58	0.888495	0.996	0.977	1
Acrbp	1.07767e-62	1.60659e-58	1.22639	0.623	0.135	1
Gjb2	2.48488e-62	3.70446e-58	0.556797	0.423	0.042	1
Arhgap27os2	2.63551e-62	3.92902e-58	0.528536	0.475	0.064	1
Dnajc3	1.49342e-61	2.22638e-57	1.06244	0.986	0.848	1
Arhgdig	2.82222e-61	4.20737e-57	0.512824	0.377	0.028	1
Srm	3.28398e-61	4.89576e-57	1.05633	0.82	0.385	1
Pecr	4.17053e-61	6.21742e-57	0.71636	0.627	0.146	1
Spin2e	7.69447e-61	1.14709e-56	0.452327	0.278	0.001	1
Smim14	3.03564e-60	4.52554e-56	0.972501	0.982	0.741	1
Arg2	3.47104e-60	5.17463e-56	0.90946	0.764	0.288	1
Serp1	1.3197e-59	1.96742e-55	0.994261	0.972	0.784	1
Cenpv	1.535e-59	2.28838e-55	0.718401	0.708	0.2	1
Lyrm9	1.63711e-59	2.4406e-55	0.616046	0.57	0.112	1
Spcs2	2.32889e-59	3.47191e-55	0.974182	0.996	0.935	1
Cldn3	6.2381e-59	9.29976e-55	0.979499	0.979	0.394	1
C2cd4a	1.35036e-58	2.01312e-54	0.900918	0.335	0.018	1
Cope	6.34571e-58	9.46018e-54	0.906619	0.975	0.759	1
Gmpr	2.25142e-57	3.35642e-53	0.578482	0.613	0.137	1
Jtb	4.67505e-57	6.96956e-53	0.932871	0.933	0.681	1
Rgs2	5.54063e-57	8.25997e-53	2.01445	0.683	0.236	1
Nudt22	8.73627e-57	1.3024e-52	0.869105	0.813	0.318	1
D030018L15Rik	1.36583e-56	2.03618e-52	0.446135	0.278	0.005	1
Gstt3	6.11143e-56	9.11092e-52	0.761013	0.743	0.257	1
Cab39l	7.645e-56	1.13972e-51	0.788143	0.761	0.277	1
Rab17	8.28553e-56	1.23521e-51	0.559082	0.426	0.055	1
Spdef	2.77922e-55	4.14326e-51	0.545685	0.514	0.09	1
Cbr1	2.94722e-55	4.39372e-51	0.914984	0.944	0.568	1
Tac1	3.64577e-55	5.43511e-51	1.25795	0.398	0.046	1
AI463170	4.15817e-55	6.19899e-51	0.516139	0.496	0.084	1
Qpct	6.73709e-55	1.00437e-50	0.560274	0.359	0.031	1
Chchd10	1.43075e-54	2.13297e-50	0.897323	0.898	0.384	1
Fkbp11	1.80757e-54	2.69472e-50	0.654078	0.873	0.349	1
Nsmce3	3.48172e-54	5.19055e-50	0.811718	0.761	0.311	1
Gne	3.95327e-54	5.89353e-50	1.21964	0.62	0.195	1
Spin2d	5.61908e-54	8.37692e-50	0.407019	0.271	0.006	1
Herpud1	5.98883e-54	8.92815e-50	1.17417	0.958	0.733	1
Tspan13	2.39216e-53	3.56623e-49	0.925516	0.894	0.382	1
Bhlha15	3.23366e-53	4.82074e-49	0.59431	0.514	0.094	1
Tex24	4.06767e-53	6.06408e-49	0.350099	0.239	0	1
Cmpk1	5.82062e-53	8.67738e-49	0.945227	0.887	0.491	1
Hibadh	7.55987e-53	1.12703e-48	0.842085	0.831	0.405	1
Ndufa1	8.56617e-53	1.27704e-48	0.803463	0.982	0.846	1
Saraf	1.18902e-52	1.77259e-48	0.85591	0.982	0.764	1
Bicdl2	1.35753e-52	2.0238e-48	0.534149	0.454	0.073	1
Tvp23b	2.30231e-52	3.43228e-48	0.845112	0.866	0.459	1
Slc45a3	5.42117e-52	8.08188e-48	0.765169	0.687	0.216	1
Tspan1	8.23373e-52	1.22749e-47	1.10743	0.993	0.454	1
Plpp5	8.9902e-52	1.34026e-47	0.61441	0.673	0.197	1
1500011B03Rik	2.22256e-51	3.31339e-47	0.768989	0.746	0.274	1
Cpq	2.40862e-51	3.59076e-47	0.726222	0.704	0.25	1
Mptx1	3.51021e-51	5.23302e-47	0.40329	0.236	0.001	1
Tmed3	8.22603e-51	1.22634e-46	0.827529	0.979	0.798	1
Npdc1	1.47948e-50	2.20561e-46	0.871251	0.856	0.445	1
Prorsd1	1.64969e-50	2.45936e-46	0.59431	0.641	0.184	1
Prss8	2.99002e-50	4.45752e-46	0.535861	0.553	0.126	1
Tarsl2	1.10035e-49	1.64039e-45	0.474812	0.43	0.069	1
3110079O15Rik	1.36596e-49	2.03637e-45	0.376178	0.229	0.001	1
Gpr155	1.53403e-49	2.28693e-45	0.539863	0.472	0.089	1
Tmem238l	3.99934e-49	5.96222e-45	0.464196	0.43	0.069	1
H2afj	7.52903e-49	1.12243e-44	0.746327	1	0.949	1
Mcee	1.06634e-48	1.5897e-44	0.853407	0.919	0.654	1
Selenom	1.17493e-48	1.75159e-44	0.714686	0.602	0.172	1
Tpd52l1	2.10901e-48	3.14411e-44	0.791597	0.782	0.31	1
Hes6	6.06293e-48	9.03862e-44	0.571011	0.62	0.177	1
Coa3	7.72969e-48	1.15234e-43	0.775548	0.961	0.757	1
Pdia6	8.44022e-48	1.25827e-43	0.633714	1	0.93	1
Scd1	1.17249e-47	1.74795e-43	0.721662	0.673	0.23	1
Slc39a11	1.26328e-47	1.8833e-43	0.490221	0.458	0.086	1
Pgrmc2	1.35545e-47	2.0207e-43	0.820222	0.835	0.427	1
Rab3d	2.44297e-47	3.64198e-43	0.772639	0.725	0.277	1
Piezo2	2.90671e-47	4.33333e-43	0.911335	0.683	0.228	1
Fuca1	3.00258e-47	4.47625e-43	1.18823	0.979	0.775	1
Akr1c12	3.25856e-47	4.85786e-43	0.441367	0.338	0.037	1
P4hb	4.27436e-47	6.37222e-43	0.846117	0.972	0.755	1
Sqor	4.53041e-47	6.75393e-43	0.688623	0.683	0.236	1
Dad1	1.07982e-46	1.6098e-42	0.696159	1	0.967	1
Scgb2b7	1.08553e-46	1.61831e-42	5.37307	0.461	0.103	1
Fbxo32	1.29444e-46	1.92975e-42	0.801958	0.57	0.153	1
Erlec1	1.59915e-46	2.38401e-42	0.864054	0.915	0.552	1
Pls1	2.20894e-46	3.29308e-42	0.412976	0.331	0.034	1
Selenos	3.66748e-46	5.46748e-42	0.803242	0.986	0.865	1
Pdzk1ip1	4.8658e-46	7.25394e-42	0.551358	0.761	0.255	1
Rgs7bp	9.27748e-46	1.38309e-41	0.36325	0.261	0.013	1
Gm15417	1.03112e-45	1.53719e-41	0.542472	0.574	0.156	1
Smco4	1.30485e-45	1.94527e-41	0.995493	0.923	0.667	1
Rragd	1.59335e-45	2.37536e-41	0.471001	0.408	0.068	1
Lurap1l	2.44327e-45	3.64243e-41	0.732247	0.658	0.224	1
Mlycd	2.61911e-45	3.90456e-41	0.51568	0.602	0.171	1
Shisa2	3.28513e-45	4.89748e-41	0.352718	0.232	0.006	1
Gstk1	5.0802e-45	7.57356e-41	0.722171	0.613	0.198	1
Dact1	1.14632e-44	1.70893e-40	0.391691	0.246	0.011	1
Pik3c2g	1.32946e-44	1.98196e-40	0.334362	0.225	0.005	1
Sec61g	1.74126e-44	2.59586e-40	0.667396	0.989	0.977	1
Nrbf2	1.76428e-44	2.63018e-40	0.696304	0.722	0.29	1
Mpped2	1.80538e-44	2.69146e-40	0.65615	0.542	0.147	1
Scgb2b20	2.1591e-44	3.21879e-40	2.44244	0.236	0.009	1
Nipal2	2.45813e-44	3.66457e-40	0.571797	0.637	0.195	1
BC003331	3.63104e-44	5.41316e-40	0.711677	0.806	0.381	1
Trabd	9.15857e-44	1.36536e-39	0.739552	0.87	0.487	1
mt-Cytb	1.41399e-43	2.10797e-39	0.993059	0.982	1	1
BC049987	2.81221e-43	4.19244e-39	0.371075	0.271	0.019	1
Ip6k2	4.38512e-43	6.53733e-39	0.69494	0.63	0.226	1
Arpp19	1.15224e-42	1.71776e-38	0.772523	0.972	0.843	1
Tmem203	1.58204e-42	2.35851e-38	0.469283	0.482	0.114	1
Clec11a	1.68242e-42	2.50815e-38	0.381095	0.313	0.036	1
Fkbp2	2.01576e-42	3.00509e-38	0.770235	0.986	0.859	1
Tmem234	2.12719e-42	3.17121e-38	0.647558	0.986	0.854	1
Ifi27	3.9609e-42	5.90491e-38	1.07559	0.82	0.455	1
Arfip2	7.40581e-42	1.10406e-37	0.637253	0.739	0.309	1
Tpd52	8.22596e-42	1.22633e-37	0.644033	0.965	0.712	1
Spint2	1.15667e-41	1.72436e-37	0.844929	0.996	0.848	1
Gpr180	1.19025e-41	1.77442e-37	0.525603	0.542	0.152	1
Fchsd2	1.29949e-41	1.93727e-37	0.700783	0.546	0.163	1
Dap	1.31033e-41	1.95345e-37	0.769128	0.937	0.665	1
Tmem263	2.76584e-41	4.12332e-37	0.568167	0.574	0.179	1
Ibsp	4.45669e-41	6.64403e-37	3.07145	0.236	0.013	1
Rer1	4.50669e-41	6.71857e-37	0.698096	0.951	0.745	1
Gstt2	4.52355e-41	6.74371e-37	0.506011	0.507	0.131	1
Snrpn	4.72383e-41	7.04229e-37	0.443089	0.437	0.093	1
Hist1h4i	4.72703e-41	7.04706e-37	0.61686	0.447	0.1	1
Gm48427	6.84719e-41	1.02078e-36	0.494937	0.275	0.025	1
Srp9	6.90501e-41	1.0294e-36	0.674754	0.989	0.879	1
Triap1	1.05033e-40	1.56583e-36	0.630669	0.715	0.296	1
Slc31a1	1.19501e-40	1.78152e-36	0.656031	0.694	0.297	1
Uba5	1.33993e-40	1.99757e-36	0.723287	0.835	0.439	1
Rmnd5a	1.42516e-40	2.12462e-36	0.672495	0.68	0.282	1
Dhrs7	1.54957e-40	2.31009e-36	0.740286	0.778	0.405	1
Kcnk1	1.68026e-40	2.50493e-36	0.760857	0.951	0.709	1
Pop5	2.97479e-40	4.43481e-36	0.859919	0.88	0.578	1
Adk	3.23557e-40	4.8236e-36	0.748458	0.803	0.45	1
Ergic1	3.50737e-40	5.22879e-36	0.659475	0.732	0.314	1
Yipf6	5.49493e-40	8.19185e-36	0.621763	0.704	0.281	1
Cldn23	5.88159e-40	8.76827e-36	0.484967	0.356	0.058	1
Pex11a	7.07522e-40	1.05477e-35	0.400206	0.366	0.062	1
Cd164	1.21962e-39	1.81821e-35	0.770691	0.845	0.529	1
Sdf2l1	1.79226e-39	2.6719e-35	0.754353	0.824	0.407	1
Bst2	2.2454e-39	3.34745e-35	0.57587	0.673	0.248	1
9130230L23Rik	2.32213e-39	3.46184e-35	0.443001	0.37	0.066	1
Cdkn2c	3.23567e-39	4.82374e-35	0.355319	0.285	0.03	1
Ndufv3	3.38273e-39	5.04297e-35	0.658148	0.961	0.731	1
Map1lc3b	4.06175e-39	6.05526e-35	0.687909	0.993	0.932	1
Dnpep	4.39762e-39	6.55597e-35	0.625395	0.651	0.25	1
Arfgef3	5.54305e-39	8.26358e-35	0.536723	0.514	0.135	1
Mthfd2l	7.04217e-39	1.04985e-34	0.663721	0.658	0.266	1
Surf4	1.00086e-38	1.49209e-34	0.692714	0.866	0.512	1
Asl	1.23498e-38	1.84112e-34	0.638821	0.673	0.276	1
Aga	2.98169e-38	4.44511e-34	0.565952	0.669	0.255	1
Cd164l2	3.0024e-38	4.47598e-34	0.342297	0.299	0.038	1
Tmem54	7.28337e-38	1.0858e-33	0.353347	0.317	0.045	1
Akr1c13	7.71249e-38	1.14978e-33	0.343162	0.303	0.04	1
Ubl4a	8.56714e-38	1.27719e-33	0.668604	0.827	0.484	1
Prr15	2.1217e-37	3.16304e-33	0.432254	0.482	0.117	1
Fbxo31	2.13312e-37	3.18005e-33	0.444859	0.496	0.14	1
Mrps24	2.43586e-37	3.63138e-33	0.657963	0.951	0.734	1
Sfrp1	2.52807e-37	3.76885e-33	0.311372	0.275	0.029	1
Golt1b	3.87374e-37	5.77498e-33	0.530224	0.676	0.265	1
Krtcap2	4.40083e-37	6.56075e-33	0.472441	0.986	0.888	1
Gpd1	8.0291e-37	1.19698e-32	0.311376	0.246	0.022	1
mt-Atp6	9.43693e-37	1.40686e-32	0.779783	0.989	1	1
Defb50	9.72457e-37	1.44974e-32	3.49506	0.898	0.65	1
Liph	1.45584e-36	2.17037e-32	0.450401	0.514	0.147	1
Mrpl17	2.76148e-36	4.11681e-32	0.7054	0.891	0.644	1
Pdgfd	3.32884e-36	4.96263e-32	0.303795	0.257	0.026	1
Sppl2a	3.3795e-36	5.03816e-32	0.899902	0.778	0.462	1
Pxylp1	4.64468e-36	6.92428e-32	0.426115	0.433	0.105	1
Hsbp1l1	5.60742e-36	8.35955e-32	0.371071	0.352	0.065	1
2610524H06Rik	9.14033e-36	1.36264e-31	0.47898	0.496	0.144	1
H13	9.43839e-36	1.40708e-31	0.67088	0.905	0.565	1
Lmf1	1.17461e-35	1.7511e-31	0.420588	0.444	0.112	1
Cnot11	1.18993e-35	1.77395e-31	0.443954	0.567	0.181	1
Tex15	1.33436e-35	1.98926e-31	0.418124	0.282	0.037	1
Ppib	1.44249e-35	2.15047e-31	0.702252	0.996	0.994	1
Cgref1	1.64948e-35	2.45904e-31	0.384873	0.289	0.04	1
Arhgap29	1.77089e-35	2.64004e-31	0.465862	0.581	0.193	1
Gm42067	2.35574e-35	3.51194e-31	0.33489	0.264	0.03	1
Srpr	2.57048e-35	3.83207e-31	0.646961	0.954	0.766	1
4732471J01Rik	2.91128e-35	4.34013e-31	0.396084	0.271	0.033	1
Ttc39a	3.38507e-35	5.04647e-31	0.441932	0.553	0.175	1
Wdyhv1	4.4606e-35	6.64986e-31	0.395491	0.43	0.105	1
Acad8	5.38247e-35	8.02419e-31	0.436983	0.542	0.168	1
H2-Q2	6.05179e-35	9.022e-31	0.354222	0.349	0.065	1
Ift20	6.38805e-35	9.52331e-31	0.539863	0.986	0.855	1
Spink5	1.16094e-34	1.73073e-30	6.05025	0.423	0.122	1
1110065P20Rik	1.42323e-34	2.12175e-30	0.59213	0.806	0.432	1
Fbp2	1.9546e-34	2.91392e-30	0.344655	0.261	0.03	1
mt-Co1	2.13658e-34	3.18521e-30	0.743749	0.982	1	1
Dpm3	2.57181e-34	3.83405e-30	0.678995	0.919	0.743	1
Rcn2	3.84995e-34	5.7395e-30	0.634939	0.785	0.435	1
Ephb6	4.50734e-34	6.71955e-30	0.437916	0.44	0.117	1
Chpt1	4.83251e-34	7.20431e-30	0.69994	0.789	0.467	1
Tmem59	5.06238e-34	7.54699e-30	0.637091	0.989	0.949	1
5830454E08Rik	7.42705e-34	1.10722e-29	0.29222	0.236	0.023	1
Dnajc1	7.44571e-34	1.11001e-29	0.724127	0.82	0.566	1
Mien1	8.62633e-34	1.28601e-29	0.660319	0.947	0.73	1
Ggt1	1.03489e-33	1.54281e-29	0.707311	0.504	0.165	1
mt-Co3	1.10288e-33	1.64418e-29	0.639125	0.986	1	1
B2m	1.14466e-33	1.70645e-29	0.822743	1	0.913	1
Akap17b	1.24047e-33	1.84929e-29	0.407798	0.359	0.075	1
Slc37a4	1.28316e-33	1.91294e-29	0.341534	0.317	0.055	1
Rchy1	1.37732e-33	2.0533e-29	0.53959	0.711	0.32	1
Taldo1	1.45244e-33	2.1653e-29	0.637865	0.996	0.911	1
Slc35c2	1.50823e-33	2.24847e-29	0.436662	0.528	0.168	1
Gpr83	1.64192e-33	2.44777e-29	0.459849	0.271	0.036	1
Gm5617	1.88755e-33	2.81396e-29	0.518739	0.683	0.291	1
Rps27l	2.59467e-33	3.86813e-29	0.605197	0.993	0.994	1
Amd1	3.07537e-33	4.58476e-29	0.783736	0.919	0.756	1
Dusp23	5.7033e-33	8.50248e-29	0.33739	0.327	0.06	1
Agtr1a	5.99957e-33	8.94416e-29	0.501286	0.542	0.188	1
Dnajc19	6.4766e-33	9.65532e-29	0.611913	0.877	0.625	1
Hacd2	8.7342e-33	1.3021e-28	0.704313	0.757	0.437	1
Ndufb9	9.42138e-33	1.40454e-28	0.555041	1	0.973	1
mt-Co2	1.30248e-32	1.94174e-28	0.714358	0.982	1	1
Cryl1	1.40737e-32	2.09811e-28	0.50792	0.634	0.253	1
Exph5	1.53583e-32	2.28962e-28	0.339704	0.306	0.052	1
Pycr2	1.92066e-32	2.86333e-28	0.539597	0.694	0.311	1
Sec14l4	2.4304e-32	3.62325e-28	0.282575	0.229	0.023	1
2900093K20Rik	2.49597e-32	3.721e-28	0.387144	0.356	0.076	1
Naxd	2.51982e-32	3.75655e-28	0.636758	0.915	0.67	1
Znhit2	3.60021e-32	5.36719e-28	0.381134	0.465	0.133	1
Med22	4.40282e-32	6.56372e-28	0.466465	0.542	0.192	1
Hist1h2bc	5.1205e-32	7.63364e-28	0.649007	0.75	0.369	1
Slc35f5	5.15202e-32	7.68063e-28	0.43914	0.627	0.239	1
Scd2	6.14105e-32	9.15508e-28	0.809926	0.852	0.607	1
Tor2a	6.24393e-32	9.30845e-28	0.510311	0.665	0.278	1
Xbp1	6.84115e-32	1.01988e-27	0.709788	0.856	0.596	1
Gadd45gip1	8.39394e-32	1.25137e-27	0.501918	0.634	0.256	1
9130008F23Rik	1.08075e-31	1.61118e-27	0.61349	0.549	0.198	1
Uso1	1.12478e-31	1.67683e-27	0.578802	0.782	0.41	1
Manf	1.23199e-31	1.83666e-27	0.722094	0.958	0.819	1
Gale	1.88778e-31	2.81431e-27	0.462178	0.521	0.172	1
Blzf1	2.27863e-31	3.39698e-27	0.445158	0.489	0.16	1
Parm1	2.87012e-31	4.27877e-27	0.419062	0.405	0.107	1
Scgb1b27	2.87267e-31	4.28258e-27	3.73618	0.201	0.016	1
Ubb	3.08773e-31	4.60319e-27	0.66979	1	0.999	1
Ttc39c	3.11003e-31	4.63643e-27	0.297759	0.246	0.031	1
Cad	4.17835e-31	6.22908e-27	0.407873	0.408	0.109	1
Selenof	4.68577e-31	6.98555e-27	0.473781	0.993	0.96	1
Pgm3	4.94363e-31	7.36997e-27	0.443001	0.613	0.227	1
Sec13	8.77822e-31	1.30866e-26	0.582931	0.768	0.418	1
Leprotl1	9.12998e-31	1.3611e-26	0.572084	0.739	0.381	1
Rhbg	9.61884e-31	1.43398e-26	0.257597	0.201	0.016	1
Aldh3a2	1.72534e-30	2.57213e-26	0.453873	0.521	0.184	1
Rhbdl2	1.81925e-30	2.71214e-26	0.327691	0.264	0.04	1
Prrc1	1.88406e-30	2.80876e-26	0.401781	0.567	0.199	1
Copb2	1.90183e-30	2.83525e-26	0.618806	0.908	0.721	1
F8a	1.95314e-30	2.91174e-26	0.375488	0.423	0.115	1
Apoo	2.16147e-30	3.22232e-26	0.412983	0.574	0.213	1
Uchl5	2.26412e-30	3.37535e-26	0.47435	0.627	0.262	1
Eef1akmt3	2.34114e-30	3.49016e-26	0.325694	0.285	0.047	1
Bckdk	2.39462e-30	3.5699e-26	0.607102	0.718	0.372	1
Tmem167	2.87118e-30	4.28036e-26	0.55281	0.88	0.626	1
Mlec	2.94774e-30	4.39449e-26	0.681312	0.813	0.561	1
Sec22b	3.92078e-30	5.84509e-26	0.567304	0.718	0.362	1
Tfcp2l1	4.5893e-30	6.84172e-26	0.366024	0.475	0.142	1
Ppa1	5.50323e-30	8.20422e-26	0.606	0.877	0.623	1
Il1r1	5.89821e-30	8.79306e-26	0.363953	0.342	0.076	1
Enpp5	6.77637e-30	1.01022e-25	0.449827	0.588	0.226	1
Srp68	7.38383e-30	1.10078e-25	0.491168	0.648	0.276	1
Ttc6	9.64811e-30	1.43834e-25	0.426679	0.472	0.15	1
Eid1	9.99306e-30	1.48976e-25	0.659958	0.912	0.73	1
Tcta	1.07608e-29	1.60422e-25	0.390965	0.542	0.187	1
Hook1	1.2968e-29	1.93327e-25	0.504548	0.627	0.258	1
Hist2h2aa1	1.30251e-29	1.94178e-25	0.364424	0.366	0.089	1
Plekhf1	1.39991e-29	2.08699e-25	0.329854	0.349	0.079	1
Preb	1.49968e-29	2.23572e-25	0.495114	0.701	0.325	1
Imp3	1.51664e-29	2.261e-25	0.557146	0.93	0.677	1
Tfpi	2.21953e-29	3.30888e-25	0.603449	0.461	0.151	1
Leo1	2.23418e-29	3.33071e-25	0.465273	0.546	0.206	1
Dhrs4	2.27714e-29	3.39476e-25	0.619729	0.792	0.515	1
Coq9	2.32411e-29	3.46478e-25	0.428089	0.563	0.213	1
Golgb1	2.84325e-29	4.23871e-25	0.688934	0.87	0.746	1
Mettl7a1	2.94937e-29	4.39693e-25	0.441478	0.465	0.151	1
AW011738	3.22131e-29	4.80232e-25	0.344031	0.356	0.082	1
Arfgap3	4.00586e-29	5.97194e-25	0.558975	0.715	0.351	1
Npc2	5.26084e-29	7.84286e-25	0.609605	0.982	0.865	1
mt-Nd4	6.452e-29	9.61864e-25	0.659021	0.961	1	1
Rint1	7.30513e-29	1.08905e-24	0.420422	0.511	0.178	1
Ngrn	1.11152e-28	1.65706e-24	0.472421	0.63	0.268	1
Dexi	1.23201e-28	1.83668e-24	0.421751	0.592	0.235	1
Ostc	1.79211e-28	2.67167e-24	0.614076	0.908	0.732	1
Surf6	1.89803e-28	2.82958e-24	0.417471	0.451	0.144	1
Prlr	2.26593e-28	3.37805e-24	0.369587	0.687	0.264	1
Fam114a1	2.45692e-28	3.66277e-24	0.381704	0.408	0.116	1
Syne4	3.42081e-28	5.09975e-24	0.399628	0.609	0.236	1
Macrod1	4.67417e-28	6.96825e-24	0.434523	0.602	0.245	1
Eaf2	4.81235e-28	7.17425e-24	0.332406	0.359	0.09	1
Tmbim4	4.99077e-28	7.44023e-24	0.522233	0.901	0.616	1
Copg1	5.13705e-28	7.65832e-24	0.431743	0.585	0.239	1
Rab39b	5.23393e-28	7.80274e-24	0.441733	0.556	0.212	1
Fam187b	5.56227e-28	8.29223e-24	0.356308	0.352	0.088	1
Ppt2	5.59166e-28	8.33605e-24	0.341573	0.419	0.122	1
Cd320	5.67013e-28	8.45302e-24	0.551494	0.658	0.313	1
Gjb1	1.14055e-27	1.70033e-23	0.330144	0.338	0.079	1
Slc38a1	1.31958e-27	1.96723e-23	0.456271	0.676	0.287	1
Rnf103	1.32515e-27	1.97554e-23	0.467017	0.482	0.17	1
Rrm2b	2.81739e-27	4.20017e-23	0.425173	0.518	0.193	1
Isca2	2.99455e-27	4.46428e-23	0.474733	0.658	0.321	1
Yipf1	3.62363e-27	5.40211e-23	0.564386	0.757	0.442	1
Mogs	4.35923e-27	6.49873e-23	0.440661	0.613	0.268	1
Pex11g	4.7631e-27	7.10083e-23	0.425239	0.518	0.192	1
Jagn1	4.81982e-27	7.18538e-23	0.524144	0.637	0.308	1
Cdc123	4.89915e-27	7.30365e-23	0.498838	0.768	0.437	1
Fam46a	6.15621e-27	9.17768e-23	0.902691	0.606	0.278	1
Sdc2	6.43201e-27	9.58885e-23	0.441409	0.567	0.233	1
Psmd7	6.64833e-27	9.91133e-23	0.556062	0.923	0.78	1
Maged1	7.83823e-27	1.16852e-22	0.850943	0.887	0.654	1
Tsta3	8.87522e-27	1.32312e-22	0.4804	0.757	0.408	1
Mdh1	1.16056e-26	1.73016e-22	0.541828	0.965	0.864	1
Fam46c	1.17137e-26	1.74628e-22	0.639398	0.754	0.424	1
Gfpt1	1.18469e-26	1.76614e-22	0.605253	0.856	0.559	1
Tcea3	1.41219e-26	2.10529e-22	0.364468	0.387	0.11	1
Lrg1	1.61742e-26	2.41125e-22	0.318008	0.275	0.053	1
Cyb561	2.0876e-26	3.11219e-22	0.438289	0.62	0.273	1
Lman1	2.22773e-26	3.32111e-22	0.541665	0.894	0.723	1
Lrrc31	2.24381e-26	3.34507e-22	0.359571	0.31	0.068	1
Cdk5rap3	2.30718e-26	3.43954e-22	0.522411	0.771	0.437	1
Mmgt2	2.41575e-26	3.6014e-22	0.434446	0.609	0.248	1
Nat8f1	2.4391e-26	3.63622e-22	0.270071	0.232	0.036	1
Slc39a7	2.60073e-26	3.87716e-22	0.574689	0.778	0.474	1
Gskip	3.44455e-26	5.13513e-22	0.365312	0.415	0.13	1
Nudt10	3.54872e-26	5.29043e-22	0.316209	0.306	0.069	1
Fam69a	3.58954e-26	5.35129e-22	0.442264	0.592	0.254	1
Defb1	3.61329e-26	5.38669e-22	0.632427	0.208	0.65	1
Lap3	4.52276e-26	6.74252e-22	0.599417	0.771	0.462	1
Creld2	5.0031e-26	7.45863e-22	0.491774	0.718	0.406	1
Agtrap	5.21452e-26	7.7738e-22	0.370301	0.486	0.175	1
Aldh7a1	5.24533e-26	7.81974e-22	0.530082	0.701	0.357	1
Acot1	5.48383e-26	8.17529e-22	0.649623	0.644	0.329	1
Eif2b1	6.03827e-26	9.00185e-22	0.415364	0.507	0.192	1
Krtap17-1	6.07721e-26	9.05991e-22	0.514575	0.215	0.03	1
Smim26	6.43359e-26	9.59119e-22	0.40242	0.539	0.211	1
Pgap1	6.69211e-26	9.97659e-22	0.303941	0.275	0.054	1
Derl2	6.82731e-26	1.01782e-21	0.474192	0.715	0.375	1
Slc36a1	6.86954e-26	1.02411e-21	0.286306	0.25	0.044	1
Tmem160	8.01731e-26	1.19522e-21	0.542843	0.887	0.648	1
2300009A05Rik	8.82534e-26	1.31568e-21	0.418022	0.574	0.243	1
Mcur1	9.21354e-26	1.37355e-21	0.478605	0.651	0.313	1
Tmed9	9.37936e-26	1.39827e-21	0.518014	0.968	0.925	1
Mpi	1.25596e-25	1.87238e-21	0.31021	0.335	0.084	1
Iqcc	1.26094e-25	1.87981e-21	0.392136	0.539	0.213	1
Napg	1.38426e-25	2.06365e-21	0.440853	0.673	0.333	1
Zfp9	1.39865e-25	2.08511e-21	0.31604	0.306	0.07	1
Prr15l	1.40587e-25	2.09588e-21	0.395133	0.556	0.209	1
Sin3b	1.87197e-25	2.79074e-21	0.597544	0.842	0.58	1
Pon3	1.8833e-25	2.80762e-21	0.375736	0.546	0.213	1
Fbxo9	2.32683e-25	3.46883e-21	0.459839	0.676	0.352	1
Cnot8	3.03945e-25	4.53121e-21	0.372956	0.486	0.179	1
Pmm2	3.25102e-25	4.84662e-21	0.449529	0.69	0.337	1
Idnk	3.46896e-25	5.17153e-21	0.459137	0.708	0.358	1
Abhd14b	4.18215e-25	6.23475e-21	0.406924	0.623	0.273	1
Msrb1	5.69584e-25	8.49135e-21	0.554685	0.81	0.51	1
Srprb	7.49683e-25	1.11763e-20	0.37879	0.475	0.175	1
Ppcs	8.44281e-25	1.25865e-20	0.327753	0.408	0.129	1
Agpat3	8.70003e-25	1.297e-20	0.587853	0.732	0.46	1
Uqcrfs1	9.06362e-25	1.35121e-20	0.509662	0.947	0.774	1
Htatip2	1.03718e-24	1.54623e-20	0.423512	0.599	0.268	1
Saysd1	1.03766e-24	1.54694e-20	0.401035	0.553	0.229	1
Prom2	1.24049e-24	1.84932e-20	0.398377	0.338	0.093	1
Mycbp	1.32324e-24	1.97269e-20	0.401959	0.535	0.222	1
Bscl2	1.57088e-24	2.34187e-20	0.457195	0.595	0.276	1
Ccdc93	1.5947e-24	2.37738e-20	0.338247	0.282	0.062	1
Tmem183a	1.88691e-24	2.81301e-20	0.529789	0.715	0.414	1
Tesk2	2.104e-24	3.13665e-20	0.31266	0.327	0.086	1
Lactb2	2.63855e-24	3.93354e-20	0.391764	0.44	0.155	1
Grhpr	2.6715e-24	3.98267e-20	0.528181	0.687	0.375	1
Plod2	3.13157e-24	4.66854e-20	0.322876	0.289	0.067	1
Fpgs	3.25089e-24	4.84642e-20	0.344503	0.391	0.122	1
Casz1	3.68836e-24	5.49861e-20	0.505242	0.62	0.288	1
Yif1a	4.13023e-24	6.15734e-20	0.4818	0.725	0.417	1
Tmbim6	4.72552e-24	7.04481e-20	0.474363	0.986	0.958	1
Ndufa13	5.08224e-24	7.57661e-20	0.441045	0.993	0.981	1
Chst12	5.12233e-24	7.63637e-20	0.248478	0.215	0.033	1
Nupr1l	5.43277e-24	8.09917e-20	0.322654	0.313	0.081	1
Fam98a	5.97462e-24	8.90696e-20	0.392047	0.57	0.25	1
Lzic	6.99424e-24	1.0427e-19	0.351191	0.356	0.104	1
Synj2	8.14868e-24	1.21481e-19	0.274634	0.264	0.055	1
Txndc15	1.30931e-23	1.95192e-19	0.473742	0.725	0.411	1
Kdelr1	1.31828e-23	1.96529e-19	0.454026	0.912	0.706	1
Vmac	1.9976e-23	2.97802e-19	0.347992	0.398	0.131	1
Lamtor2	2.58831e-23	3.85865e-19	0.43189	0.979	0.896	1
Mvb12a	2.8439e-23	4.23968e-19	0.506153	0.817	0.586	1
Gm11535	2.8561e-23	4.25787e-19	0.313708	0.303	0.076	1
BC030870	2.93315e-23	4.37274e-19	0.297131	0.296	0.072	1
0610009B22Rik	3.29354e-23	4.91001e-19	0.431659	0.592	0.276	1
Ptrh2	3.44616e-23	5.13753e-19	0.387244	0.528	0.222	1
Cxxc4	3.78422e-23	5.64152e-19	0.332614	0.401	0.131	1
Scamp1	4.19209e-23	6.24956e-19	0.351687	0.482	0.181	1
Akr1b10	4.19257e-23	6.25028e-19	0.396238	0.444	0.164	1
Hist1h2be	4.32062e-23	6.44119e-19	0.320539	0.275	0.062	1
Bet1l	4.42196e-23	6.59226e-19	0.455949	0.673	0.356	1
Ica1	4.43785e-23	6.61595e-19	0.360121	0.458	0.168	1
Dixdc1	4.66106e-23	6.9487e-19	0.233868	0.211	0.033	1
Edem1	4.7938e-23	7.14659e-19	0.44741	0.577	0.252	1
Htra2	5.26164e-23	7.84406e-19	0.348369	0.408	0.141	1
Tyw1	6.38096e-23	9.51274e-19	0.453908	0.345	0.105	1
Samd12	6.66324e-23	9.93356e-19	0.309082	0.317	0.083	1
Nudt18	7.42781e-23	1.10734e-18	0.361387	0.451	0.169	1
Osbpl2	7.77428e-23	1.15899e-18	0.353793	0.493	0.192	1
Qtrt1	7.91118e-23	1.1794e-18	0.342391	0.451	0.164	1
Cnpy2	8.50886e-23	1.2685e-18	0.53237	0.968	0.818	1
Pofut2	9.57828e-23	1.42793e-18	0.362293	0.588	0.271	1
Alg1	1.00037e-22	1.49135e-18	0.330729	0.38	0.123	1
Fut2	1.04015e-22	1.55066e-18	0.331014	0.38	0.115	1
1110008F13Rik	1.06283e-22	1.58447e-18	0.508672	0.965	0.801	1
Gm11423	1.14869e-22	1.71247e-18	0.27148	0.285	0.069	1
Lyplal1	1.15694e-22	1.72476e-18	0.318968	0.415	0.141	1
Prdx5	1.26538e-22	1.88643e-18	0.472231	0.965	0.909	1
Tmem218	1.46082e-22	2.17779e-18	0.323966	0.433	0.154	1
Ttc7b	2.0192e-22	3.01022e-18	0.257353	0.243	0.05	1
Odc1	2.20002e-22	3.27979e-18	0.564121	0.715	0.427	1
Glrx2	2.24231e-22	3.34284e-18	0.496566	0.813	0.519	1
Gmppa	2.32019e-22	3.45895e-18	0.330761	0.451	0.167	1
A130010J15Rik	2.34326e-22	3.49333e-18	0.393578	0.451	0.169	1
Eif2b4	2.51255e-22	3.74571e-18	0.331014	0.444	0.165	1
Il17re	2.6633e-22	3.97044e-18	0.404861	0.504	0.21	1
B4galt6	2.96186e-22	4.41554e-18	0.310498	0.37	0.117	1
Ick	3.15052e-22	4.6968e-18	0.321669	0.447	0.164	1
Pde4d	4.14365e-22	6.17735e-18	0.337233	0.458	0.168	1
Armcx3	4.19994e-22	6.26128e-18	0.379771	0.592	0.274	1
Lppos	4.68674e-22	6.98699e-18	0.39574	0.599	0.277	1
Ccpg1os	5.14198e-22	7.66566e-18	0.325738	0.366	0.119	1
Ero1lb	5.63276e-22	8.39732e-18	0.234703	0.359	0.109	1
Emb	5.83976e-22	8.70591e-18	0.651224	0.602	0.291	1
Cadps2	6.63215e-22	9.88721e-18	0.354413	0.525	0.22	1
Nbas	7.95508e-22	1.18594e-17	0.341351	0.37	0.121	1
Ap1m2	8.50537e-22	1.26798e-17	0.347567	0.521	0.22	1
Eif2ak3	8.92378e-22	1.33036e-17	0.320612	0.324	0.093	1
Gstt1	1.02729e-21	1.53148e-17	0.37185	0.486	0.196	1
Pygb	1.03421e-21	1.5418e-17	0.452603	0.627	0.326	1
Six1	1.09412e-21	1.63111e-17	0.325124	0.327	0.096	1
Bnip3	1.11677e-21	1.66488e-17	0.413438	0.514	0.225	1
Dusp12	1.28552e-21	1.91646e-17	0.331276	0.511	0.209	1
Izumo4	1.29276e-21	1.92724e-17	0.351039	0.472	0.187	1
Scfd1	1.45178e-21	2.16431e-17	0.4437	0.673	0.372	1
Dtd2	1.51487e-21	2.25837e-17	0.344089	0.461	0.182	1
Slc25a16	1.56787e-21	2.33737e-17	0.330491	0.426	0.156	1
1600012H06Rik	1.76968e-21	2.63824e-17	0.33568	0.447	0.172	1
Acot2	2.09116e-21	3.11751e-17	0.227044	0.211	0.038	1
Tmem219	2.34505e-21	3.496e-17	0.416023	0.687	0.377	1
Slc35b1	2.74982e-21	4.09944e-17	0.462786	0.725	0.423	1
Hid1	2.80891e-21	4.18752e-17	0.333859	0.419	0.147	1
Tmed4	2.99298e-21	4.46193e-17	0.383818	0.574	0.271	1
Stard10	3.07431e-21	4.58319e-17	0.466391	0.912	0.682	1
Twf2	3.11522e-21	4.64417e-17	0.32393	0.447	0.168	1
Slc22a18	3.37734e-21	5.03494e-17	0.287035	0.278	0.071	1
Mrpl18	3.42028e-21	5.09896e-17	0.427826	0.817	0.541	1
Ufm1	3.76894e-21	5.61874e-17	0.489761	0.884	0.718	1
Cyp2b10	3.77458e-21	5.62714e-17	0.300122	0.211	0.038	1
Exoc7	3.7908e-21	5.65132e-17	0.402949	0.613	0.306	1
Myzap	3.9252e-21	5.8517e-17	0.370095	0.468	0.189	1
Acox3	4.07616e-21	6.07674e-17	0.29895	0.317	0.09	1
Klf15	4.50515e-21	6.71628e-17	0.307005	0.356	0.113	1
Cln5	5.01699e-21	7.47932e-17	0.301029	0.387	0.132	1
Rrbp1	5.71926e-21	8.52627e-17	0.507425	0.965	0.933	1
Marveld3	5.75174e-21	8.5747e-17	0.353746	0.468	0.191	1
Gid8	6.62199e-21	9.87207e-17	0.334828	0.475	0.193	1
Fam58b	6.63748e-21	9.89516e-17	0.298473	0.327	0.099	1
Slc44a3	6.72645e-21	1.00278e-16	0.327365	0.437	0.167	1
Otud3	7.28145e-21	1.08552e-16	0.28529	0.31	0.088	1
Creb3l4	8.4064e-21	1.25323e-16	0.268369	0.215	0.041	1
Abcb6	9.348e-21	1.3936e-16	0.261147	0.275	0.07	1
Smim20	9.42474e-21	1.40504e-16	0.359588	0.542	0.242	1
Amd2	9.57122e-21	1.42688e-16	0.400741	0.609	0.292	1
Wipi1	9.60364e-21	1.43171e-16	0.413989	0.44	0.167	1
Derl3	9.70657e-21	1.44706e-16	0.368676	0.366	0.113	1
Timm17b	1.03996e-20	1.55037e-16	0.493022	0.771	0.553	1
Dnase2a	1.08223e-20	1.61339e-16	0.387302	0.602	0.3	1
1110008P14Rik	1.28294e-20	1.91261e-16	0.442869	0.778	0.499	1
Neu1	1.57903e-20	2.35402e-16	0.288099	0.616	0.274	1
Cacnb3	1.72576e-20	2.57276e-16	0.280189	0.317	0.093	1
Thap11	1.73548e-20	2.58725e-16	0.30925	0.366	0.124	1
2310030G06Rik	1.77123e-20	2.64055e-16	0.329255	0.468	0.189	1
Sdhaf1	1.88902e-20	2.81615e-16	0.332302	0.447	0.177	1
Rexo2	2.15045e-20	3.20589e-16	0.513447	0.842	0.698	1
Ufsp2	2.63359e-20	3.92616e-16	0.392109	0.648	0.321	1
Tjp3	2.7155e-20	4.04827e-16	0.283266	0.349	0.112	1
Kif1bp	2.82609e-20	4.21313e-16	0.316658	0.44	0.172	1
Vamp5	2.98906e-20	4.4561e-16	0.332899	0.539	0.235	1
Pick1	3.11985e-20	4.65108e-16	0.311123	0.454	0.178	1
Smdt1	3.13896e-20	4.67955e-16	0.392942	0.982	0.95	1
Coasy	3.46858e-20	5.17095e-16	0.326251	0.535	0.236	1
P3h4	3.62556e-20	5.40499e-16	0.370202	0.521	0.235	1
Nfe2l3	3.76684e-20	5.6156e-16	0.230575	0.211	0.041	1
Mllt3	4.01786e-20	5.98982e-16	0.373418	0.57	0.277	1
Gorasp1	4.40625e-20	6.56884e-16	0.30031	0.327	0.102	1
Hint2	4.8394e-20	7.21458e-16	0.421788	0.842	0.572	1
Tmed10	4.90081e-20	7.30612e-16	0.41654	0.989	0.944	1
Steap1	5.02166e-20	7.48629e-16	0.261266	0.25	0.06	1
Vamp4	5.45492e-20	8.13219e-16	0.353094	0.489	0.214	1
Pwwp2b	5.50093e-20	8.20079e-16	0.342015	0.475	0.197	1
Mgll	5.80876e-20	8.6597e-16	0.73399	0.239	0.056	1
Lgals3bp	6.88002e-20	1.02567e-15	0.307891	0.296	0.085	1
Alg11	7.89607e-20	1.17715e-15	0.281053	0.31	0.093	1
Spint1	8.22488e-20	1.22617e-15	0.359434	0.673	0.351	1
Rab38	8.26867e-20	1.23269e-15	0.227006	0.229	0.05	1
Fbf1	8.34512e-20	1.24409e-15	0.302909	0.366	0.127	1
Tfg	8.69753e-20	1.29663e-15	0.460747	0.768	0.483	1
Pld3	8.72073e-20	1.30009e-15	0.337068	0.563	0.26	1
Tm2d3	9.42885e-20	1.40565e-15	0.426986	0.704	0.422	1
Dpp7	9.49293e-20	1.41521e-15	0.333177	0.377	0.138	1
Gm15446	9.74031e-20	1.45209e-15	0.232378	0.208	0.041	1
Bet1	9.95494e-20	1.48408e-15	0.438664	0.634	0.347	1
Tsc22d3	1.06666e-19	1.59018e-15	0.453448	0.577	0.285	1
Ormdl2	1.12277e-19	1.67383e-15	0.47813	0.697	0.411	1
Ss18l2	1.17491e-19	1.75155e-15	0.422708	0.683	0.398	1
Nudcd2	1.27851e-19	1.90601e-15	0.43695	0.606	0.334	1
B230118H07Rik	1.40544e-19	2.09523e-15	0.389588	0.57	0.291	1
Dnajc30	1.61194e-19	2.40308e-15	0.304295	0.489	0.207	1
Etfrf1	1.6255e-19	2.4233e-15	0.319225	0.461	0.194	1
Hddc3	1.7503e-19	2.60935e-15	0.33732	0.518	0.235	1
Hibch	1.75911e-19	2.62248e-15	0.331276	0.454	0.186	1
Acp5	1.83647e-19	2.73781e-15	0.47186	0.553	0.277	1
Ormdl3	1.83897e-19	2.74153e-15	0.371345	0.792	0.495	1
Ap3s1	1.9432e-19	2.89692e-15	0.379042	0.613	0.321	1
Nme6	1.97351e-19	2.94211e-15	0.287445	0.352	0.118	1
Psmd5	2.13866e-19	3.18832e-15	0.356011	0.458	0.192	1
Arl1	2.17695e-19	3.24539e-15	0.459692	0.944	0.807	1
Slc1a5	2.48424e-19	3.7035e-15	0.456543	0.785	0.517	1
Tmem214	2.54726e-19	3.79746e-15	0.361441	0.549	0.263	1
Golga1	2.65783e-19	3.96229e-15	0.319132	0.521	0.234	1
Itpripl1	2.67405e-19	3.98647e-15	0.281926	0.285	0.081	1
Slc33a1	2.91289e-19	4.34253e-15	0.262551	0.482	0.193	1
Ntpcr	2.97623e-19	4.43697e-15	0.302787	0.384	0.141	1
Fkbp5	3.44571e-19	5.13686e-15	0.495049	0.655	0.384	1
Osbpl1a	3.62716e-19	5.40738e-15	0.369289	0.542	0.251	1
B4galnt1	3.74181e-19	5.5783e-15	0.415236	0.602	0.316	1
Brcc3	3.80436e-19	5.67154e-15	0.334785	0.56	0.267	1
Pebp1	3.98369e-19	5.93889e-15	0.448003	0.996	0.97	1
Cbr2	4.12946e-19	6.1562e-15	0.79516	0.908	0.684	1
Ogfod3	4.36812e-19	6.51199e-15	0.352547	0.475	0.207	1
Slc5a1	4.61337e-19	6.87762e-15	0.277785	0.345	0.115	1
Bcat2	4.6644e-19	6.95369e-15	0.339178	0.57	0.269	1
Aamdc	4.6788e-19	6.97515e-15	0.384456	0.599	0.313	1
Zcchc17	4.90174e-19	7.30752e-15	0.437868	0.697	0.438	1
Tmem30b	5.02098e-19	7.48528e-15	0.334939	0.5	0.222	1
BC031181	5.21699e-19	7.7775e-15	0.411117	0.88	0.731	1
Kctd1	5.4585e-19	8.13753e-15	0.356277	0.577	0.279	1
Pam16	6.62413e-19	9.87526e-15	0.434763	0.764	0.517	1
Mfhas1	7.45612e-19	1.11156e-14	0.273027	0.31	0.097	1
Rfesd	8.5015e-19	1.2674e-14	0.264135	0.296	0.089	1
Spcs3	8.74666e-19	1.30395e-14	0.394865	0.644	0.348	1
Creb3l1	8.98814e-19	1.33995e-14	0.234054	0.215	0.046	1
Mrpl57	1.01743e-18	1.51678e-14	0.448047	0.831	0.623	1
1810044D09Rik	1.09809e-18	1.63703e-14	0.27344	0.303	0.094	1
Rhou	1.16476e-18	1.73643e-14	0.477841	0.687	0.407	1
Ccdc127	1.24841e-18	1.86112e-14	0.409637	0.606	0.325	1
Mlx	1.8912e-18	2.8194e-14	0.313609	0.535	0.251	1
Isg20	2.09518e-18	3.12349e-14	0.474617	0.581	0.306	1
Naprt	2.20333e-18	3.28473e-14	0.29018	0.349	0.123	1
Ufsp1	2.42168e-18	3.61024e-14	0.269013	0.292	0.089	1
2310040G24Rik	2.87708e-18	4.28915e-14	0.225813	0.243	0.061	1
Tmem56	2.89059e-18	4.30929e-14	0.2373	0.257	0.069	1
Scrn2	3.24614e-18	4.83934e-14	0.250356	0.285	0.085	1
Slc35f6	3.5683e-18	5.31962e-14	0.2915	0.317	0.104	1
Tmem181a	3.83914e-18	5.72339e-14	0.297424	0.37	0.138	1
Triqk	3.89556e-18	5.80751e-14	0.226084	0.254	0.067	1
C1galt1c1	5.03403e-18	7.50473e-14	0.309821	0.419	0.171	1
Bmyc	5.05014e-18	7.52875e-14	0.429825	0.648	0.391	1
Vamp7	5.71893e-18	8.52578e-14	0.312334	0.504	0.225	1
Eif2d	6.49551e-18	9.68351e-14	0.30478	0.408	0.165	1
Oxld1	6.54234e-18	9.75331e-14	0.293385	0.349	0.125	1
Zfp260	8.38884e-18	1.25061e-13	0.287764	0.405	0.158	1
Galnt10	8.64772e-18	1.2892e-13	0.253149	0.31	0.1	1
Tmem106c	9.46126e-18	1.41048e-13	0.338169	0.521	0.252	1
Tecr	9.72345e-18	1.44957e-13	0.484503	0.901	0.79	1
Scyl1	9.74557e-18	1.45287e-13	0.308252	0.401	0.161	1
Ccdc149	1.25962e-17	1.87784e-13	0.209965	0.218	0.051	1
Dnajc25	1.3526e-17	2.01646e-13	0.386133	0.528	0.254	1
Eny2	1.38127e-17	2.0592e-13	0.416224	0.887	0.722	1
Higd1a	1.38129e-17	2.05922e-13	0.451213	0.866	0.72	1
Ufc1	1.415e-17	2.10949e-13	0.381785	0.912	0.726	1
Rpp25l	1.5138e-17	2.25678e-13	0.338868	0.525	0.256	1
Esrp1	1.5779e-17	2.35234e-13	0.34904	0.539	0.265	1
Habp4	1.61232e-17	2.40365e-13	0.256682	0.296	0.094	1
Vps51	1.63909e-17	2.44356e-13	0.263105	0.282	0.086	1
Coq7	1.68353e-17	2.50981e-13	0.313174	0.532	0.258	1
Usp54	1.93617e-17	2.88644e-13	0.317793	0.373	0.14	1
Abhd16a	2.10191e-17	3.13353e-13	0.384669	0.623	0.344	1
Rit1	2.15192e-17	3.20808e-13	0.307866	0.468	0.208	1
Tatdn1	2.41668e-17	3.60278e-13	0.327099	0.486	0.227	1
Vamp8	2.52063e-17	3.75775e-13	0.365244	0.989	0.939	1
Gk5	2.64217e-17	3.93894e-13	0.279548	0.398	0.155	1
AL590144.2	2.68333e-17	4.00031e-13	0.35756	0.528	0.257	1
Gpx8	3.25928e-17	4.85893e-13	0.371047	0.637	0.355	1
Rdh14	3.55981e-17	5.30697e-13	0.286931	0.412	0.17	1
Kctd5	3.66116e-17	5.45806e-13	0.270548	0.38	0.147	1
Slc22a17	3.68186e-17	5.48892e-13	0.246387	0.257	0.074	1
Ap3s2	3.93327e-17	5.86372e-13	0.263844	0.317	0.109	1
Creb3	4.09589e-17	6.10615e-13	0.312104	0.521	0.251	1
Emc9	4.2132e-17	6.28104e-13	0.281245	0.408	0.167	1
Gucd1	4.24013e-17	6.32119e-13	0.258752	0.289	0.091	1
Coa4	4.25673e-17	6.34593e-13	0.226932	0.264	0.076	1
Srp19	4.30643e-17	6.42002e-13	0.453102	0.813	0.628	1
Gnpnat1	4.36758e-17	6.51118e-13	0.342462	0.549	0.279	1
Mapk12	4.42099e-17	6.59081e-13	0.238354	0.292	0.093	1
Ywhah	4.45138e-17	6.63611e-13	0.906219	0.803	0.695	1
Tysnd1	4.51428e-17	6.72989e-13	0.293434	0.38	0.149	1
Slc9a3r2	4.68615e-17	6.98611e-13	0.283955	0.514	0.234	1
Rpn2	4.81089e-17	7.17208e-13	0.457047	0.88	0.701	1
Mrps12	5.023e-17	7.48828e-13	0.426659	0.82	0.625	1
Sod2	5.09991e-17	7.60295e-13	0.426106	0.863	0.687	1
Ppp1r9a	5.85214e-17	8.72437e-13	0.252484	0.268	0.08	1
H2-K1	6.28596e-17	9.37111e-13	0.351088	0.989	0.952	1
Yipf5	6.32254e-17	9.42565e-13	0.407573	0.623	0.358	1
Tor1b	6.69567e-17	9.98191e-13	0.291162	0.588	0.292	1
Rab3a	6.79258e-17	1.01264e-12	0.257491	0.327	0.114	1
Tmem199	7.07573e-17	1.05485e-12	0.275349	0.37	0.144	1
Ccdc189	7.19006e-17	1.07189e-12	0.242747	0.246	0.069	1
Gnmt	7.20806e-17	1.07458e-12	0.305176	0.433	0.185	1
Tmeff1	7.55613e-17	1.12647e-12	0.250356	0.25	0.071	1
Cgnl1	7.63049e-17	1.13755e-12	0.268062	0.345	0.126	1
Tex30	7.72883e-17	1.15221e-12	0.313221	0.496	0.237	1
Tspan5	8.02506e-17	1.19638e-12	0.412238	0.616	0.351	1
Ost4	8.08573e-17	1.20542e-12	0.355058	0.923	0.808	1
Atp6v0a2	9.25894e-17	1.38032e-12	0.298592	0.423	0.18	1
BC004004	1.00672e-16	1.50081e-12	0.325447	0.546	0.279	1
Zbtb8os	1.09834e-16	1.63741e-12	0.351596	0.658	0.379	1
Hist1h1c	1.13935e-16	1.69854e-12	0.498018	0.648	0.384	1
Clint1	1.15499e-16	1.72186e-12	0.398425	0.93	0.823	1
0610012G03Rik	1.47163e-16	2.1939e-12	0.387477	0.827	0.631	1
Spcs1	1.75544e-16	2.61701e-12	0.464914	0.947	0.873	1
C2cd2	1.8765e-16	2.79749e-12	0.222342	0.246	0.07	1
B9d1	2.02971e-16	3.02589e-12	0.279548	0.408	0.171	1
5730455P16Rik	2.10555e-16	3.13895e-12	0.226897	0.275	0.085	1
Gpr89	2.14061e-16	3.19121e-12	0.316862	0.493	0.237	1
Tmem192	2.16393e-16	3.22599e-12	0.271418	0.423	0.18	1
Fam210b	2.32201e-16	3.46165e-12	0.273958	0.514	0.237	1
Cep44	2.38749e-16	3.55927e-12	0.237902	0.275	0.086	1
Ivd	2.56379e-16	3.8221e-12	0.284885	0.419	0.18	1
Fahd1	2.73316e-16	4.0746e-12	0.257624	0.387	0.157	1
Nme1	3.15434e-16	4.70248e-12	0.401954	0.93	0.784	1
Tbrg1	3.24585e-16	4.83892e-12	0.383903	0.863	0.664	1
2510046G10Rik	3.3231e-16	4.95408e-12	0.211942	0.215	0.055	1
Rpn1	3.45643e-16	5.15284e-12	0.392173	0.859	0.634	1
Tceal8	3.47766e-16	5.1845e-12	0.428103	0.799	0.577	1
Lrrc28	3.54396e-16	5.28334e-12	0.290145	0.317	0.115	1
Slc25a24	3.73063e-16	5.56163e-12	0.323405	0.461	0.209	1
Myo1d	3.83846e-16	5.72237e-12	0.350159	0.525	0.269	1
Mtg2	4.18913e-16	6.24515e-12	0.250019	0.356	0.137	1
Slc25a29	4.54018e-16	6.7685e-12	0.245119	0.352	0.13	1
Hmox2	4.87649e-16	7.26987e-12	0.355357	0.658	0.391	1
Rpusd4	4.92576e-16	7.34332e-12	0.235537	0.25	0.074	1
Slc25a10	4.93629e-16	7.35902e-12	0.287399	0.401	0.171	1
Clptm1l	5.05851e-16	7.54123e-12	0.390071	0.729	0.488	1
Plpp1	5.11521e-16	7.62576e-12	0.223288	0.335	0.121	1
Mphosph6	5.19432e-16	7.74369e-12	0.293074	0.447	0.202	1
Yipf2	5.20642e-16	7.76173e-12	0.276828	0.525	0.243	1
Abcf3	5.24712e-16	7.8224e-12	0.278875	0.43	0.192	1
Rnf181	5.2908e-16	7.88753e-12	0.298222	0.528	0.257	1
Rpl10	5.66744e-16	8.44902e-12	0.294919	1	1	1
Exosc4	5.70001e-16	8.49758e-12	0.362961	0.577	0.321	1
Mrpl39	5.96673e-16	8.8952e-12	0.292315	0.496	0.24	1
Ciao1	6.02503e-16	8.98212e-12	0.268138	0.461	0.212	1
Mat2a	6.46694e-16	9.64092e-12	0.983264	0.887	0.819	1
Stap2	6.52517e-16	9.72772e-12	0.27557	0.553	0.27	1
Pde4dip	6.70677e-16	9.99846e-12	0.269755	0.415	0.174	1
Prdx3	6.93401e-16	1.03372e-11	0.257954	0.504	0.234	1
Rab11fip1	7.38656e-16	1.10119e-11	0.322147	0.641	0.364	1
Cdk19	7.70694e-16	1.14895e-11	0.344522	0.563	0.296	1
2010320M18Rik	7.94397e-16	1.18429e-11	0.264325	0.489	0.229	1
Spryd3	8.03628e-16	1.19805e-11	0.289308	0.447	0.205	1
Ppil1	8.21647e-16	1.22491e-11	0.268062	0.352	0.14	1
Ptp4a3	1.05524e-15	1.57315e-11	0.232856	0.268	0.085	1
Nectin4	1.07022e-15	1.59549e-11	0.23507	0.268	0.085	1
Ctns	1.21876e-15	1.81693e-11	0.204062	0.278	0.087	1
Gfer	1.2205e-15	1.81952e-11	0.270628	0.465	0.214	1
Slc38a10	1.24092e-15	1.84997e-11	0.203588	0.606	0.301	1
Wbp1	1.28883e-15	1.92139e-11	0.361356	0.563	0.299	1
Cobl	1.35054e-15	2.01339e-11	0.241549	0.313	0.111	1
Atp5g1	1.48055e-15	2.20721e-11	0.398435	0.961	0.949	1
Vkorc1l1	1.51144e-15	2.25325e-11	0.260234	0.415	0.18	1
Slc35a2	1.57509e-15	2.34815e-11	0.285632	0.394	0.168	1
Ogfod2	1.72686e-15	2.57441e-11	0.246781	0.398	0.166	1
Dennd2d	1.85632e-15	2.7674e-11	0.223213	0.243	0.072	1
Ikbip	1.91414e-15	2.85359e-11	0.26257	0.373	0.152	1
Srp72	1.9432e-15	2.89692e-11	0.388198	0.835	0.659	1
Dcaf4	2.04791e-15	3.05303e-11	0.272544	0.394	0.168	1
Rwdd4a	2.20085e-15	3.28103e-11	0.303005	0.56	0.295	1
Commd3	2.34689e-15	3.49874e-11	0.395815	0.771	0.558	1
Thyn1	2.44388e-15	3.64333e-11	0.317612	0.542	0.279	1
Smim1	2.53953e-15	3.78594e-11	0.474106	0.725	0.511	1
Mpdu1	2.58165e-15	3.84873e-11	0.292192	0.581	0.302	1
Mia2	2.73074e-15	4.07098e-11	0.441483	0.81	0.654	1
Hdac11	2.87307e-15	4.28317e-11	0.257139	0.394	0.166	1
Rab4a	3.0171e-15	4.4979e-11	0.276163	0.556	0.278	1
Uap1l1	3.05116e-15	4.54867e-11	0.265306	0.32	0.121	1
Snx13	3.15195e-15	4.69893e-11	0.279764	0.408	0.178	1
Fuca2	3.27567e-15	4.88337e-11	0.304646	0.62	0.348	1
Scap	3.48076e-15	5.18912e-11	0.290657	0.331	0.131	1
Cdipt	3.76613e-15	5.61455e-11	0.29789	0.525	0.272	1
Kif13b	3.93529e-15	5.86673e-11	0.262215	0.419	0.181	1
Fam214a	3.93759e-15	5.87016e-11	0.246997	0.335	0.128	1
Fam184a	4.09887e-15	6.11059e-11	0.22293	0.246	0.075	1
Cers4	4.31851e-15	6.43803e-11	0.292101	0.359	0.149	1
Cited2	5.04822e-15	7.52589e-11	0.570896	0.718	0.473	1
Serinc2	5.25815e-15	7.83885e-11	0.300178	0.504	0.251	1
Six4	5.4501e-15	8.125e-11	0.287555	0.338	0.133	1
Ssx2ip	5.77345e-15	8.60706e-11	0.277472	0.394	0.171	1
Rhbdd3	6.04526e-15	9.01228e-11	0.251058	0.278	0.096	1
Tsr3	6.04759e-15	9.01574e-11	0.265688	0.451	0.21	1
Slc44a4	6.06318e-15	9.03898e-11	0.219923	0.285	0.097	1
Aktip	7.01503e-15	1.0458e-10	0.298544	0.521	0.264	1
Morn2	7.07951e-15	1.05541e-10	0.285092	0.433	0.203	1
Plpp6	7.3208e-15	1.09138e-10	0.218917	0.254	0.081	1
Gemin2	8.18258e-15	1.21986e-10	0.244189	0.32	0.122	1
Irf2	8.46649e-15	1.26218e-10	0.379197	0.708	0.471	1
Stard7	8.67718e-15	1.29359e-10	0.270088	0.458	0.215	1
Mrps34	9.61076e-15	1.43277e-10	0.339225	0.831	0.593	1
Atp6v0e2	9.70157e-15	1.44631e-10	0.232124	0.338	0.13	1
Pdxdc1	9.96257e-15	1.48522e-10	0.308404	0.574	0.316	1
Mansc1	1.02968e-14	1.53505e-10	0.227919	0.299	0.107	1
Haghl	1.04954e-14	1.56466e-10	0.275664	0.408	0.187	1
Stambp	1.05e-14	1.56534e-10	0.301234	0.468	0.22	1
Lage3	1.07511e-14	1.60277e-10	0.354591	0.743	0.53	1
Mrpl10	1.10246e-14	1.64354e-10	0.253409	0.335	0.133	1
Pigv	1.12904e-14	1.68318e-10	0.21331	0.229	0.068	1
Decr2	1.16935e-14	1.74326e-10	0.224921	0.282	0.098	1
Edn1	1.18766e-14	1.77056e-10	0.539863	0.43	0.196	1
Pex2	1.27258e-14	1.89716e-10	0.321005	0.592	0.329	1
Magt1	1.39792e-14	2.08402e-10	0.3631	0.771	0.563	1
Pithd1	1.52952e-14	2.28022e-10	0.295545	0.486	0.243	1
Dram2	1.6911e-14	2.52109e-10	0.298109	0.419	0.196	1
Ldlrad3	1.83961e-14	2.74249e-10	0.228066	0.246	0.079	1
Atp6v0b	1.99879e-14	2.9798e-10	0.370267	0.951	0.907	1
Txndc11	2.13721e-14	3.18615e-10	0.261453	0.486	0.238	1
Igsf5	2.48637e-14	3.70668e-10	0.245067	0.352	0.144	1
Abhd17b	2.67139e-14	3.98251e-10	0.252034	0.338	0.136	1
Stxbp2	2.86923e-14	4.27745e-10	0.311641	0.546	0.288	1
Mat2b	2.86959e-14	4.27798e-10	0.355821	0.648	0.398	1
Ndufaf3	3.08907e-14	4.60519e-10	0.298033	0.595	0.337	1
Gm10602	3.10519e-14	4.62922e-10	0.210667	0.225	0.068	1
Drg1	3.20459e-14	4.77741e-10	0.281453	0.577	0.321	1
Klhdc1	3.24577e-14	4.83879e-10	0.25382	0.408	0.184	1
Hmgcl	3.36213e-14	5.01226e-10	0.338189	0.588	0.343	1
Dhrs7b	3.39532e-14	5.06174e-10	0.285761	0.408	0.191	1
Iscu	3.59548e-14	5.36014e-10	0.376953	0.824	0.678	1
Mrpl1	3.65043e-14	5.44206e-10	0.229162	0.338	0.136	1
Med8	3.77125e-14	5.62218e-10	0.276381	0.546	0.284	1
Phlda2	4.10454e-14	6.11905e-10	0.263005	0.401	0.179	1
Sgsm3	4.1385e-14	6.16968e-10	0.267929	0.391	0.174	1
Fastk	4.24028e-14	6.32141e-10	0.271215	0.415	0.194	1
Polr3g	4.32702e-14	6.45072e-10	0.219064	0.275	0.096	1
Xpnpep1	4.81751e-14	7.18194e-10	0.279408	0.507	0.259	1
Ptgr1	4.87644e-14	7.26979e-10	0.228617	0.532	0.254	1
Grb7	4.9436e-14	7.36991e-10	0.240093	0.317	0.124	1
Alg3	5.9506e-14	8.87116e-10	0.213209	0.257	0.087	1
Cenpc1	5.99875e-14	8.94293e-10	0.233466	0.324	0.128	1
Abtb1	6.02534e-14	8.98258e-10	0.22206	0.239	0.078	1
Cgrrf1	6.11084e-14	9.11004e-10	0.258634	0.454	0.22	1
Rfk	6.37789e-14	9.50815e-10	0.3081	0.525	0.288	1
Rnf7	6.4132e-14	9.5608e-10	0.351749	0.873	0.745	1
Ccdc186	6.50443e-14	9.69681e-10	0.378305	0.669	0.44	1
Ccdc28b	6.56539e-14	9.78769e-10	0.217763	0.292	0.105	1
BC016579	6.59572e-14	9.83291e-10	0.223509	0.246	0.081	1
Spr	6.84794e-14	1.02089e-09	0.366128	0.683	0.459	1
Gpr108	7.54225e-14	1.1244e-09	0.278249	0.588	0.323	1
Ubqln2	7.80142e-14	1.16304e-09	0.307689	0.546	0.3	1
Pdcd2	7.82139e-14	1.16601e-09	0.265832	0.437	0.208	1
Bnip1	8.18828e-14	1.22071e-09	0.239668	0.31	0.122	1
Elp2	8.38848e-14	1.25055e-09	0.219329	0.278	0.1	1
1190007I07Rik	8.868e-14	1.32204e-09	0.250029	0.38	0.168	1
Tmem38b	8.99519e-14	1.341e-09	0.218112	0.264	0.093	1
Zbtb7b	9.04661e-14	1.34867e-09	0.231043	0.275	0.099	1
Traf3ip2	9.51619e-14	1.41867e-09	0.297703	0.408	0.194	1
2810001G20Rik	9.60155e-14	1.4314e-09	0.253923	0.377	0.166	1
Adam15	9.67932e-14	1.44299e-09	0.224094	0.342	0.14	1
Cog8	1.00995e-13	1.50563e-09	0.242063	0.408	0.187	1
Ap1g2	1.14559e-13	1.70784e-09	0.212796	0.232	0.074	1
Sh3yl1	1.2131e-13	1.80849e-09	0.268392	0.528	0.276	1
Sec31a	1.25367e-13	1.86897e-09	0.389568	0.697	0.498	1
Pdk2	1.3275e-13	1.97904e-09	0.207762	0.243	0.08	1
Med9	1.47714e-13	2.20211e-09	0.297049	0.521	0.276	1
Trp53inp2	1.48621e-13	2.21565e-09	0.230159	0.282	0.103	1
Nagk	1.55848e-13	2.32338e-09	0.296152	0.592	0.336	1
Amigo1	1.61367e-13	2.40566e-09	0.202082	0.257	0.088	1
Phgdh	1.97681e-13	2.94703e-09	0.393025	0.937	0.729	1
Bola1	2.09991e-13	3.13054e-09	0.344358	0.669	0.428	1
Nipal3	2.12604e-13	3.1695e-09	0.216174	0.264	0.094	1
Arfgap1	2.22294e-13	3.31396e-09	0.237984	0.306	0.122	1
Cyp2j6	2.39327e-13	3.56788e-09	0.225458	0.299	0.116	1
Polr3k	2.4049e-13	3.58522e-09	0.293587	0.5	0.268	1
Caml	2.60952e-13	3.89027e-09	0.275354	0.542	0.293	1
Gatb	2.6928e-13	4.01442e-09	0.20777	0.222	0.07	1
Proser2	2.72518e-13	4.06269e-09	0.239995	0.342	0.145	1
Cdpf1	3.19514e-13	4.76331e-09	0.246208	0.489	0.247	1
Fam45a	3.31104e-13	4.9361e-09	0.246671	0.338	0.143	1
Mthfsd	3.32124e-13	4.9513e-09	0.233291	0.32	0.131	1
Nbr1	3.86237e-13	5.75803e-09	0.283805	0.521	0.277	1
Pigk	3.8881e-13	5.79637e-09	0.271089	0.475	0.243	1
Sys1	4.03475e-13	6.01501e-09	0.347109	0.792	0.611	1
Cmc2	4.18241e-13	6.23514e-09	0.237483	0.451	0.219	1
Mrps18b	4.21445e-13	6.28289e-09	0.308582	0.613	0.364	1
Cfap36	4.56986e-13	6.81275e-09	0.306395	0.528	0.293	1
Dpp3	4.60438e-13	6.8642e-09	0.238036	0.451	0.222	1
Gstz1	4.64619e-13	6.92654e-09	0.316023	0.377	0.177	1
1110032A03Rik	4.74217e-13	7.06963e-09	0.243599	0.447	0.215	1
Pex13	4.8551e-13	7.23798e-09	0.238368	0.43	0.208	1
BC051226	4.89061e-13	7.29093e-09	0.208943	0.25	0.087	1
Auh	5.14885e-13	7.67591e-09	0.334685	0.627	0.396	1
Coprs	5.1797e-13	7.72189e-09	0.224906	0.313	0.127	1
Fam173a	5.80305e-13	8.65118e-09	0.32737	0.838	0.637	1
Abhd8	6.14016e-13	9.15375e-09	0.209393	0.264	0.096	1
Golga5	6.14531e-13	9.16143e-09	0.240697	0.384	0.173	1
Phkb	6.20428e-13	9.24934e-09	0.252976	0.5	0.262	1
Stx18	6.393e-13	9.53068e-09	0.241235	0.465	0.236	1
Abhd17c	6.58032e-13	9.80994e-09	0.214528	0.306	0.122	1
Ndufa4	6.73865e-13	1.0046e-08	0.318431	1	0.985	1
Exoc4	6.73984e-13	1.00477e-08	0.266575	0.43	0.21	1
Necap1	6.98028e-13	1.04062e-08	0.236311	0.306	0.125	1
Rab15	7.00141e-13	1.04377e-08	0.302612	0.648	0.393	1
Rpp14	7.03168e-13	1.04828e-08	0.238424	0.394	0.183	1
Tada2a	7.0661e-13	1.05341e-08	0.234619	0.268	0.099	1
Gtf3c6	7.17387e-13	1.06948e-08	0.317601	0.592	0.349	1
Ak3	7.5742e-13	1.12916e-08	0.30182	0.634	0.389	1
Gbf1	7.57879e-13	1.12985e-08	0.302475	0.567	0.328	1
Sigirr	7.96218e-13	1.187e-08	0.207762	0.243	0.084	1
Lxn	8.30587e-13	1.23824e-08	0.265344	0.447	0.23	1
Cmss1	8.76181e-13	1.30621e-08	0.231458	0.359	0.16	1
Slc30a7	9.36011e-13	1.39541e-08	0.246504	0.387	0.181	1
2610528J11Rik	9.57776e-13	1.42785e-08	0.228103	0.327	0.138	1
Pla2g16	9.6154e-13	1.43346e-08	0.239018	0.595	0.323	1
Fam207a	1.04894e-12	1.56376e-08	0.251952	0.391	0.185	1
Cln3	1.06048e-12	1.58097e-08	0.217763	0.299	0.119	1
Tmem248	1.08612e-12	1.61919e-08	0.257688	0.623	0.363	1
Pex14	1.09138e-12	1.62702e-08	0.228982	0.387	0.18	1
Crb3	1.09269e-12	1.62898e-08	0.270966	0.637	0.371	1
Tmem205	1.10218e-12	1.64313e-08	0.374704	0.799	0.606	1
Sfxn1	1.14087e-12	1.70081e-08	0.373462	0.725	0.53	1
Mrpl34	1.14907e-12	1.71303e-08	0.304076	0.683	0.439	1
Dbt	1.1631e-12	1.73395e-08	0.219649	0.352	0.153	1
Yipf3	1.19416e-12	1.78025e-08	0.34783	0.718	0.535	1
[truncated: 9,557 more rows]

## Sheet: guo
gene	p_val	p_val_adj	avg_log2FC	pct.1	pct.2	cluster
[truncated: 4,819 more rows]

[truncated: 1 more sheets: common_5sets]
